# Supplementary material for: Multi-omics Signature of Candida auris, an Emerging and Multidrug-Resistant Pathogen
Source: mSystems. 2019 Jun 11;4(4):e00257-19. doi: 10.1128/mSystems.00257-19 (PMC6561322; doi:10.1128/mSystems.00257-19)
Supplement: TABLE S1 [file mSystems.00257-19-st001.xlsx]

## Sheet: Table S1
Supplemental Table S1 - Proteomic analysis of C. auris isolates. Protein abundances were normalized into relative copies numbers (see material and methods for details).
				Relative copy number (%)
Protein Groups	Main_IDs	Protein names	Gene names	C_auris_MMC1_01	C_auris_MMC1_02	C_auris_MMC1_03	C_auris_MMC2_01	C_auris_MMC2_02	C_auris_MMC2_03
A0A0L0NQP1	A0A0L0NQP1	Uncharacterized protein	QG37_07697	6.49604	7.21918	7.04921	10.1955	8.17109	11.0092
A0A0L0P618	A0A0L0P618	Uncharacterized protein	QG37_01159	3.89265	2.22472	3.80438	4.34356	2.26391	5.0423
A0A0L0P445	A0A0L0P445	Glyceraldehyde-3-phosphate dehydrogenase (EC 1.2.1.12)	QG37_01942	2.88647	2.18711	2.34039	2.52265	2.40725	2.17457
A0A0L0P2G1	A0A0L0P2G1	Enolase 1	QG37_02510	2.55548	2.47027	2.53227	3.08588	3.25456	2.77929
A0A0L0NY11	A0A0L0NY11	Uncharacterized protein	QG37_04424	2.26112	1.92194	2.08935	1.41626	1.65683	0.966106
A0A0L0NWI2	A0A0L0NWI2	Thiamine thiazole synthase (Thiazole biosynthetic enzyme)	THI4 QG37_05249	2.09165	2.61724	1.96273	0.998402	0.841406	0.967791
A0A0L0NXH5	A0A0L0NXH5	Uncharacterized protein	QG37_04609	2.02816	1.75367	1.76556	2.59284	1.69802	2.14311
A0A0L0P4P3	A0A0L0P4P3	Histone H4	QG37_00305 QG37_01863	1.84973	2.10067	1.68559	1.62253	1.37082	1.858
A0A0L0NWT7	A0A0L0NWT7	Phosphoglycerate mutase (EC 5.4.2.11)	QG37_04548	1.54289	1.22226	1.85387	1.33825	1.35553	1.11702
A0A0L0NPJ4	A0A0L0NPJ4	Uncharacterized protein	QG37_07557	1.4479	1.6107	1.59249	1.18156	1.25164	1.26782
A0A0L0P1F5	A0A0L0P1F5	Nucleoside diphosphate kinase (EC 2.7.4.6)	QG37_02722	1.27981	1.16427	1.2165	0.869197	0.593798	1.03975
A0A0L0NYY4	A0A0L0NYY4	Glyceraldehyde-3-phosphate dehydrogenase (EC 1.2.1.12)	QG37_04245	1.10222	0.743805	0.817386	0.724365	0.53746	0.846146
A0A0L0P3Q0;A0A0L0P801	A0A0L0P3Q0	Histone H3	QG37_01865	1.09575	1.69069	1.06425	1.17921	1.66852	1.14842
A0A0L0P3Q0;A0A0L0P801	A0A0L0P801	Histone h3	QG37_00304	1.09575	1.69069	1.06425	1.17921	1.66852	1.14842
A0A0L0P5I7	A0A0L0P5I7	Uncharacterized protein	QG37_01467	0.947385	1.12751	1.07071	0.932385	1.07436	0.954497
A0A0L0NPW1	A0A0L0NPW1	Carrier protein	QG37_08038	0.921359	1.09667	0.926796	0.389552	0.398477	0.511252
A0A0L0P3M5	A0A0L0P3M5	Uncharacterized protein	QG37_01838	0.913346	1.22426	1.03308	0.798465	1.04346	0.912804
A0A0L0P8D8	A0A0L0P8D8	Uncharacterized protein	QG37_00544	0.897211	0.78328	0.635039	1.77443	2.04586	1.19535
A0A0L0NV38	A0A0L0NV38	6-phosphogluconate dehydrogenase, decarboxylating (EC 1.1.1.44)	QG37_05922	0.84748	0.674921	0.791144	0.544793	0.633651	0.655596
A0A0L0P5J8	A0A0L0P5J8	Uncharacterized protein	QG37_01471	0.844109	0.561978	0.661372	1.17173	1.13354	0.977216
A0A0L0NUK9	A0A0L0NUK9	Uncharacterized protein	QG37_06080	0.827366	0.647881	0.685052	0.489884	0.406768	0.629632
A0A0L0P2G2	A0A0L0P2G2	Uncharacterized protein	QG37_02596	0.812005	0.748396	0.814817	0.705503	0.528043	0.683371
A0A0L0P0Y1	A0A0L0P0Y1	Actin	QG37_03382	0.810844	0.598784	0.596517	0.813083	0.54101	0.72575
A0A0L0P5C3	A0A0L0P5C3	Histone H2B	QG37_01330	0.774651	0.38265	0.91437	0.451211	0.666644	0.911306
A0A0L0NT50	A0A0L0NT50	Atp synthase alpha mitochondrial	QG37_05721	0.771943	0.529893	0.733384	0.535739	0.438155	0.535955
A0A0L0NVY1	A0A0L0NVY1	Pyruvate kinase (EC 2.7.1.40)	QG37_04850	0.76277	0.694908	0.675846	0.709477	0.723987	0.643987
A0A0L0NPL6	A0A0L0NPL6	Uncharacterized protein	QG37_07710	0.730224	0.518418	0.492007	0.194345	0.12736	0.178335
A0A0L0P358	A0A0L0P358	Uncharacterized protein	QG37_02339	0.727074	0.591286	1.2576	0.105842	0.396095	0.213137
A0A0L0P8I4	A0A0L0P8I4	Uncharacterized protein	QG37_00055	0.674248	1.14727	1.1191	0.650965	0.707961	0.786728
A0A0L0P847	A0A0L0P847	Uncharacterized protein	QG37_00680	0.654024	0.594201	0.418773	0.128557	0.0760629	0.167344
A0A0L0P4S8	A0A0L0P4S8	Cytochrome c oxidase subunit 7A (EC 1.9.3.1) (Cytochrome c oxidase polypeptide VIIA)	QG37_02135	0.650432	0.791278	0.530329	0.71426	0.807058	0.705652
A0A0L0P327	A0A0L0P327	Plasma membrane ATPase (EC 3.6.3.6)	QG37_02293	0.625456	0.581573	0.604153	0.572338	0.635225	0.758143
A0A0L0P1W1	A0A0L0P1W1	Uncharacterized protein	QG37_02806	0.615123	0.584049	0.631624	0.633882	0.83106	0.762137
A0A0L0P5B1	A0A0L0P5B1	Uncharacterized protein	QG37_01320	0.614736	0.555802	0.59131	0.651915	0.275498	0.676443
A0A0L0NZF2	A0A0L0NZF2	60s ribosomal protein l32	QG37_03521	0.598159	0.259901	0.461197	0.795232	0.680824	0.536379
A0A0L0NTT9	A0A0L0NTT9	Uncharacterized protein	QG37_05842	0.596225	0.537006	0.468181	0.559875	0.904244	0.647108
A0A0L0NSZ1	A0A0L0NSZ1	Superoxide dismutase [Cu-Zn] (EC 1.15.1.1)	QG37_06324	0.584013	0.562324	0.636178	0.632804	0.539295	0.782546
A0A0L0P3Q5	A0A0L0P3Q5	Uncharacterized protein	QG37_01870	0.570475	0.594047	0.566727	0.549683	0.667911	0.472911
A0A0L0NTE0	A0A0L0NTE0	Nascent polypeptide-associated complex subunit beta	QG37_05825	0.527469	0.179589	0.155264	0.531657	0.609737	0.67482
A0A0L0P933	A0A0L0P933	60s ribosomal protein l27	QG37_00103	0.516837	0.635907	0.779967	0.941075	0.307048	0.834974
A0A0L0P4M1	A0A0L0P4M1	Uncharacterized protein	QG37_01629	0.506598	0.532854	0.433414	0.433036	0.46645	0.446946
A0A0L0P024	A0A0L0P024	Rps14b ribosomal protein	QG37_03196	0.505874	0.865107	0.705407	0.35001	0.704716	0.398488
A0A0L0P190	A0A0L0P190	Peptidylprolyl isomerase (EC 5.2.1.8)	QG37_03071	0.500923	0.601668	0.676617	0.386359	0.273957	0.412706
A0A0L0NT95	A0A0L0NT95	Uncharacterized protein	QG37_05771	0.489507	0.372368	0.495298	0.37616	0.39627	0.389819
A0A0L0P6P2	A0A0L0P6P2	Uncharacterized protein	QG37_00961	0.487921	0.584096	0.716306	0.682262	0.763819	0.52703
A0A0L0P688	A0A0L0P688	Uncharacterized protein	QG37_01245	0.485932	0.348158	0.460364	0.331808	0.165115	0.28384
A0A0L0NSH5	A0A0L0NSH5	Elongation factor 2	QG37_07054	0.484396	0.575298	0.536639	0.454404	0.506794	0.478253
A0A0L0P3P4	A0A0L0P3P4	Uncharacterized protein	QG37_02678	0.482506	0.415642	0.424167	0.511016	0.455307	0.499037
A0A0L0P8F4	A0A0L0P8F4	Peptidyl-prolyl cis-trans isomerase (PPIase) (EC 5.2.1.8)	QG37_00413	0.481727	0.255195	0.34086	0.523937	0.386481	0.382398
A0A0L0NQZ4	A0A0L0NQZ4	Sub2 trex complex component	QG37_07575	0.474195	0.617149	0.499054	0.412638	0.750239	0.539775
A0A0L0P059	A0A0L0P059	Uncharacterized protein	QG37_03751	0.465227	0.302914	0.340256	0.191038	0.034381	0.213269
A0A0L0NQ07	A0A0L0NQ07	ATP synthase subunit beta (EC 3.6.3.14)	QG37_07569	0.45816	0.387503	0.485475	0.455232	0.405643	0.492059
A0A0L0NZZ4;A0A0L0NRS7	A0A0L0NZZ4	Ubiquitin	QG37_03155	0.455618	0.635261	0.538292	0.270722	0.81842	0.202103
A0A0L0NZZ4;A0A0L0NRS7	A0A0L0NRS7	Ubiquitin	QG37_06862	0.455618	0.635261	0.538292	0.270722	0.81842	0.202103
A0A0L0P1V1	A0A0L0P1V1	Uncharacterized protein	QG37_02780	0.444163	0.53703	0.484537	0.451426	0.719923	0.415864
A0A0L0P6X3	A0A0L0P6X3	Uncharacterized protein	QG37_01121	0.432178	0.415073	0.470361	0.322182	0.714843	0.345898
A0A0L0NXC9	A0A0L0NXC9	Uncharacterized protein	QG37_04844	0.426099	0.256479	0.322442	0.502825	1.43539	0.214236
A0A0L0P5G9	A0A0L0P5G9	ATP synthase subunit d, mitochondrial	QG37_02183	0.422961	0.139829	0.22223	0.344304	0.0155698	0.391941
A0A0L0NVC4	A0A0L0NVC4	40S ribosomal protein S8	QG37_05078	0.422718	0.606537	0.569706	0.434376	0.262574	0.474427
A0A0L0P430	A0A0L0P430	40s ribosomal protein s18	QG37_02007	0.400841	0.471629	0.517479	0.485061	0.435391	0.412201
A0A0L0NPH0	A0A0L0NPH0	Heat shock protein ssb1	QG37_07746	0.393951	0.439967	0.459962	0.240786	0.226752	0.29621
A0A0L0P4R5	A0A0L0P4R5	60S acidic ribosomal protein P0	QG37_01555	0.391166	0.278935	0.351343	0.251786	0.245859	0.383484
A0A0L0NRD7	A0A0L0NRD7	Isocitrate dehydrogenase [NAD] subunit, mitochondrial	QG37_07052	0.390541	0.367046	0.368559	0.342896	0.194349	0.302346
A0A0L0P5W8	A0A0L0P5W8	Transaldolase (EC 2.2.1.2)	QG37_01454	0.38427	0.488056	0.525094	0.220415	0.421386	0.226482
A0A0L0NWY0	A0A0L0NWY0	NADH-cytochrome b5 reductase (EC 1.6.2.2)	QG37_04910	0.379998	0.508252	0.389588	0.330784	0.25745	0.278067
A0A0L0P2A4	A0A0L0P2A4	Uncharacterized protein	QG37_02437	0.375837	0.406667	0.320422	0.406723	0.288487	0.408705
A0A0L0P0E1	A0A0L0P0E1	Peroxiredoxin tsa1	QG37_03137	0.373566	0.272083	0.339693	1.21612	0.62879	1.45649
A0A0L0NW87	A0A0L0NW87	Transketolase (EC 2.2.1.1)	QG37_04824	0.36152	0.359186	0.284162	0.290184	0.134308	0.354549
A0A0L0NV08	A0A0L0NV08	Bmh1 protein	QG37_05885	0.36099	0.38741	0.411768	0.531327	0.532238	0.469253
A0A0L0NN72	A0A0L0NN72	Histone H2A	QG37_08259	0.358127	0.317234	0.154744	0.535827	0.226763	0.439344
A0A0L0P069	A0A0L0P069	Glutamate decarboxylase (EC 4.1.1.15)	QG37_03468	0.345385	0.465969	0.366997	0.211873	0.164154	0.195499
A0A0L0NNB2	A0A0L0NNB2	GTP-binding nuclear protein	QG37_08214	0.342219	0.40849	0.33759	0.254777	0.32845	0.377648
A0A0L0P5Y1	A0A0L0P5Y1	Rps21 ribosomal protein	QG37_01122	0.325216	0.487295	0.295436	0.406057	0.563045	0.423909
A0A0L0NYB4	A0A0L0NYB4	Flavohemoglobin	QG37_03974	0.318961	0.333231	0.279969	0.314428	0.300198	0.19407
A0A0L0NTA9	A0A0L0NTA9	Uncharacterized protein	QG37_05788	0.314187	0.242598	0.225784	0.372503	0.27352	0.529938
A0A0L0P3K0	A0A0L0P3K0	Ketol-acid reductoisomerase, mitochondrial (EC 1.1.1.86) (Acetohydroxy-acid reductoisomerase) (Alpha-keto-beta-hydroxylacyl reductoisomerase)	QG37_01758	0.310634	0.399646	0.374016	0.113057	0.150094	0.141249
A0A0L0P5M6	A0A0L0P5M6	Aconitate hydratase, mitochondrial (Aconitase) (EC 4.2.1.-)	QG37_01007	0.304677	0.401092	0.391073	0.32297	0.353828	0.388265
A0A0L0P2C8	A0A0L0P2C8	Glucose-6-phosphate isomerase (EC 5.3.1.9)	QG37_02711	0.298566	0.182442	0.238044	0.260402	0.187565	0.244825
A0A0L0NSB5	A0A0L0NSB5	Uncharacterized protein	QG37_06596	0.290929	0.2996	0.316541	0.259082	0.0976369	0.193265
A0A0L0NZX8	A0A0L0NZX8	Uncharacterized protein	QG37_03497	0.286481	0.372175	0.307453	0.422029	0.332841	0.483016
A0A0L0P599	A0A0L0P599	Uncharacterized protein	QG37_01309	0.277032	0.364723	0.225291	0.325624	0.450041	0.333628
A0A0L0P5N1	A0A0L0P5N1	Atp-dependent molecular hsp90 heat shock protein 82	QG37_01012	0.275286	0.295555	0.291063	0.311033	0.325849	0.290587
A0A0L0P0H9	A0A0L0P0H9	Inorganic pyrophosphatase	QG37_03358	0.270915	0.271976	0.270423	0.259594	0.559965	0.255829
A0A0L0NX35	A0A0L0NX35	Uncharacterized protein	QG37_04455	0.259869	0.137891	0.221813	0.180515	0.0793315	0.172968
A0A0L0P205	A0A0L0P205	60s ribosomal protein l26	QG37_02950	0.254691	0.888179	0.564631	0.231914	0.82823	0.213075
A0A0L0P4N3	A0A0L0P4N3	Isocitrate lyase	QG37_01853	0.253829	0.270091	0.233483	0.249799	0.188854	0.177817
A0A0L0NU27	A0A0L0NU27	Cytochrome b-c1 complex subunit 7	QG37_06386	0.252448	0.272329	0.269028	0.247286	0.462692	0.199101
A0A0L0P7K2	A0A0L0P7K2	Uncharacterized protein	QG37_00552	0.246961	0.17409	0.191316	0.158433	0.085552	0.181587
A0A0L0P8I0	A0A0L0P8I0	Uncharacterized protein	QG37_00049	0.245762	0.133469	0.16792	0.177437	0.0955503	0.220078
A0A0L0NQF0	A0A0L0NQF0	Uncharacterized protein	QG37_07493	0.232837	0.175621	0.148641	0	0.00703984	0.00351915
A0A0L0NXE7	A0A0L0NXE7	Adenosylhomocysteinase (EC 3.3.1.1)	QG37_04579	0.232561	0.279312	0.257413	0.182058	0.241457	0.233678
A0A0L0NWM2	A0A0L0NWM2	Uncharacterized protein	QG37_04458	0.232489	0.545397	0.379653	0.327342	0.43054	0.292129
A0A0L0P0D7	A0A0L0P0D7	Succinate--CoA ligase [ADP-forming] subunit alpha, mitochondrial (EC 6.2.1.5) (Succinyl-CoA synthetase subunit alpha) (SCS-alpha)	QG37_03132	0.232323	0.0589679	0.120136	0.213854	0.0429852	0.189757
A0A0L0NQG7	A0A0L0NQG7	60s ribosomal protein l10	QG37_07260	0.230588	0.436491	0.273214	0.374732	0.33164	0.382385
A0A0L0NSV5	A0A0L0NSV5	40S ribosomal protein S12	QG37_06874	0.229953	0.183781	0.256886	0.263589	0.0276459	0.234489
A0A0L0P239	A0A0L0P239	Uncharacterized protein	QG37_02364	0.229328	0.234715	0.215482	0.132289	0.167737	0.144507
A0A0L0P6C5	A0A0L0P6C5	Uncharacterized protein	QG37_01270	0.227754	0.32241	0.228332	0.283838	0.172293	0.319272
A0A0L0NZA6	A0A0L0NZA6	Eukaryotic translation initiation factor 5A (eIF-5A)	QG37_03510	0.226952	0.289779	0.337458	0.274953	0.0519871	0.323467
A0A0L0P5M3	A0A0L0P5M3	Uncharacterized protein	QG37_01423	0.218454	0.206814	0.202139	0.31011	0.107219	0.293321
A0A0L0NVH6	A0A0L0NVH6	40S ribosomal protein S24	QG37_05237	0.216144	0.295824	0.285995	0.396767	0.0655523	0.291823
A0A0L0P3K8	A0A0L0P3K8	Elongation factor 3	QG37_02353	0.215934	0.266061	0.228825	0.134863	0.0783101	0.213156
A0A0L0NUV9	A0A0L0NUV9	Phosphotransferase (EC 2.7.1.-)	QG37_06245	0.21053	0.239068	0.194162	0.495071	0.44495	0.324646
A0A0L0NRJ9	A0A0L0NRJ9	Acetyltransferase component of pyruvate dehydrogenase complex (EC 2.3.1.12)	QG37_06906	0.209093	0.185711	0.206443	0.223884	0.317569	0.196454
A0A0L0NNG4	A0A0L0NNG4	Uncharacterized protein	QG37_08171	0.208463	0.26703	0.222258	0.160663	0.173877	0.193053
A0A0L0NQY0	A0A0L0NQY0	Citrate synthase	QG37_07176	0.203512	0.269053	0.266299	0.26821	0.33283	0.246573
A0A0L0P513	A0A0L0P513	40S ribosomal protein S6	QG37_01638	0.200733	0.298492	0.216211	0.310305	0.381576	0.294425
A0A0L0P8R7	A0A0L0P8R7	Uncharacterized protein	QG37_00414	0.199169	0.135838	0.154654	0.0750098	0.0623306	0.083822
A0A0L0P6R2	A0A0L0P6R2	40S ribosomal protein S1	RPS1 QG37_01062	0.197075	0.11755	0.148385	0.204746	0.135564	0.163737
A0A0L0NZC4	A0A0L0NZC4	Uncharacterized protein	QG37_03527	0.197069	0.253826	0.267924	0.177369	0.239643	0.188883
A0A0L0P5P5	A0A0L0P5P5	Uncharacterized protein	QG37_01039	0.194317	0.148096	0.178764	0.127884	0.130298	0.146898
A0A0L0NU48	A0A0L0NU48	Uncharacterized protein	QG37_06108	0.193538	0.170922	0.199036	0.218152	0.19506	0.183597
A0A0L0NSI7	A0A0L0NSI7	Uncharacterized protein	QG37_06327	0.188107	0.213535	0.202868	0.100689	0.249967	0.0727685
A0A0L0NYS6	A0A0L0NYS6	Uncharacterized protein	QG37_03938	0.187305	0.0937245	0.175779	0.244161	0	0.194782
A0A0L0P6W1	A0A0L0P6W1	Uncharacterized protein	QG37_00922	0.184891	0.21485	0.230651	0.109527	0.0735447	0.138859
A0A0L0NVD3	A0A0L0NVD3	Uncharacterized protein	QG37_05236	0.18031	0.124917	0.166844	0.154028	0.0476184	0.114779
A0A0L0P2W6	A0A0L0P2W6	Uncharacterized protein	QG37_02262	0.180138	0.235161	0.193051	0.181452	0.0665683	0.120709
A0A0L0P1P4	A0A0L0P1P4	Xylose reductase	QG37_02715	0.177967	0.182196	0.178216	0.146126	0.161576	0.135507
A0A0L0P123	A0A0L0P123	Dihydrolipoyl dehydrogenase (EC 1.8.1.4)	QG37_02986	0.177171	0.130024	0.155091	0.100278	0.0545763	0.088503
A0A0L0P567	A0A0L0P567	Elongation factor Tu	QG37_02057	0.177072	0.198216	0.172773	0.163371	0.200653	0.171383
A0A0L0NQA9	A0A0L0NQA9	Uncharacterized protein	QG37_07813	0.175795	0.1975	0.173773	0.158326	0.11709	0.158762
A0A0L0NZN2	A0A0L0NZN2	60s ribosomal protein l12	QG37_03590	0.173778	0.220833	0.240446	0.237957	0.386143	0.20875
A0A0L0P7L7	A0A0L0P7L7	Uncharacterized protein	QG37_00619	0.173137	0.188456	0.166664	0.095933	0.247782	0.104256
A0A0L0P3R7	A0A0L0P3R7	Protein hmf1	QG37_01825	0.172447	0.134946	0.123372	0.140117	0.134799	0.197859
A0A0L0P8T9	A0A0L0P8T9	Uncharacterized protein	QG37_00176	0.172165	0.308552	0.236274	0.131447	0.107363	0.171857
A0A0L0NTR4	A0A0L0NTR4	Uncharacterized protein	QG37_05955	0.171452	0.130608	0.173662	0.0732516	0.0663115	0.0709647
A0A0L0P0X3	A0A0L0P0X3	Eukaryotic initiation factor 4a	QG37_03015	0.16891	0.178528	0.154605	0.155139	0.0900792	0.171838
A0A0L0P7L3	A0A0L0P7L3	Extra cellular matrix protein	QG37_00613	0.168153	0.0719795	0.0500317	0.0264525	0.0146423	0.025596
A0A0L0NQJ4	A0A0L0NQJ4	Uncharacterized protein	QG37_07752	0.167435	0.3308	0.250888	0.0987758	0.724108	0.0366432
A0A0L0NN97	A0A0L0NN97	40s ribosomal protein s3	QG37_08156	0.165208	0.13137	0.0988305	0.160515	0.0351468	0.165154
A0A0L0P290	A0A0L0P290	60s ribosomal protein l28	QG37_02421	0.164396	0.392386	0.30183	0.278355	0.232608	0.207776
A0A0L0P8C8	A0A0L0P8C8	Translationally controlled tumor protein	QG37_00428	0.164081	0.109636	0.165324	0.229401	0.0738179	0.241317
A0A0L0NW85	A0A0L0NW85	Uncharacterized protein	QG37_04819	0.163213	0.23027	0.157646	0.200799	0.285385	0.22949
A0A0L0P7F3	A0A0L0P7F3	Pyruvate dehydrogenase E1 component subunit alpha (EC 1.2.4.1)	QG37_00844	0.162069	0.206883	0.166594	0.217606	0.145057	0.227842
A0A0L0P6Y7	A0A0L0P6Y7	Uncharacterized protein	QG37_00813	0.160815	0.109913	0.0795934	0.148639	0.153754	0.128423
A0A0L0NP03	A0A0L0NP03	Uncharacterized protein	QG37_08106	0.155488	0.11162	0.162033	0.0168228	0.0138284	0.0255423
A0A0L0NS57	A0A0L0NS57	Uncharacterized protein	QG37_06753	0.154057	0.216265	0.237052	0.0205649	0.178891	0
A0A0L0NQS4	A0A0L0NQS4	Uncharacterized protein	QG37_07311	0.152532	0.288964	0.222396	0.150026	0.296113	0.114742
A0A0L0NZ05	A0A0L0NZ05	Glucose-6-phosphate 1-dehydrogenase (EC 1.1.1.49)	QG37_03794	0.15235	0.0579158	0.114437	0.0869332	0.0671593	0.0892021
A0A0L0NWL6	A0A0L0NWL6	Uncharacterized protein	QG37_05280	0.14952	0.177867	0.215558	0.281817	0.254479	0.240912
A0A0L0NW18	A0A0L0NW18	Uncharacterized protein	QG37_04887	0.149471	0.0663293	0.0800516	0.192701	0	0.253962
A0A0L0P000	A0A0L0P000	Uncharacterized protein	QG37_03699	0.149454	0.12524	0.128613	0.152916	0.264158	0.103027
A0A0L0NRW0	A0A0L0NRW0	Uncharacterized protein	QG37_07297	0.149089	0.13803	0.146566	0.125277	0.117189	0.143483
A0A0L0P5L5	A0A0L0P5L5	Uncharacterized protein	QG37_01008	0.147089	0.184357	0.166122	0.105943	0.2565	0.155642
A0A0L0NZ65	A0A0L0NZ65	Sterol 24-C-methyltransferase (EC 2.1.1.41) (Delta(24)-sterol C-methyltransferase)	QG37_03583	0.146763	0.160724	0.180923	0.111831	0.100648	0.109368
A0A0L0NW01	A0A0L0NW01	Peptidyl-prolyl cis-trans isomerase (PPIase) (EC 5.2.1.8)	QG37_04871	0.145232	0.133846	0.146524	0.135745	0.0829563	0.153139
A0A0L0NXW8	A0A0L0NXW8	Hem13 coproporphyrinogen iii oxidase	QG37_04328	0.143448	0.127263	0.114402	0.139241	0.158801	0.12235
A0A0L0P5H6	A0A0L0P5H6	60S ribosomal protein L20	QG37_01457	0.14195	0.313804	0.24886	0.159855	0.355346	0.175727
A0A0L0P152	A0A0L0P152	Uncharacterized protein	QG37_03034	0.13512	0.326701	0.205929	0.174062	0.308042	0.231774
A0A0L0NN19	A0A0L0NN19	Uncharacterized protein	QG37_08280	0.134966	0.0887025	0.0617246	0.141215	0.137847	0.0619203
A0A0L0P7V1	A0A0L0P7V1	Ferrochelatase (EC 4.99.1.1)	QG37_00669	0.132424	0.0995539	0.0863274	0.130262	0.107075	0.118724
A0A0L0NUS7	A0A0L0NUS7	60s ribosomal protein l3	QG37_05158	0.132208	0.20113	0.144872	0.20482	0.174292	0.205042
A0A0L0NZM2	A0A0L0NZM2	Succinate dehydrogenase [ubiquinone] iron-sulfur subunit, mitochondrial (EC 1.3.5.1)	QG37_03977	0.130672	0.137545	0.124857	0.131279	0.0679928	0.148614
A0A0L0P210	A0A0L0P210	Uncharacterized protein	QG37_02441	0.126589	0.0950242	0.103392	0.105027	0.0850954	0.0962611
A0A0L0NQV1	A0A0L0NQV1	Heat shock protein mitochondrial	QG37_07301	0.126301	0.0954164	0.108196	0.123815	0.174773	0.109393
A0A0L0NU98	A0A0L0NU98	Uncharacterized protein	QG37_05946	0.12581	0.237499	0.105259	0.271726	0.0777311	0.129359
A0A0L0NX52	A0A0L0NX52	60s ribosomal protein l8	QG37_04454	0.125533	0.186664	0.124767	0.170518	0.204586	0.164954
A0A0L0NW04	A0A0L0NW04	Uncharacterized protein	QG37_04867	0.125356	0.128739	0.0983307	0.050108	0.0701778	0.0695167
A0A0L0NVS9	A0A0L0NVS9	Uncharacterized protein	QG37_05087	0.124047	0.147943	0.0974073	0.167177	0.13693	0.112632
A0A0L0P5N4	A0A0L0P5N4	Mannose-1-phosphate guanyltransferase	QG37_01353	0.122555	0.131846	0.132147	0.101053	0.0827826	0.0915176
A0A0L0P7L1	A0A0L0P7L1	Uncharacterized protein	QG37_00945	0.122467	0.086157	0.113458	0.0655458	0.101679	0.106815
A0A0L0P1M3	A0A0L0P1M3	Succinate dehydrogenase [ubiquinone] flavoprotein subunit, mitochondrial (EC 1.3.5.1)	QG37_03344	0.121925	0.178666	0.129745	0.103889	0.105168	0.142135
A0A0L0P4V3	A0A0L0P4V3	Polyadenylate-binding protein (PABP)	QG37_01642	0.120654	0.112236	0.105655	0.0999749	0.0704094	0.103838
A0A0L0P4X0	A0A0L0P4X0	Uncharacterized protein	QG37_01934	0.119068	0.140106	0.158513	0.178077	0.085953	0.159474
A0A0L0NP54	A0A0L0NP54	Adenylate kinase (EC 2.7.4.3) (ATP-AMP transphosphorylase) (ATP:AMP phosphotransferase) (Adenylate kinase cytosolic and mitochondrial) (Adenylate monophosphate kinase)	ADK1 QG37_08306	0.118212	0.139498	0.157083	0.102285	0.190078	0.107645
A0A0L0NR96	A0A0L0NR96	Uncharacterized protein	QG37_06966	0.118013	0.172152	0.138339	0.222638	0.150727	0.198826
A0A0L0P2K7	A0A0L0P2K7	Uncharacterized protein	QG37_02629	0.117958	0.214827	0.178	0.174035	0.309277	0.30199
A0A0L0NV51	A0A0L0NV51	Uncharacterized protein	QG37_05942	0.11572	0.136292	0.12628	0.0933395	0.0687281	0.0919545
A0A0L0NYX1	A0A0L0NYX1	Acetyl-hydrolase	QG37_03748	0.112548	0.0779358	0.0845433	0.0743294	0.0509067	0.0975281
A0A0L0P441	A0A0L0P441	Uncharacterized protein	QG37_01873	0.111664	0.0874798	0.0755113	0.0583116	0.0432703	0.0595061
A0A0L0P0L7	A0A0L0P0L7	Profilin	QG37_03224	0.111177	0.0712358	0.0932003	0.103848	0.0476162	0.0713704
A0A0L0NUH6	A0A0L0NUH6	Uncharacterized protein	QG37_06043	0.109354	0.0963315	0.0956023	0.0683138	0.0498546	0.0699661
A0A0L0NQP5	A0A0L0NQP5	Xylitol dehydrogenase	QG37_07214	0.108796	0.0892024	0.0972199	0.0354793	0.0406299	0.0397777
A0A0L0NTM1	A0A0L0NTM1	Uncharacterized protein	QG37_05778	0.10863	0.187749	0.154362	0.119396	0.162559	0.104806
A0A0L0NR20	A0A0L0NR20	S-glutathione dehydrogenase	QG37_07051	0.108227	0.152718	0.120199	0.0652804	0.0746569	0.0829544
A0A0L0P651	A0A0L0P651	Uncharacterized protein	QG37_01041	0.10768	0.0185903	0.0181249	0	0	0
A0A0L0NVK2	A0A0L0NVK2	Uncharacterized protein	QG37_05278	0.107193	0.146374	0.0614532	0.0738511	0.0976117	0.0943949
A0A0L0NZJ5	A0A0L0NZJ5	Uncharacterized protein	QG37_03946	0.105851	0.136499	0.11838	0.109487	0.127185	0.114829
A0A0L0P7N9	A0A0L0P7N9	Clathrin light chain	QG37_00505	0.105116	0.134538	0.130418	0.152135	0.227659	0.129222
A0A0L0NSG5	A0A0L0NSG5	Uncharacterized protein	QG37_07044	0.10395	0.0933246	0.0973726	0.0379145	0.0614708	0.0419328
A0A0L0NYM4	A0A0L0NYM4	Uncharacterized protein	QG37_04715	0.10295	0.166208	0.188823	0.0727127	0.0411368	0.186
A0A0L0P1K1	A0A0L0P1K1	Uncharacterized protein	QG37_03083	0.101248	0.0785972	0.0601744	0.0803248	0.0433359	0.0882284
A0A0L0NNF5	A0A0L0NNF5	Uncharacterized protein	QG37_07997	0.100789	0.0138337	0.0150544	0.177639	0.00468471	0.166976
A0A0L0P8W3	A0A0L0P8W3	Uncharacterized protein	QG37_00175	0.0996011	0.131262	0.123635	0.0754881	0.110142	0.118299
A0A0L0P7A8	A0A0L0P7A8	Rho1 protein	QG37_00686	0.0993967	0.0866107	0.0818566	0.150195	0.101397	0.117488
A0A0L0P132	A0A0L0P132	MICOS complex subunit MIC10	QG37_02998	0.0985236	0.106068	0.0912287	0.0936157	0.0899252	0.111453
A0A0L0NW22	A0A0L0NW22	Uncharacterized protein	QG37_04893	0.0955452	0.0703476	0.0747546	0.0872902	0.0875993	0.0575082
A0A0L0NYZ8	A0A0L0NYZ8	Glutamine synthetase (EC 6.3.1.2)	QG37_03774	0.0948103	0.0664169	0.0708045	0.0666614	0.0454444	0.0638058
A0A0L0NXK6	A0A0L0NXK6	Uncharacterized protein	QG37_04271	0.0924066	0.0797508	0.076157	0.0532378	0.0483197	0.0538732
A0A0L0NSL5	A0A0L0NSL5	Uncharacterized protein	QG37_06964	0.0923293	0.0974082	0.0971296	0.0472942	0.00558785	0.0582416
A0A0L0NU72	A0A0L0NU72	Uncharacterized protein	QG37_05916	0.0915336	0.0305137	0.0655471	0.0688864	0.0285778	0.0863934
A0A0L0P898	A0A0L0P898	Uncharacterized protein	QG37_00349	0.0912517	0.0334784	0.0565866	0.137281	0.0774689	0.153613
A0A0L0P5G1	A0A0L0P5G1	Rhodanese-related sulfurtransferase	QG37_01305	0.0911965	0.0641651	0.0778925	0.0940468	0.0982039	0.152421
A0A0L0P507	A0A0L0P507	Malate dehydrogenase (EC 1.1.1.37)	QG37_01529	0.0910307	0.0537691	0.0630367	0.0854243	0.0293316	0.0906313
A0A0L0P5S6	A0A0L0P5S6	Uncharacterized protein	QG37_01069	0.090887	0.111659	0.0949775	0.0364378	0.0308916	0.0397596
A0A0L0P1A5	A0A0L0P1A5	Uncharacterized protein	QG37_03226	0.0904118	0.0833115	0.0835922	0.0852693	0.0531113	0.0724127
A0A0L0NXE8	A0A0L0NXE8	Uncharacterized protein	QG37_04559	0.0896659	0.114743	0.0982404	0.112794	0.153174	0.0945634
A0A0L0NN78	A0A0L0NN78	Heat shock protein 60	QG37_08264	0.0891962	0.0750034	0.0675388	0.0811601	0.103096	0.0883969
A0A0L0P5A1	A0A0L0P5A1	Saccharopine dehydrogenase [NAD(+), L-lysine-forming] (SDH) (EC 1.5.1.7) (Lysine--2-oxoglutarate reductase)	QG37_02101	0.0886602	0.0753372	0.0809402	0.0199701	0.0135706	0.0321101
A0A0L0NQE1	A0A0L0NQE1	Uncharacterized protein	QG37_07356	0.087544	0.072667	0.0900346	0	0.0674215	0.0397496
A0A0L0NW33	A0A0L0NW33	40s ribosomal protein s23	QG37_04903	0.0868422	0.00595431	0.0591247	0.101848	0.0137334	0.0712518
A0A0L0P2R9	A0A0L0P2R9	40S ribosomal protein S7	QG37_02618	0.0864223	0.117211	0.0882921	0.0517658	0.043514	0.060941
A0A0L0NRB6	A0A0L0NRB6	Uncharacterized protein	QG37_06986	0.0859913	0.148158	0.0853416	0.0733661	0.0573926	0.0473142
A0A0L0NSL2	A0A0L0NSL2	Uncharacterized protein	QG37_06708	0.0848861	0.0021898	0.00200077	0.0640268	0	0.0888276
A0A0L0NN61	A0A0L0NN61	Uncharacterized protein	QG37_08297	0.0832947	0.0938014	0.0925547	0.0671976	0.074694	0.0785667
A0A0L0NND2	A0A0L0NND2	Serine/threonine-protein phosphatase (EC 3.1.3.16)	QG37_07967	0.0824161	0.0876566	0.0869661	0.0912243	0.0408221	0.0832727
A0A0L0NTX4	A0A0L0NTX4	Reticulon-like protein	QG37_05877	0.0823111	0.0397823	0.0556029	0.053423	0.0594017	0.0446584
A0A0L0NWB2	A0A0L0NWB2	Uncharacterized protein	QG37_04853	0.0817254	0.166946	0.12846	0.00238974	0.174478	0.124734
A0A0L0NRG7	A0A0L0NRG7	Uncharacterized protein	QG37_07043	0.081637	0.109721	0.14188	0.049978	0.177995	0.108363
A0A0L0P9M3	A0A0L0P9M3	60s ribosomal protein l19	QG37_00162	0.0800843	0.131962	0.0811415	0.116722	0.157337	0.104868
A0A0L0P5D4	A0A0L0P5D4	Isocitrate dehydrogenase [NADP] (EC 1.1.1.42)	QG37_02141	0.0798743	0.0467415	0.0565436	0.0611645	0.0359039	0.0653599
A0A0L0NZG9	A0A0L0NZG9	ATP synthase subunit gamma	QG37_03568	0.079377	0.0158002	0.0367136	0.0596582	0.00161608	0.0719633
A0A0L0P7D4	A0A0L0P7D4	Uncharacterized protein	QG37_00479	0.0773325	0.0141237	0.0602584	0.0325873	0.0271893	0.0391729
A0A0L0NZQ3	A0A0L0NZQ3	40S ribosomal protein S0	RPS0 QG37_03611	0.0764594	0.098854	0.09252	0.0601042	0.153972	0.037557
A0A0L0NXZ7	A0A0L0NXZ7	Eukaryotic translation initiation factor 4e	QG37_04212	0.0762163	0.12424	0.102822	0.0783847	0.0454181	0.113693
A0A0L0NW64	A0A0L0NW64	40S ribosomal protein S4	QG37_04748	0.0752106	0.155033	0.165949	0.155442	0.333235	0.0500935
A0A0L0NY60	A0A0L0NY60	Uncharacterized protein	QG37_03921	0.0745641	0.048368	0.0446521	0.0879976	0.0434823	0.0708211
A0A0L0NNQ8	A0A0L0NNQ8	Aspartate aminotransferase (EC 2.6.1.1)	QG37_07969	0.073481	0.0561562	0.0573434	0.075515	0.0482498	0.0602432
A0A0L0NW89	A0A0L0NW89	Uncharacterized protein	QG37_05052	0.0733318	0.0752518	0.040475	0.0225952	0	0.0930967
A0A0L0NWL9	A0A0L0NWL9	Uncharacterized protein	QG37_04457	0.0731384	0.0323556	0.0277365	0.0658119	0.133838	0.0734051
A0A0L0P2L5	A0A0L0P2L5	Ribosomal protein l35ae	QG37_02822	0.0727737	0.0135169	0.0962966	0.0307355	0	0.030375
A0A0L0NU23	A0A0L0NU23	Branched-chain-amino-acid aminotransferase (EC 2.6.1.42)	QG37_06072	0.0713868	0.0858494	0.112514	0.0352765	0.152847	0.0166152
A0A0L0P4S2	A0A0L0P4S2	Uncharacterized protein	QG37_01559	0.0711934	0.0952626	0.0878478	0.0249624	0.0740942	0.00281874
A0A0L0NR70	A0A0L0NR70	Uncharacterized protein	QG37_07076	0.0705524	0.0949857	0.0916244	0.0781557	0.0723933	0.0711332
A0A0L0NVL1	A0A0L0NVL1	Nadh-ubiquinone oxidoreductase	QG37_04976	0.0705469	0.0855187	0.0843836	0.0558852	0	0.0508062
A0A0L0NQC7	A0A0L0NQC7	Uncharacterized protein	QG37_07473	0.0697125	0.0723963	0.0678748	0.0243352	0.0531888	0.0414991
A0A0L0NPM1	A0A0L0NPM1	Uncharacterized protein	QG37_07576	0.0693202	0.0875413	0.0913745	0.0396787	0.028261	0.0567256
A0A0L0NZA3	A0A0L0NZA3	Glucose-6-phosphate 1-epimerase (EC 5.1.3.15)	QG37_03628	0.0683697	0.0755025	0.082294	0.0513475	0.0645581	0.0613891
A0A0L0NY28	A0A0L0NY28	Uncharacterized protein	QG37_04269	0.0683587	0.121526	0.0805445	0.0710488	0.0495782	0.0640055
A0A0L0NZA8;A0A0L0P2N5	A0A0L0NZA8	Obg-like ATPase 1	OLA1 QG37_03884	0.0683311	0.0923094	0.0791699	0.0601762	0.0489861	0.0695042
A0A0L0NZA8;A0A0L0P2N5	A0A0L0P2N5	Uncharacterized protein	QG37_02572	0.0683311	0.0923094	0.0791699	0.0601762	0.0489861	0.0695042
A0A0L0P2W0	A0A0L0P2W0	Malate synthase (EC 2.3.3.9)	QG37_02218	0.0678282	0.0496839	0.0519818	0.0838479	0.0517446	0.0707026
A0A0L0P227	A0A0L0P227	D-3-phosphoglycerate dehydrogenase 1	QG37_02462	0.067563	0.077905	0.0668772	0.0568902	0.0956639	0.0639806
A0A0L0P489	A0A0L0P489	Alpha-1,4 glucan phosphorylase (EC 2.4.1.1)	QG37_02003	0.0663197	0.0486487	0.0622578	0.0471022	0.0471672	0.0389975
A0A0L0NZX2	A0A0L0NZX2	Uncharacterized protein	QG37_03840	0.0660489	0.0621572	0.0564943	0.0417919	0.0278426	0.0429895
A0A0L0P5I8	A0A0L0P5I8	Homo-isocitrate dehydrogenase	QG37_01618	0.0658224	0.0528893	0.0658039	0.0313209	0.0332688	0.0255454
A0A0L0P7H6	A0A0L0P7H6	Homocitrate synthase	QG37_00912	0.0653085	0.104376	0.122851	0.00969502	0.0144522	0.0199924
A0A0L0NZH7	A0A0L0NZH7	Protein YOP1	QG37_03681	0.0651648	0.0653356	0.0752198	0.0794154	0.0551891	0.0673946
A0A0L0NPN8	A0A0L0NPN8	Uncharacterized protein	QG37_07946	0.0651096	0.0790432	0.0624244	0.0765322	0.067629	0.0577829
A0A0L0NNR3	A0A0L0NNR3	Uncharacterized protein	QG37_07975	0.0650985	0.0743543	0.0744422	0.0534425	0.042357	0.054121
A0A0L0P0C7	A0A0L0P0C7	Uncharacterized protein	QG37_03303	0.0649769	0.0390479	0.0321074	0.0303636	0.037938	0.0317207
A0A0L0P1D3	A0A0L0P1D3	V1 a1 subunit e	QG37_03027	0.0647891	0.0473821	0.065386	0.0459355	0.0538946	0.0522087
A0A0L0NR65	A0A0L0NR65	Uncharacterized protein	QG37_07070	0.0646233	0.0754925	0.0372135	0.0733459	0.0554393	0.0520913
A0A0L0P2E8	A0A0L0P2E8	Uncharacterized protein	QG37_02549	0.0644409	0.0923786	0.0842447	0.138157	0.208322	0.115254
A0A0L0NUU9	A0A0L0NUU9	Uncharacterized protein	QG37_06185	0.0641757	0.0633446	0.061247	0.084461	0.0143615	0.0984206
A0A0L0NUX1	A0A0L0NUX1	Uncharacterized protein	QG37_05194	0.0640044	0.0680135	0.0537028	0.0914601	0.0684593	0.0865058
A0A0L0NUM7	A0A0L0NUM7	Phosphoglucomutase	QG37_06106	0.0639326	0.067619	0.0586291	0.0216164	0.0287362	0.020435
A0A0L0P3F2	A0A0L0P3F2	Uncharacterized protein	QG37_01762	0.0636839	0.0244428	0.038343	0.0555288	0.10028	0.0522006
A0A0L0P6G2	A0A0L0P6G2	Uncharacterized protein	QG37_00892	0.0633137	0.0480427	0.0566394	0.0627603	0.033484	0.0626075
A0A0L0NRF1	A0A0L0NRF1	Uncharacterized protein	QG37_06833	0.0628219	0.0224371	0.0299178	0.05809	0	0.102122
A0A0L0NZM5	A0A0L0NZM5	Uncharacterized protein	QG37_03585	0.0626838	0.0657048	0.0668661	0.0340491	0.0265196	0.0447739
A0A0L0NQZ3	A0A0L0NQZ3	Cytochrome b-c1 complex subunit Rieske, mitochondrial (EC 1.10.2.2)	QG37_07084	0.0623799	0.0824809	0.101968	0.0478473	0.174816	0.0550042
A0A0L0NUH3	A0A0L0NUH3	Proteasome endopeptidase complex (EC 3.4.25.1)	QG37_06249	0.0622638	0.0627262	0.0701311	0.0796646	0.0255626	0.0979712
A0A0L0P5I5	A0A0L0P5I5	Histone H2A	QG37_01326	0.0617002	0.0705444	0.0360007	1.19901	1.01914	0.0799149
A0A0L0P913	A0A0L0P913	NADH-ubiquinone oxidoreductase	QG37_00008	0.0615013	0.0573321	0.0616379	0.0420755	0.0115768	0.0515046
A0A0L0P3C7	A0A0L0P3C7	Uncharacterized protein	QG37_02346	0.0614405	0.0336015	0.0466654	0.06956	0.111617	0.0605522
A0A0L0P2T3	A0A0L0P2T3	Uncharacterized protein	QG37_02635	0.0612802	0.0713819	0.0800377	0.0508268	0.146379	0.0698787
A0A0L0P5H2	A0A0L0P5H2	Phosphotransferase (EC 2.7.1.-)	QG37_01452	0.060805	0.0564239	0.0510765	0.13524	0.166885	0.0886466
A0A0L0NT64	A0A0L0NT64	S-adenosylmethionine synthase (EC 2.5.1.6)	QG37_06445	0.0603243	0.0989156	0.0574975	0.0821571	0.129413	0.0927284
A0A0L0NTL7	A0A0L0NTL7	Homoserine dehydrogenase (HDH) (EC 1.1.1.3)	QG37_05767	0.060153	0.0617496	0.0688946	0.0606485	0.0383018	0.060217
A0A0L0NSJ9	A0A0L0NSJ9	Uncharacterized protein	QG37_06350	0.0591197	0.0769514	0.06322	0.0230553	0.00684637	0.0227611
A0A0L0NXW5	A0A0L0NXW5	Uncharacterized protein	QG37_04203	0.0585063	0.0578251	0.051441	0.0489379	0	0.0505341
A0A0L0NWB8	A0A0L0NWB8	Acyl carrier protein	QG37_04842	0.0582135	0.111328	0.134625	0.0124415	0.112284	0
A0A0L0P7S3	A0A0L0P7S3	V-type proton ATPase subunit G	QG37_00677	0.0580201	0.0697931	0.0594594	0.0913119	0.127884	0.0716263
A0A0L0NNC2	A0A0L0NNC2	Dihydrolipoamide succinyltransferase	QG37_07956	0.0571967	0.0538768	0.040039	0.0507978	0.0484585	0.0528022
A0A0L0NTS8	A0A0L0NTS8	Uncharacterized protein	QG37_05801	0.0567436	0.0354187	0.0460948	0.0845351	0.0152847	0.0835286
A0A0L0NUT6	A0A0L0NUT6	Alanine-glyoxylate aminotransferase	QG37_06169	0.0559921	0.0538783	0.0397787	0.0453669	0.00754041	0.0432591
A0A0L0NPN3	A0A0L0NPN3	Cell division control protein 48	QG37_07941	0.0557711	0.0775282	0.0778995	0.0393561	0.0650705	0.0428422
A0A0L0NXF8	A0A0L0NXF8	Uncharacterized protein	QG37_04571	0.0547499	0.0817811	0.0839046	0.115415	0.0865505	0.0716762
A0A0L0P5Y5	A0A0L0P5Y5	Uncharacterized protein	QG37_01527	0.0547151	0.0601245	0.0566179	0.0248809	0.102724	0.0396241
A0A0L0P6W8	A0A0L0P6W8	Uncharacterized protein	QG37_00790	0.0544819	0.0519618	0.0419953	0.0431493	0.0177995	0.0416295
A0A0L0NYR8	A0A0L0NYR8	3-hydroxy-3-methylglutaryl coenzyme A synthase (HMG-CoA synthase) (EC 2.3.3.10)	QG37_03863	0.0543875	0.0599915	0.0618128	0.0434956	0.0436549	0.0537952
A0A0L0NVM7	A0A0L0NVM7	Uncharacterized protein	QG37_04992	0.0543637	0.0593601	0.0558445	0.0599142	0.0783702	0.0714765
A0A0L0P5H4	A0A0L0P5H4	Serine hydroxymethyltransferase (EC 2.1.2.1)	QG37_01451	0.0537724	0.0660532	0.0544415	0.0471171	0.0222251	0.043872
A0A0L0P2W7	A0A0L0P2W7	Uncharacterized protein	QG37_02670	0.0536918	0.0793816	0.0455824	0.0291403	0.0391791	0.0406627
A0A0L0P705	A0A0L0P705	Serine hydroxymethyltransferase (EC 2.1.2.1)	QG37_00835	0.0535542	0.0535184	0.0485898	0.0357811	0.0158222	0.0347377
A0A0L0NR92	A0A0L0NR92	Uncharacterized protein	QG37_06992	0.0535221	0.0622864	0.0496999	0.0469864	0.0939848	0.0490574
A0A0L0NN41	A0A0L0NN41	Inosine-5-monophosphate dehydrogenase	QG37_08200	0.0531956	0.0809351	0.0973726	0.017871	0.0246668	0.0372618
A0A0L0NPW8	A0A0L0NPW8	Uncharacterized protein	QG37_07583	0.0524767	0.0488864	0.0493195	0.0312064	0.0179175	0.0518073
A0A0L0NRV0	A0A0L0NRV0	Rab GDP dissociation inhibitor	QG37_06741	0.0524546	0.0604814	0.0624307	0.0420452	0.041801	0.060828
A0A0L0NRK1	A0A0L0NRK1	Uncharacterized protein	QG37_06884	0.0524264	0.0488802	0.0602452	0.0377366	0.0299947	0.0437934
A0A0L0P8B2	A0A0L0P8B2	Mitochondrial import inner membrane translocase subunit tim9	QG37_00364	0.0523335	0.00260624	0.0337604	0.066914	0.0386503	0.0621456
A0A0L0NTN8	A0A0L0NTN8	Uncharacterized protein	QG37_05919	0.0514826	0.0712035	0.068324	0.0421847	0.0235546	0.0451771
A0A0L0P163	A0A0L0P163	Succinate dehydrogenase [ubiquinone] cytochrome b small subunit	QG37_03163	0.0509344	0.0735491	0.0809749	0.0478884	0.0528906	0.0696415
A0A0L0NNB4	A0A0L0NNB4	Chorismate synthase (EC 4.2.3.5)	QG37_07961	0.0506007	0.04333	0.0398453	0.047307	0.0345667	0.0426962
A0A0L0P3N2	A0A0L0P3N2	Nadh-ubiquinone oxidoreductase 49 kDa mitochondrial	QG37_01789	0.0505841	0.0295908	0.0336458	0.0356793	0.0480313	0.0431817
A0A0L0P562	A0A0L0P562	Uncharacterized protein	QG37_01520	0.0499409	0.0659363	0.0516285	0.0156217	0.00817765	0.0214504
A0A0L0P1H4	A0A0L0P1H4	Uncharacterized protein	QG37_03074	0.0495187	0.0433846	0.0402063	0.0617606	0.0569775	0.0589812
A0A0L0NWH1	A0A0L0NWH1	Uncharacterized protein	QG37_04745	0.0494508	0.0364331	0.04522	0.0304189	0	0.0407563
A0A0L0NSY7	A0A0L0NSY7	Tyrosine--tRNA ligase (EC 6.1.1.1) (Tyrosyl-tRNA synthetase)	QG37_06362	0.0491568	0.0620572	0.0400265	0.0561007	0.0383269	0.0624577
A0A0L0NVK8	A0A0L0NVK8	Uncharacterized protein	QG37_05253	0.0490844	0.0655179	0.0578911	0.0309086	0.0312347	0.0546721
A0A0L0NQW8	A0A0L0NQW8	Uncharacterized protein	QG37_07630	0.0490275	0.0386964	0.0411727	0.0216063	0.0980957	0.0281006
A0A0L0P700	A0A0L0P700	Carboxypeptidase (EC 3.4.16.-)	QG37_00831	0.0488319	0.0597339	0.0472416	0.05964	0.051017	0.0565315
A0A0L0NV75	A0A0L0NV75	Uncharacterized protein	QG37_05180	0.0485573	0.0591878	0.0499512	0.0963372	0.050556	0.148271
A0A0L0NVT2	A0A0L0NVT2	Uncharacterized protein	QG37_05093	0.0484119	0.061252	0.0548636	0.0381705	0	0.050036
A0A0L0NRU5	A0A0L0NRU5	Uncharacterized protein	QG37_06877	0.048124	0.0335499	0.0358826	0.103458	0	0.0188765
A0A0L0NSN7	A0A0L0NSN7	Uncharacterized protein	QG37_06392	0.0474637	0.0647081	0.052045	0.0451298	0.00360896	0.0418679
A0A0L0NWE3	A0A0L0NWE3	Dipeptidyl peptidase 3 (EC 3.4.14.4) (Dipeptidyl aminopeptidase III) (Dipeptidyl peptidase III)	QG37_04885	0.0471758	0.0568638	0.0508662	0.039639	0.0494144	0.0350879
A0A0L0NYC7	A0A0L0NYC7	Uncharacterized protein	QG37_03989	0.0468891	0.0557133	0.0733037	0.0122966	0.0110809	0.0110186
A0A0L0NWG3	A0A0L0NWG3	Uncharacterized protein	QG37_04725	0.0463829	0.0241429	0.0400293	0.0785531	0.123383	0.0514597
A0A0L0NU66	A0A0L0NU66	Uncharacterized protein	QG37_05911	0.0455723	0.074279	0.0596954	0.0299574	0.0236508	0.0343358
A0A0L0NVM5	A0A0L0NVM5	NADH dehydrogenase [ubiquinone] flavoprotein 1, mitochondrial (EC 1.6.5.3) (EC 1.6.99.3)	QG37_05274	0.045527	0.0706267	0.0518298	0.0279857	0.0212452	0.0405554
A0A0L0P4C7	A0A0L0P4C7	Glutathione peroxidase	QG37_01755	0.0455082	0.0328955	0.0554217	0.0932385	0.100451	0.0767629
A0A0L0NTY6	A0A0L0NTY6	Fatty acid synthase subunit alpha reductase	QG37_06024	0.0454618	0.0422641	0.0445425	0.0352832	0.0532588	0.0394562
A0A0L0NYY1	A0A0L0NYY1	Uncharacterized protein	QG37_03504	0.0452938	0.0704783	0.0673993	0.0666519	0.0649558	0.0681498
A0A0L0NY33	A0A0L0NY33	Nadh-ubiquinone oxidoreductase mitochondrial complex i	QG37_04274	0.0452291	0.0418495	0.0502372	0.0470322	0.0312674	0.0332348
A0A0L0NSJ2	A0A0L0NSJ2	Mitochondrial import inner membrane translocase	QG37_06338	0.0447898	0.0445205	0.0434997	0.0519565	0.0324364	0.0598032
A0A0L0NTZ4	A0A0L0NTZ4	Uncharacterized protein	QG37_06035	0.0441135	0.0629562	0.0559237	0.0367854	0.0483481	0.0483246
A0A0L0P7E6	A0A0L0P7E6	C-1-tetrahydrofolate mitochondrial	QG37_01301	0.0440405	0.0301376	0.0473284	0.0248735	0.0183501	0.0312569
A0A0L0NVD4	A0A0L0NVD4	Uncharacterized protein	QG37_05090	0.0433719	0.0603437	0.0794754	0.0211691	0.0684058	0.0218062
A0A0L0P076	A0A0L0P076	Uncharacterized protein	QG37_03257	0.043199	0.0530739	0.0414379	0.0662356	0.120772	0.0650478
A0A0L0P4P8	A0A0L0P4P8	Acetyl-coenzyme A synthetase (EC 6.2.1.1)	QG37_01868	0.0430233	0.0583373	0.0573718	0.0208801	0.0650093	0.0427267
A0A0L0NXL7	A0A0L0NXL7	ATP-dependent 6-phosphofructokinase (ATP-PFK) (Phosphofructokinase) (EC 2.7.1.11) (Phosphohexokinase)	QG37_04651	0.0423187	0.0535738	0.042525	0.035905	0.0338522	0.0371032
A0A0L0P9I2	A0A0L0P9I2	Uncharacterized protein	QG37_00093	0.0422469	0.0607621	0.0879658	0	0.223791	0
A0A0L0P764	A0A0L0P764	Phospho-2-dehydro-3-deoxyheptonate aldolase (EC 2.5.1.54) (3-deoxy-D-arabino-heptulosonate 7-phosphate synthase) (DAHP synthase) (Phospho-2-keto-3-deoxyheptonate aldolase)	QG37_00697	0.042001	0.0401799	0.0459184	0.0203069	0.0304306	0.0225352
A0A0L0P3D9	A0A0L0P3D9	Uncharacterized protein	QG37_02568	0.0418419	0.0222218	0.0423529	0.0403113	0.0181382	0.0659653
A0A0L0P611	A0A0L0P611	FK506-binding protein (EC 5.2.1.8)	QG37_01065	0.0415551	0.0595108	0.0593608	0.0269375	0.0277169	0.0207583
A0A0L0P5E3	A0A0L0P5E3	Pyruvate carboxylase (EC 6.4.1.1)	QG37_01416	0.0413567	0.0510528	0.0444279	0.0380492	0.0637552	0.0423042
A0A0L0P0Y6	A0A0L0P0Y6	H/ACA ribonucleoprotein complex subunit	QG37_03445	0.040929	0.0601791	0.0556286	0.034041	0.0386099	0.0394631
A0A0L0NSR8	A0A0L0NSR8	Uncharacterized protein	QG37_06587	0.0399239	0.0490379	0.0527962	0.0312461	0.0290596	0.0355441
A0A0L0P0Q5	A0A0L0P0Q5	Thioredoxin	QG37_03283	0.0395117	0.021735	0.0275422	0	0.0576395	0.0281418
A0A0L0P003	A0A0L0P003	Peptidyl-prolyl cis-trans isomerase (PPIase) (EC 5.2.1.8)	QG37_03134	0.0386358	0.0406221	0.0345497	0.0488665	0.0517195	0.050805
A0A0L0NYT6	A0A0L0NYT6	Uncharacterized protein	QG37_03971	0.0385557	0.0150434	0.042012	0.0290191	0.0513098	0.029935
A0A0L0P251	A0A0L0P251	Uncharacterized protein	QG37_03013	0.0384131	0.0318988	0.0331474	0.0244013	0.00930573	0.0247303
A0A0L0P7V5	A0A0L0P7V5	Uncharacterized protein	QG37_00673	0.0382446	0.0512366	0.0351947	0.023991	0.0614654	0.0192778
A0A0L0NQI2	A0A0L0NQI2	Uncharacterized protein	QG37_07742	0.0376782	0.0298685	0.0284516	0.0187898	0.00891571	0.0184489
A0A0L0P4B7	A0A0L0P4B7	Uncharacterized protein	QG37_02024	0.0374854	0.0214304	0	0.0417798	0.00662962	0.0582566
A0A0L0P176	A0A0L0P176	Adenylosuccinate lyase (ASL) (EC 4.3.2.2) (Adenylosuccinase)	QG37_02697	0.0374721	0.024382	0.0395634	0.042663	0.0563788	0.0511639
A0A0L0P561	A0A0L0P561	Uncharacterized protein	QG37_02046	0.0372848	0.0204091	0.0370219	0.0231867	0.00095854	0.0205704
A0A0L0NZD6	A0A0L0NZD6	Adenylyl cyclase-associated protein	QG37_03543	0.0364355	0.0280027	0.0342241	0.0391129	0.0145931	0.034299
A0A0L0NY97	A0A0L0NY97	Uncharacterized protein	QG37_03958	0.0360299	0.039304	0.0342345	0.0581668	0.0598561	0.0304218
A0A0L0P3H2	A0A0L0P3H2	Uncharacterized protein	QG37_02312	0.0359205	0.0322041	0.0354349	0.0252143	0.0298046	0.0452614
A0A0L0NTU3	A0A0L0NTU3	Uncharacterized protein	QG37_05993	0.035379	0.0664346	0.0248631	0.0453757	0.0985403	0.0416938
A0A0L0P848	A0A0L0P848	Uncharacterized protein	QG37_00688	0.0350983	0.0190087	0.0280496	0.00851683	0.00831781	0.0158051
A0A0L0NUP4	A0A0L0NUP4	Uncharacterized protein	QG37_05763	0.0350353	0.009617	0.0211268	0.0261318	0.0247957	0.024158
A0A0L0P4D2	A0A0L0P4D2	60S ribosomal protein L13	QG37_02044	0.034749	0.116811	0.0655228	0.0485182	0.0589844	0.048603
A0A0L0NPW2	A0A0L0NPW2	Uncharacterized protein	QG37_07578	0.0345247	0.0341252	0.0310633	0.0113919	0.00454258	0.00623616
A0A0L0NPB2	A0A0L0NPB2	Uncharacterized protein	QG37_07817	0.0337782	0.0884718	0.102614	0.0182058	0.0185774	0.026961
A0A0L0NQH4	A0A0L0NQH4	Uncharacterized protein	QG37_07299	0.0337351	0.0329731	0.0302649	0.024924	0.0382669	0.0382866
A0A0L0NRC1	A0A0L0NRC1	Uncharacterized protein	QG37_07037	0.0336859	0.014875	0.0228457	0.0198643	0.0140808	0.0226188
A0A0L0NXX2	A0A0L0NXX2	Uncharacterized protein	QG37_04333	0.0336677	0.0575405	0.052751	0.0309578	0.0444884	0.0260697
A0A0L0NZ38	A0A0L0NZ38	Uncharacterized protein	QG37_03561	0.0336279	0.0419165	0.0417864	0.0424905	0.072615	0.0443913
A0A0L0NV74	A0A0L0NV74	Mannose-6-phosphate isomerase (EC 5.3.1.8)	QG37_05981	0.0336179	0.027679	0.0344629	0.0223345	0.0174773	0.0109649
A0A0L0NRJ6	A0A0L0NRJ6	Uncharacterized protein	QG37_06880	0.0332903	0	0.00470195	0.0218064	0	0
A0A0L0P1W2	A0A0L0P1W2	Carbonic anhydrase (EC 4.2.1.1) (Carbonate dehydratase)	QG37_02400	0.0332494	0.0493101	0.0592532	0	0.00391638	0
A0A0L0NP42	A0A0L0NP42	Uncharacterized protein	QG37_07896	0.0328769	0.00171068	0	0.0407997	0.00124847	0.0479371
A0A0L0P6D1	A0A0L0P6D1	Uncharacterized protein	QG37_01275	0.0328709	0.00913481	0.0255365	0.0280376	0.0185927	0.0306066
A0A0L0NUK5	A0A0L0NUK5	Aminopeptidase (EC 3.4.11.-)	QG37_05724	0.0327719	0.0279243	0.0276949	0.0395285	0.0243762	0.0392871
A0A0L0P7Q7	A0A0L0P7Q7	Uncharacterized protein	QG37_00662	0.0326321	0.0385142	0.0299386	0.0414228	0.0323435	0.0417574
A0A0L0P6C6	A0A0L0P6C6	Uncharacterized protein	QG37_01125	0.0324702	0.0307244	0.0373009	0.0329174	0.0227954	0.046622
A0A0L0P8H3	A0A0L0P8H3	Uncharacterized protein	QG37_00441	0.0323365	0.0259117	0.0264175	0.0335782	0	0.0199263
A0A0L0P8B7	A0A0L0P8B7	Asparaginyl-trna synthetase	QG37_00369	0.0322232	0.038728	0.0369115	0.0383032	0.0533778	0.038457
A0A0L0P7G6	A0A0L0P7G6	Uncharacterized protein	QG37_00566	0.0321006	0.0201284	0.0163442	0.0280652	0.0136241	0.0394893
A0A0L0P8N3	A0A0L0P8N3	Argininosuccinate lyase	QG37_00370	0.0320685	0.0283919	0.0367102	0.0310831	0.0334819	0.0319872
A0A0L0P6P1	A0A0L0P6P1	Uncharacterized protein	QG37_00915	0.0320177	0.0329278	0.0284981	0.0245447	0.0189182	0.0248014
A0A0L0NU13	A0A0L0NU13	Uncharacterized protein	QG37_06369	0.0318878	0.028185	0.0656845	0.0149885	0.0881685	0.035762
A0A0L0NZC6	A0A0L0NZC6	Uncharacterized protein	QG37_04113	0.0317933	0.0338591	0.037966	0.00965932	0.00599042	0.025307
A0A0L0P2L9	A0A0L0P2L9	Uncharacterized protein	QG37_02827	0.0315419	0.0314812	0.0366942	0.00410078	0.026347	0.0329546
A0A0L0NR29	A0A0L0NR29	Uncharacterized protein	QG37_07061	0.0315386	0.0405106	0.0406117	0.0267846	0.0212758	0.031496
A0A0L0NU02	A0A0L0NU02	Uncharacterized protein	QG37_06353	0.0314977	0.0171929	0.022189	0.0100211	0.00812477	0.0082917
A0A0L0NX31	A0A0L0NX31	Adenylosuccinate synthetase (AMPSase) (AdSS) (EC 6.3.4.4) (IMP--aspartate ligase)	QG37_04980	0.0312203	0.0383903	0.0336201	0.0173799	0.0220197	0.02086
A0A0L0P637	A0A0L0P637	ATP-dependent 6-phosphofructokinase (ATP-PFK) (Phosphofructokinase) (EC 2.7.1.11) (Phosphohexokinase)	QG37_01025	0.0309507	0.0332392	0.0301622	0.0265845	0.0395909	0.0259829
A0A0L0NX00	A0A0L0NX00	Uncharacterized protein	QG37_04417	0.0309308	0.0219872	0.0401313	0.0250042	0.00960244	0.033535
A0A0L0NQQ9	A0A0L0NQQ9	Uncharacterized protein	QG37_07203	0.0308998	0.0287303	0.0273894	0.0562388	0.0369865	0.0517749
A0A0L0P7S8	A0A0L0P7S8	Uncharacterized protein	QG37_00224	0.030802	0.0224763	0.0230449	0.0325523	0.0493313	0.0321738
A0A0L0NUQ1	A0A0L0NUQ1	Uncharacterized protein	QG37_05322	0.0307849	0.0122733	0.0160096	0.0206107	0.0552612	0.0125552
A0A0L0P2P1	A0A0L0P2P1	40S ribosomal protein S26	QG37_02679	0.0305644	0	0.00558438	0.0361859	0	0.0215934
A0A0L0P1Z7	A0A0L0P1Z7	Uncharacterized protein	QG37_02855	0.030271	0.0340429	0.0405381	0.0329322	0.0279529	0.0472686
A0A0L0NZW6	A0A0L0NZW6	Uncharacterized protein	QG37_03711	0.0301146	0.0427101	0.0455894	0.0194911	0.144063	0.0254081
A0A0L0NYY3	A0A0L0NYY3	Carboxypeptidase (EC 3.4.16.-)	QG37_03760	0.0300964	0.0288079	0.034045	0.0173631	0.00708179	0.00761201
A0A0L0P622	A0A0L0P622	Uncharacterized protein	QG37_01171	0.0300826	0.0116896	0.0191121	0.0106961	0.00987446	0.0128211
A0A0L0NPE8	A0A0L0NPE8	Uncharacterized protein	QG37_07871	0.0298958	0.012081	0.128162	0.0192183	0.163968	0.0319753
A0A0L0P320	A0A0L0P320	Uncharacterized protein	QG37_02647	0.0298621	0.0359648	0.0496902	0.00620058	0.0101786	0.00707026
A0A0L0NWH3	A0A0L0NWH3	Uncharacterized protein	QG37_04750	0.0296919	0.0328832	0.0236621	0.0169582	0.043751	0.020307
A0A0L0P5N6	A0A0L0P5N6	Uncharacterized protein	QG37_01017	0.0296676	0.0101469	0.0284433	0.0133098	0.0102646	0.0216158
A0A0L0NZ83	A0A0L0NZ83	Uncharacterized protein	QG37_03602	0.0294504	0.0409921	0.034917	0.0330467	0.00563024	0.0337741
A0A0L0P317	A0A0L0P317	S-adenosyl-l-methionine-dependent methyltransferase	QG37_02219	0.0288354	0.0272998	0.023785	0.0542327	0.0376365	0.0353344
A0A0L0P594	A0A0L0P594	Uncharacterized protein	QG37_01356	0.0287713	0.0275967	0.0227145	0.0348258	0.0686964	0.0227524
A0A0L0NVD6	A0A0L0NVD6	Uncharacterized protein	QG37_05192	0.0285497	0.0345697	0.0246903	0.0323172	0.0268091	0.0199669
A0A0L0NW09	A0A0L0NW09	Uncharacterized protein	QG37_04872	0.0283243	0.0261986	0.0392844	0.0197141	0.0340412	0.0359192
A0A0L0NNQ7	A0A0L0NNQ7	Bar-domain-containing protein	QG37_07888	0.0280038	0.0282665	0.0294763	0.0320295	0.0393965	0.0363355
A0A0L0P4W7	A0A0L0P4W7	Uncharacterized protein	QG37_02177	0.0279867	0.0249288	0.0300115	0.047631	0.0807583	0.0561345
A0A0L0P0V2	A0A0L0P0V2	Uncharacterized protein	QG37_02983	0.0277286	0.0272275	0.0307877	0.0197861	0.0257133	0.0361939
A0A0L0NNC5	A0A0L0NNC5	Uncharacterized protein	QG37_07971	0.0276452	0.00638252	0.0224847	0.0295681	0.0152464	0.0277155
A0A0L0NRM9	A0A0L0NRM9	Uncharacterized protein	QG37_07466	0.0273457	0.0310713	0.027354	0.0208741	0.0317645	0.024636
A0A0L0P0U5;A0A0L0NZN1	A0A0L0P0U5	Proliferating cell nuclear antigen	QG37_03734	0.0273252	0.0592101	0.050131	0.0248317	0.0234388	0.0416726
A0A0L0P0U5;A0A0L0NZN1	A0A0L0NZN1	Uncharacterized protein	QG37_03735	0.0273252	0.0592101	0.050131	0.0248317	0.0234388	0.0416726
A0A0L0NSZ6	A0A0L0NSZ6	Uncharacterized protein	QG37_06330	0.0273214	0.0217242	0.0265446	0.0262322	0.0300319	0.0245249
A0A0L0NSZ7	A0A0L0NSZ7	Uncharacterized protein	QG37_06372	0.0272899	0.0239406	0.0263342	0.0173752	0.026702	0.0251066
A0A0L0P4J2	A0A0L0P4J2	Uncharacterized protein	QG37_02109	0.0272506	0.0235722	0.0264536	0.0293754	0.0108247	0.0252945
A0A0L0NVZ9	A0A0L0NVZ9	Uncharacterized protein	QG37_04862	0.027128	0.0105137	0.0232005	0.0314199	0.00584611	0.0314248
A0A0L0NVE6	A0A0L0NVE6	Glgalpha-glucan-branching enzyme	QG37_05110	0.0271097	0.0258794	0.0218571	0.0254393	0.0129829	0.0134752
A0A0L0P7M3	A0A0L0P7M3	Uncharacterized protein	QG37_00625	0.026897	0.0371975	0.0375627	0.0255437	0.0376551	0.0488901
A0A0L0P4Q3	A0A0L0P4Q3	Cytoskeletal binding and regulatory protein	QG37_01662	0.026839	0.0282658	0.0239516	0.0235969	0.059595	0.0320502
A0A0L0P5F1	A0A0L0P5F1	Uncharacterized protein	QG37_02163	0.0267688	0.0267684	0.0295471	0.0251611	0.021621	0.0311901
A0A0L0P9H1	A0A0L0P9H1	Uncharacterized protein	QG37_00068	0.0267158	0.0259809	0.0271874	0.0240846	0.0241544	0.0286418
A0A0L0P4B5	A0A0L0P4B5	Uncharacterized protein	QG37_02108	0.0267102	0.0211097	0.0124802	0.0177996	0.00390797	0.0181837
A0A0L0P3T6	A0A0L0P3T6	Tryptophan synthase (EC 4.2.1.20)	QG37_01890	0.026671	0.0221987	0.0283489	0.0109655	0.0172697	0.00951376
A0A0L0P3D3	A0A0L0P3D3	Calmodulin	QG37_02270	0.0266517	0.0072294	0.013366	0.0602786	0.256631	0.0405254
A0A0L0NPA4	A0A0L0NPA4	Uncharacterized protein	QG37_07693	0.0266489	0.0157256	0.0230637	0.0253706	0.0170348	0.0196866
A0A0L0NZ86	A0A0L0NZ86	Atp-binding cassette sub-family f member 2	QG37_04065	0.0265831	0.0276598	0.0300525	0.0215134	0.0288444	0.0305073
A0A0L0P840	A0A0L0P840	Uncharacterized protein	QG37_00674	0.0264107	0.0383457	0.0407867	0.0204389	0.0186888	0.0216065
A0A0L0P131	A0A0L0P131	Glycogen [starch] synthase (EC 2.4.1.11)	QG37_03063	0.0263798	0.0214735	0.0178695	0.0231072	0.0201603	0.0107408
A0A0L0NR77	A0A0L0NR77	Uncharacterized protein	QG37_06944	0.0260687	0.0209951	0.0305322	0.0170572	0.012642	0.0213212
A0A0L0NRB0	A0A0L0NRB0	Uncharacterized protein	QG37_07022	0.0259333	0.0238406	0.0266917	0.0259951	0.00857727	0.0345118
A0A0L0NTP4	A0A0L0NTP4	Uncharacterized protein	QG37_05924	0.0259057	0.0264746	0.021022	0.0202954	0.0289765	0.0130139
A0A0L0P3K4	A0A0L0P3K4	cAMP-dependent protein kinase regulatory subunit	QG37_02348	0.025862	0.0260178	0.0295443	0.030433	0.0303946	0.0282586
A0A0L0P5H3	A0A0L0P5H3	Uncharacterized protein	QG37_01316	0.0253625	0.012444	0.02596	0.0072551	0.0379096	0.0145562
A0A0L0P2B1	A0A0L0P2B1	Uncharacterized protein	QG37_03095	0.0253144	0.0264147	0.0300706	0.0164557	0.00970753	0.019015
A0A0L0NS28	A0A0L0NS28	Uncharacterized protein	QG37_06723	0.0250182	0.0771129	0.0589956	0.109298	0.126628	0.116452
A0A0L0NW11	A0A0L0NW11	Uncharacterized protein	QG37_05372	0.0250166	0.0276682	0.0254338	0.0194574	0.0370892	0.0283547
A0A0L0NQW9	A0A0L0NQW9	Uncharacterized protein	QG37_07090	0.024958	0.00885872	0.0134528	0.0143142	0	0.0179028
A0A0L0NTF5	A0A0L0NTF5	Uncharacterized protein	QG37_06275	0.0248221	0.023523	0.0298324	0.0519349	0.130517	0.0448519
A0A0L0P0I5	A0A0L0P0I5	Uncharacterized protein	QG37_03317	0.0246922	0.027436	0.00345115	0.0324708	0.142283	0.0329078
A0A0L0P7F1	A0A0L0P7F1	Uncharacterized protein	QG37_00891	0.0245867	0.0241998	0.0195294	0.0104859	0.00469028	0.00870238
A0A0L0P0N6	A0A0L0P0N6	S-formylglutathione hydrolase (EC 3.1.2.12)	QG37_03264	0.0245801	0.0251673	0.0209518	0.0235403	0.0162854	0.0278017
A0A0L0P3U6	A0A0L0P3U6	Uncharacterized protein	QG37_01901	0.0245303	0.0443174	0.0326531	0.00566443	0.0325128	0.00430269
A0A0L0NT91	A0A0L0NT91	Uncharacterized protein	QG37_06472	0.0245292	0.00906252	0.00825369	0.047047	0.0518659	0.0487416
A0A0L0P4C8	A0A0L0P4C8	Uncharacterized protein	QG37_02037	0.0245154	0.0167584	0.0169066	0.0215329	0.0162133	0.00508917
A0A0L0P8E2	A0A0L0P8E2	Multifunctional pyrimidine biosynthesis protein	QG37_00311	0.0244557	0.0342851	0.0309911	0.0127426	0.0257669	0.0188309
A0A0L0P6B6	A0A0L0P6B6	Peptide hydrolase (EC 3.4.-.-)	QG37_01387	0.0244519	0.0119957	0.0171364	0.0162913	0.00413443	0.0252471
A0A0L0P3B7	A0A0L0P3B7	Uncharacterized protein	QG37_02255	0.0241507	0.0353087	0.0284016	0.0152384	0.00822058	0.010777
A0A0L0NYJ0	A0A0L0NYJ0	Uncharacterized protein	QG37_04142	0.0241496	0.0134653	0.0216641	0.024602	0.00405763	0.0181687
A0A0L0P8Y9	A0A0L0P8Y9	Uncharacterized protein	QG37_00202	0.0240772	0.0136722	0.0211115	0.0189872	0	0.0182367
A0A0L0P877	A0A0L0P877	Uncharacterized protein	QG37_00367	0.0239341	0.020283	0.0196703	0.0284599	0.00502337	0.0264691
A0A0L0NV85	A0A0L0NV85	Uncharacterized protein	QG37_05334	0.0238639	0.0280981	0.0298241	0.0149703	0.0268189	0.0149144
A0A0L0NQ17	A0A0L0NQ17	Uncharacterized protein	QG37_07384	0.0238131	0.0234746	0.0213031	0.0170795	0.00910646	0.0111933
A0A0L0NZB4	A0A0L0NZB4	Uncharacterized protein	QG37_03515	0.0237628	0.0393686	0.0360742	0.0288958	0.0441563	0.0238927
A0A0L0NXL3	A0A0L0NXL3	Uncharacterized protein	QG37_04628	0.0237501	0.0225348	0.0259295	0.0212951	0.0380811	0.0306453
A0A0L0NS78	A0A0L0NS78	U6 snRNA-associated Sm-like protein LSm2	QG37_06787	0.0235572	0.0140844	0.0138332	0.0127123	0.115047	0.00496091
A0A0L0P9I4	A0A0L0P9I4	Uncharacterized protein	QG37_00099	0.02335	0.0260178	0.0141894	0.0266142	0.00306414	0.0137329
A0A0L0NYP1	A0A0L0NYP1	Uncharacterized protein	QG37_04305	0.0230157	0.022867	0.0238773	0.0253289	0.0176433	0.0273105
A0A0L0P883	A0A0L0P883	Uncharacterized protein	QG37_00378	0.022992	0.0197208	0.0372364	0.0136607	0.00549816	0.0161484
A0A0L0NTK1	A0A0L0NTK1	Uncharacterized protein	QG37_05708	0.0229848	0.0224471	0.0195537	0.0504866	0.0509056	0.0479489
A0A0L0P502	A0A0L0P502	Uncharacterized protein	QG37_01627	0.0229284	0.0252595	0.0285731	0	0.0668643	0.0493008
A0A0L0NZZ3	A0A0L0NZZ3	Uncharacterized protein	QG37_03124	0.0228267	0.00676597	0.0239287	0.0225474	0.00512978	0.00526431
A0A0L0P355	A0A0L0P355	Uncharacterized protein	QG37_02325	0.0227146	0.0149465	0.0197897	0.000689807	0	0
A0A0L0NS42	A0A0L0NS42	Patatin-like phospholipase domain-containing protein (EC 3.1.1.-)	QG37_06677	0.0225273	0.0213366	0.027277	0.000768758	0.0106936	0.0011629
A0A0L0P0U1	A0A0L0P0U1	1,3-beta-glucanosyltransferase (EC 2.4.1.-)	QG37_03729	0.0224714	0.0227578	0.018438	0.0272454	0.0347972	0.026461
A0A0L0NPN0	A0A0L0NPN0	Glycine cleavage system H protein	QG37_07935	0.0224112	0.0371129	0.0272048	0.0426481	0.0694163	0.0448451
A0A0L0NXQ8	A0A0L0NXQ8	Arginase	QG37_04678	0.0223897	0.0193863	0.0211254	0.012814	0.0213063	0.0196897
A0A0L0P4P1	A0A0L0P4P1	3-hydroxyisobutyryl-CoA hydrolase, mitochondrial (EC 3.1.2.4) (3-hydroxyisobutyryl-coenzyme A hydrolase)	QG37_01651	0.0222515	0.0179905	0.0280503	0.0259149	0.00647974	0.027215
A0A0L0P7X4	A0A0L0P7X4	Deoxyuridine 5-triphosphate nucleotidohydrolase	QG37_00237	0.0222377	0.0500077	0.0317617	0.0430914	0.0279737	0.0207077
A0A0L0P4G7	A0A0L0P4G7	Uncharacterized protein	QG37_02160	0.0221891	0.0271491	0.0284488	0	0	0
A0A0L0P286	A0A0L0P286	Uncharacterized protein	QG37_02415	0.0221664	0.0208252	0.0273207	0.0190195	0.0225539	0.0199332
A0A0L0NP61	A0A0L0NP61	Uncharacterized protein	QG37_07743	0.0220935	0.0177074	0.0149051	0.0125647	0.00285363	0.0161846
A0A0L0NS56	A0A0L0NS56	Uncharacterized protein	QG37_06729	0.0220531	0.0109944	0.018243	0.0166564	0.0111934	0.0206653
A0A0L0P126	A0A0L0P126	Isocitrate dehydrogenase [NADP] (EC 1.1.1.42)	QG37_02992	0.0216255	0.00611474	0.00844877	0.0286014	0.0142632	0.029759
A0A0L0NUX4	A0A0L0NUX4	Mitochondrial	QG37_05851	0.0213729	0.0251042	0.0204916	0.00594763	0.00277442	0.0104943
A0A0L0NZY3	A0A0L0NZY3	Uncharacterized protein	QG37_03849	0.0213514	0.0235938	0.0221522	0.0110261	0.01569	0.017137
A0A0L0NU49	A0A0L0NU49	Erg11p	QG37_06413	0.0213039	0.0183381	0.0174252	0.0236946	0.029348	0.0150724
A0A0L0NSK6	A0A0L0NSK6	Uncharacterized protein	QG37_06953	0.0212436	0.034785	0.0191781	0.0345261	0.115845	0.0235825
A0A0L0P532	A0A0L0P532	Uncharacterized protein	QG37_01660	0.0212232	0.0176244	0.0197265	0.0162596	0.0154791	0.0176288
A0A0L0P2J7	A0A0L0P2J7	Ribose-5-phosphate ketol-isomerase	QG37_02616	0.0210397	0.0171606	0.0294902	0.0190472	0.0406168	0.0220321
A0A0L0NW98	A0A0L0NW98	Ras-domain-containing protein	QG37_04785	0.0208822	0.0100392	0.00807181	0.0307914	0.0263371	0.0324659
A0A0L0P096	A0A0L0P096	Uncharacterized protein	QG37_03222	0.0208784	0.0229616	0.0235004	0.0525641	0.0107573	0.0397964
A0A0L0NRQ2	A0A0L0NRQ2	Uncharacterized protein	QG37_07492	0.0207739	0.0203015	0.0130578	0.0351626	0.0436243	0.0294425
A0A0L0P4H7	A0A0L0P4H7	Uncharacterized protein	QG37_02011	0.0207507	0.0197623	0.0248645	0.0131959	0.00564564	0.00873983
A0A0L0NNC1	A0A0L0NNC1	Uncharacterized protein	QG37_08201	0.0207281	0.0117788	0.0615254	0.0216488	0.00469531	0.0409423
A0A0L0NW63	A0A0L0NW63	Subunit of nadh-ubiquinone mitochondrial	QG37_05340	0.020711	0.00920248	0.0251575	0.0174048	0.02513	0.0165541
A0A0L0NTT2	A0A0L0NTT2	Ubiquitin-activating enzyme e1 1	QG37_05978	0.0206734	0.0189072	0.023928	0.0271665	0.0168862	0.0212925
A0A0L0NWH4	A0A0L0NWH4	Uncharacterized protein	QG37_04399	0.0206524	0.024139	0.0242536	0.0317102	0.0180584	0.0255567
A0A0L0P2J3	A0A0L0P2J3	Uncharacterized protein	QG37_02516	0.02058	0.0105999	0.0162686	0.00323226	0	0.00294475
A0A0L0NUE4	A0A0L0NUE4	Dolichyl-diphosphooligosaccharide--protein glycosyltransferase subunit 1 (EC 2.4.99.18)	QG37_06005	0.0204739	0.0120995	0.0178771	0.0254811	0.00752927	0.0300436
A0A0L0P7Q4	A0A0L0P7Q4	Uncharacterized protein	QG37_00960	0.0204048	0.0134438	0.0251846	0.00145351	0.102256	0.00688988
A0A0L0P541	A0A0L0P541	Uncharacterized protein	QG37_02022	0.0203706	0.00527362	0.00508919	0.0237034	0.00403327	0.0149388
A0A0L0P638	A0A0L0P638	26s proteasome regulatory particle atpase rpt3p	QG37_01179	0.0203335	0.0152365	0.0182221	0.0128692	0.0067345	0.0148065
A0A0L0P5R5	A0A0L0P5R5	Rna polymerase ii degradation factor 1	QG37_01468	0.0201357	0.0202592	0.0191337	0.0274778	0.027682	0.0210217
A0A0L0NRJ0	A0A0L0NRJ0	Uncharacterized protein	QG37_06962	0.0200876	0.0202338	0.022055	0.0107897	0.00655479	0.0281237
A0A0L0NW93	A0A0L0NW93	Uncharacterized protein	QG37_04812	0.0200048	0.0209282	0.0167295	0.0277553	0.0174838	0.0269354
A0A0L0NV66	A0A0L0NV66	Uncharacterized protein	QG37_05277	0.0199269	0.020626	0.0335736	0.0276489	0.0348092	0.0245942
A0A0L0P3J3	A0A0L0P3J3	Uncharacterized protein	QG37_02337	0.0198644	0.0191056	0.0280698	0.0202193	0.0170086	0.0214049
A0A0L0P288	A0A0L0P288	Uncharacterized protein	QG37_02523	0.0197042	0.0201807	0.0176897	0.0363294	0.0394653	0.0281649
A0A0L0NUY7	A0A0L0NUY7	Uncharacterized protein	QG37_05344	0.0195964	0.0188495	0.0168496	0.0111285	0.00453788	0.0101828
A0A0L0P492	A0A0L0P492	Uncharacterized protein	QG37_02083	0.0194853	0.0134577	0.0206686	0.0187211	0.0500272	0.0100418
A0A0L0P3Y8	A0A0L0P3Y8	Nadh-ubiquinone oxidoreductase kDa mitochondrial	QG37_01957	0.0192859	0.0279051	0.0264022	0.0259156	0.0236683	0.0264847
A0A0L0NU32	A0A0L0NU32	Uncharacterized protein	QG37_06391	0.0192345	0.0217196	0.0254442	0.0337116	0.0448413	0.0233871
A0A0L0P1R3	A0A0L0P1R3	Uncharacterized protein	QG37_02362	0.0191284	0.0215273	0.0174321	0.0104677	0.247924	0.0069654
A0A0L0NTV4	A0A0L0NTV4	Uncharacterized protein	QG37_05822	0.019088	0.0193055	0.0223931	0.0187851	0.00461206	0.0183478
A0A0L0NVW4	A0A0L0NVW4	Uncharacterized protein	QG37_05138	0.0190383	0.0131854	0.018588	0.0143074	0.0186254	0.0122413
A0A0L0NT39	A0A0L0NT39	Uncharacterized protein	QG37_05711	0.018961	0.0288387	0.025565	0.00375238	0.00578547	0.00282579
A0A0L0P6F2	A0A0L0P6F2	Uncharacterized protein	QG37_01295	0.0189571	0.0190833	0.0141651	0.0247246	0.0158451	0.029862
A0A0L0NPY7	A0A0L0NPY7	Uncharacterized protein	QG37_07634	0.0188869	0.0295201	0.0260142	0.0218111	0.0323588	0.022552
A0A0L0P508	A0A0L0P508	Uncharacterized protein	QG37_01633	0.0188521	0.0208175	0.0168802	0.016424	0.0150662	0.0161434
A0A0L0P1N3	A0A0L0P1N3	Uncharacterized protein	QG37_02818	0.0187979	0.0158371	0.0152689	0.0226889	0.00574615	0.0162351
A0A0L0NU76	A0A0L0NU76	Uncharacterized protein	QG37_06140	0.0187714	0.0429178	0.0442432	0.0179437	0.052198	0.0126925
A0A0L0P3H0	A0A0L0P3H0	Uncharacterized protein	QG37_01784	0.018688	0.0123971	0.00596482	0.0109244	0.00942612	0.0297921
A0A0L0P3G3	A0A0L0P3G3	Malate dehydrogenase (EC 1.1.1.37)	QG37_01715	0.0186465	0.0151388	0.0226006	0.0584174	0.052565	0.04803
A0A0L0NXS9	A0A0L0NXS9	Uncharacterized protein	QG37_04297	0.0185195	0.0146635	0.0146351	0.018649	0.00201188	0.0236293
A0A0L0P121	A0A0L0P121	Uncharacterized protein	QG37_03052	0.0184443	0.0239491	0.0225132	0.00884085	0.0120117	0.00736735
A0A0L0NNL5	A0A0L0NNL5	Uncharacterized protein	QG37_07943	0.0183487	0	0.0367608	0.00915274	0	0.0160029
A0A0L0P0Z2	A0A0L0P0Z2	Mip family channel protein	QG37_02901	0.0183454	0.0105829	0.0130675	0.0058672	0	0
A0A0L0NZY1	A0A0L0NZY1	V-type proton ATPase subunit C	QG37_03679	0.0183343	0.012834	0.010814	0.0122596	0.00838674	0.0122088
A0A0L0NT96	A0A0L0NT96	Uncharacterized protein	QG37_05765	0.0182879	0.0252565	0.0255692	0.0148746	0.0352211	0.00888962
A0A0L0P7D8	A0A0L0P7D8	Uncharacterized protein	QG37_00530	0.0182454	0.0149904	0	0.0405329	0.0360459	0.0238016
A0A0L0NQX7	A0A0L0NQX7	Acetolactate synthase (EC 2.2.1.6)	QG37_07211	0.0182045	0.0073979	0.0092874	0.00463646	0.000471552	0.00599736
A0A0L0NV84	A0A0L0NV84	Uncharacterized protein	QG37_05996	0.0181653	0.012078	0.00882157	0.022544	0.02044	0.0225839
A0A0L0NX94	A0A0L0NX94	Secondary alcohol dehydrogenase	QG37_04312	0.0181647	0.00553264	0.00876881	0.0828779	0.106313	0.0621163
A0A0L0NTM3	A0A0L0NTM3	ATPase GET3 (EC 3.6.-.-) (Arsenical pump-driving ATPase) (Arsenite-stimulated ATPase) (Golgi to ER traffic protein 3) (Guided entry of tail-anchored proteins 3)	GET3 QG37_05896	0.0181581	0.0170038	0.0207477	0.0220226	0.0352921	0.0272356
A0A0L0P3Z6	A0A0L0P3Z6	Nadp(+)-dependent dehydrogenase	QG37_01967	0.018031	0	0.014894	0.00910357	0.0242047	0.010372
A0A0L0P8N0	A0A0L0P8N0	Alanine--tRNA ligase (EC 6.1.1.7) (Alanyl-tRNA synthetase) (AlaRS)	ALA1 QG37_00639	0.0175768	0.0933399	0.0171981	0.0206962	0.0227659	0.0192141
A0A0L0P4N8	A0A0L0P4N8	Uncharacterized protein	QG37_02156	0.0173148	0.000615265	0.0128405	0.00915746	0.00781069	0.0111328
A0A0L0NQP9	A0A0L0NQP9	NADH dehydrogenase [ubiquinone] 1 alpha subcomplex subunit	QG37_07193	0.0173021	0.0511828	0.0341686	0.0209899	0.0270483	0.0226975
A0A0L0NUA6	A0A0L0NUA6	Uncharacterized protein	QG37_06183	0.0172839	0.00853802	0.0065738	0.0187831	0.0449571	0.0130932
A0A0L0P1T6	A0A0L0P1T6	1,3-beta-glucanosyltransferase (EC 2.4.1.-)	QG37_02885	0.0172684	0.0169376	0.0157791	0.0113037	0.00148007	0.00543707
A0A0L0NQL1	A0A0L0NQL1	Uncharacterized protein	QG37_07485	0.017243	0.0179651	0.00154758	0.0374672	0.0199266	0.0309355
A0A0L0P6I7	A0A0L0P6I7	Uncharacterized protein	QG37_01192	0.0171408	0.0223817	0.0203666	0.0140427	0.0121504	0.0132037
A0A0L0P8R4	A0A0L0P8R4	Eukaryotic translation initiation factor 3 subunit A (eIF3a) (Eukaryotic translation initiation factor 3 110 kDa subunit homolog) (eIF3 p110) (Translation initiation factor eIF3, p110 subunit homolog)	TIF32 QG37_00142	0.0170783	0.0218211	0.0178667	0.013202	0.0158954	0.0158563
A0A0L0NYH4	A0A0L0NYH4	Uncharacterized protein	QG37_03788	0.0170562	0.0105022	0.0166442	0.0136931	0.00995334	0.013884
A0A0L0NZW9	A0A0L0NZW9	Uncharacterized protein	QG37_03486	0.0169314	0.0129062	0.0171843	0.016711	0.00572626	0.0146198
A0A0L0NW05	A0A0L0NW05	Uncharacterized protein	QG37_04960	0.0168634	0.0152157	0.00863136	0.0229873	0	0.0105174
A0A0L0NZ79	A0A0L0NZ79	Uncharacterized protein	QG37_03854	0.0168302	0.0135499	0.0012987	0.00251153	0.00357433	0.0106953
A0A0L0NNS9	A0A0L0NNS9	Uncharacterized protein	QG37_07999	0.016765	0.03007	0.0208762	0.0373641	0.0622257	0.0280651
A0A0L0P188	A0A0L0P188	Actin-related protein 2/3 complex subunit 5	QG37_02713	0.0167512	0.00621664	0.0167032	0.03504	0	0.04402
A0A0L0P2K6	A0A0L0P2K6	Uncharacterized protein	QG37_02812	0.0167269	0.0333284	0.0181715	0	0	0
A0A0L0NUE9	A0A0L0NUE9	Proteasome subunit beta (EC 3.4.25.1)	QG37_06227	0.0166285	0.0165554	0.0203604	0.0219364	0.00626911	0.0265472
A0A0L0NUY6	A0A0L0NUY6	Cap-associated protein CAF20	QG37_05861	0.0166147	0.00986541	0.0114562	0.0190849	0.0153688	0.0134065
A0A0L0P8A3	A0A0L0P8A3	Uncharacterized protein	QG37_00354	0.0163943	0.018155	0.0191434	0.0197504	0.0252141	0.0219566
A0A0L0P1L1	A0A0L0P1L1	Elongation of fatty acids protein (EC 2.3.1.199) (Very-long-chain 3-oxoacyl-CoA synthase)	QG37_03333	0.0163495	0.0112651	0.0135472	0.0153543	0.0299237	0.0187073
A0A0L0NSY3	A0A0L0NSY3	Uncharacterized protein	QG37_06900	0.0162185	0	0	0.0170815	0	0.0155985
A0A0L0P9A3	A0A0L0P9A3	Uncharacterized protein	QG37_00376	0.0161296	0.0070153	0.0110501	0.0547992	0.0466253	0.0327162
A0A0L0NY01	A0A0L0NY01	6,7-dimethyl-8-ribityllumazine synthase (DMRL synthase) (EC 2.5.1.78)	QG37_04135	0.0161274	0.0170414	0.0130807	0.0265926	0.00665694	0.0286686
A0A0L0P8Q3	A0A0L0P8Q3	Deoxyhypusine hydroxylase (DOHH) (EC 1.14.99.29) (Deoxyhypusine dioxygenase) (Deoxyhypusine monooxygenase)	LIA1 QG37_00660	0.0161019	0.09647	0.085897	0.0120359	0.00809069	0.0137236
A0A0L0P609	A0A0L0P609	Uncharacterized protein	QG37_01547	0.0160605	0.0127347	0.016497	0.0122926	0.00134876	0.0184508
A0A0L0P1V0	A0A0L0P1V0	D-arabinitol 2-dehydrogenase	QG37_02383	0.0160594	0.00109944	0.0168691	0.0159558	0	0.016355
A0A0L0NQT7	A0A0L0NQT7	Eukaryotic translation initiation factor 2 alpha subunit	QG37_07285	0.0159566	0.0218765	0.0251748	0.0147655	0.050591	0.0175982
A0A0L0P2D6	A0A0L0P2D6	3-isopropylmalate dehydrogenase (EC 1.1.1.85)	QG37_02565	0.0158782	0.0204322	0.0150072	0.0156641	0.0188658	0.0130845
A0A0L0P1L7	A0A0L0P1L7	Actin-related protein 2/3 complex subunit 3 (Arp2/3 complex 21 kDa subunit)	QG37_03338	0.0156135	0.00557463	0.0116929	0.00943971	0.00542092	0.00987826
A0A0L0P4C2	A0A0L0P4C2	Uncharacterized protein	QG37_01750	0.015493	0.00672521	0.00887364	0.00837604	0.000586577	0.00617056
A0A0L0P4E0	A0A0L0P4E0	Proteasome endopeptidase complex (EC 3.4.25.1)	QG37_01765	0.0154433	0.0291756	0.0245362	0.0328393	0.0536116	0.04219
A0A0L0NSG9	A0A0L0NSG9	Uncharacterized protein	QG37_07049	0.0154074	0.0158117	0.00949984	0.0353344	0.0452728	0.0390674
A0A0L0NVI5	A0A0L0NVI5	Uncharacterized protein	QG37_04922	0.0153825	0.0133208	0.0134687	0.00685496	0.00485284	0.0109505
A0A0L0NVF5	A0A0L0NVF5	Clathrin heavy chain	QG37_05216	0.0153654	0.021718	0.0262349	0.0189603	0.0070724	0.024862
A0A0L0NZS7	A0A0L0NZS7	Uncharacterized protein	QG37_03434	0.0153173	0.0175952	0.0181124	0.0126557	0.0272646	0.0176369
A0A0L0P7Y5	A0A0L0P7Y5	Purine nucleoside phosphorylase (EC 2.4.2.1) (Inosine-guanosine phosphorylase)	QG37_00606	0.015298	0.0270384	0.0183561	0.0186282	0.00269118	0.0221669
A0A0L0NVG7	A0A0L0NVG7	ATP-dependent (S)-NAD(P)H-hydrate dehydratase (EC 4.2.1.93) (ATP-dependent NAD(P)HX dehydratase)	QG37_04911	0.0152361	0.0130793	0.0146843	0.0087782	0.00173243	0.00976841
A0A0L0NTC1	A0A0L0NTC1	Uncharacterized protein	QG37_05805	0.0151449	0.0242875	0.0213788	0.0301339	0.0566662	0.0252983
A0A0L0NQ51	A0A0L0NQ51	Uncharacterized protein	QG37_07550	0.0151399	0.0153718	0.0108689	0.00803989	0.0444884	0.00749904
A0A0L0P6I1	A0A0L0P6I1	Uncharacterized protein	QG37_01256	0.0151023	0.0112228	0.00934919	0.0166504	0.014201	0.00919545
A0A0L0NXF5	A0A0L0NXF5	Altered inheritance of mitochondria protein 39	QG37_04875	0.0150874	0.0128962	0.0186664	0.0136372	0.0224403	0.018253
A0A0L0P462	A0A0L0P462	Tubulin beta chain	QG37_02047	0.0150454	0.0216196	0.0154522	0.0274596	0.0220896	0.0275489
A0A0L0NRI7	A0A0L0NRI7	Uncharacterized protein	QG37_06870	0.0150051	0.0129716	0.0146913	0.0200549	0.00746591	0.0224578
A0A0L0NW35	A0A0L0NW35	Uncharacterized protein	QG37_05315	0.0149858	0.0156348	0.0168885	0.00645542	0.0126824	0.0129309
A0A0L0NSL6	A0A0L0NSL6	Actin-binding protein	QG37_06365	0.0149112	0.0270753	0.0140936	0.00968829	0.0225266	0.00846521
A0A0L0P269	A0A0L0P269	Uncharacterized protein	QG37_02401	0.0147929	0.0100515	0.0101267	0.0659985	0.056499	0.0873359
A0A0L0NTS3	A0A0L0NTS3	Uncharacterized protein	QG37_05796	0.0147316	0.0102907	0.0176404	0.0178353	0.0130145	0.0197459
A0A0L0NXH6	A0A0L0NXH6	Uncharacterized protein	QG37_04241	0.0147211	0.0124348	0.0120456	0.0178299	0.0164066	0.0164642
A0A0L0P391	A0A0L0P391	Uncharacterized protein	QG37_02306	0.0146509	0.00833499	0.00947901	0.0654037	0.03463	0.0458892
A0A0L0P1I9	A0A0L0P1I9	Protein YOP1	QG37_03089	0.0145282	0.0058711	0.0140818	0.00334981	0.00819108	0.00525039
A0A0L0P5X2	A0A0L0P5X2	Uncharacterized protein	QG37_01512	0.0144509	0.0224456	0.0116061	0.0102993	0.0231482	0.0132898
A0A0L0P6Z3	A0A0L0P6Z3	Uncharacterized protein	QG37_00812	0.0144133	0.0122379	0.00803154	0.0186127	0.00432048	0.0105817
A0A0L0NT60	A0A0L0NT60	Uncharacterized protein	QG37_05735	0.0143829	0.0106483	0.0213774	0.0124199	0.000879576	0.0310285
A0A0L0NSK0	A0A0L0NSK0	Uncharacterized protein	QG37_06694	0.0143442	0.0155341	0.0205922	0.0176433	0.0137323	0.0243727
A0A0L0NSZ5	A0A0L0NSZ5	Uroporphyrinogen decarboxylase	QG37_06500	0.0142729	0	0.00212219	0.00845081	0.000557124	0
A0A0L0NZG8	A0A0L0NZG8	Uncharacterized protein	QG37_03697	0.014226	0.0153226	0.00547101	0.00751041	0.0344389	0.0036627
A0A0L0P5C7	A0A0L0P5C7	Uncharacterized protein	QG37_01393	0.014221	0.0149142	0.0100927	0.0171003	0.0193694	0.0151017
A0A0L0NU75	A0A0L0NU75	Uncharacterized protein	QG37_05921	0.014211	0.0118788	0.00813845	0.0102144	0.0113846	0.00738108
A0A0L0NPX0	A0A0L0NPX0	Uncharacterized protein	QG37_07326	0.0141867	0.0196001	0.011318	0	0.0229603	0.00772061
A0A0L0NV88;A0A0L0NUB2	A0A0L0NV88	Uncharacterized protein	QG37_06001	0.0140806	0.0135407	0.00835991	0.0587582	0.109541	0.0769564
A0A0L0NV88;A0A0L0NUB2	A0A0L0NUB2	Uncharacterized protein	QG37_06009	0.0140806	0.0135407	0.00835991	0.0587582	0.109541	0.0769564
A0A0L0NQF6	A0A0L0NQF6	Uncharacterized protein	QG37_07250	0.0139994	0	0.0110389	0.039771	0	0
A0A0L0P658	A0A0L0P658	Uncharacterized protein	QG37_01206	0.0138491	0.0123102	0.0114277	0.015454	0.018112	0.0156178
A0A0L0NY62	A0A0L0NY62	Uncharacterized protein	QG37_04273	0.0138463	0.0100169	0.0138089	0.00194345	0.0135182	0.000127743
A0A0L0NWG4	A0A0L0NWG4	Uncharacterized protein	QG37_04889	0.0136938	0.0108652	0.00929781	0.0171145	0.0158047	0.0167825
A0A0L0NQV4	A0A0L0NQV4	Uncharacterized protein	QG37_07664	0.0136148	0	0.019687	0.00577101	0.00943999	0.00214667
A0A0L0NP28	A0A0L0NP28	Uncharacterized protein	QG37_07905	0.0136137	0.00781435	0.0102496	0.0114458	0.00848059	0.011096
A0A0L0NQ13	A0A0L0NQ13	Uncharacterized protein	QG37_07574	0.0135993	0.0193709	0.0125301	0.0153267	0.0384668	0.016981
A0A0L0P559	A0A0L0P559	Uncharacterized protein	QG37_01515	0.0135712	0.00897023	0.00876951	0.0114526	0.0231242	0.00628883
A0A0L0P4H0	A0A0L0P4H0	Uncharacterized protein	QG37_01998	0.0134689	0.0167023	0.0133091	0.019805	0.0364763	0.0223105
A0A0L0NN28	A0A0L0NN28	60s ribosomal protein l18-a	QG37_08222	0.0133374	0	0.0094325	0.0227326	0	0.0161683
A0A0L0NZ64	A0A0L0NZ64	Uncharacterized protein	QG37_03873	0.0133325	0.0144574	0.0111972	0.0135267	0.00603204	0.0242878
A0A0L0P6G9	A0A0L0P6G9	Uncharacterized protein	QG37_01450	0.0132838	0.0288918	0.0242494	0.0158076	0	0.00910058
A0A0L0NP46	A0A0L0NP46	Uncharacterized protein	QG37_07873	0.0132341	0.0122487	0.0103287	0.0318005	0.0218078	0.0201279
A0A0L0P1R7	A0A0L0P1R7	Uncharacterized protein	QG37_02367	0.0131882	0.0134677	0.00864246	0.00748683	0	0.00883595
A0A0L0NQT5	A0A0L0NQT5	Gmp synthase	QG37_07116	0.0130534	0.0329185	0.0131404	0.008405	0.0100154	0.01315
A0A0L0NXS8	A0A0L0NXS8	Glutamate 5-kinase	QG37_04061	0.0130169	0.00785357	0.00974698	0.00303865	0.00109074	0.00304624
A0A0L0P4V8	A0A0L0P4V8	Uncharacterized protein	QG37_01648	0.012965	0	0.00319609	0.0101935	0.00927907	0.0152184
A0A0L0NWQ9	A0A0L0NWQ9	Glycine cleavage system P protein (EC 1.4.4.2)	QG37_04801	0.0129517	0.0167623	0.016515	0.0116338	0.011839	0.0104855
A0A0L0P5T2	A0A0L0P5T2	Uncharacterized protein	QG37_01063	0.0128473	0.0131885	0.0147753	0.0170384	0.0223059	0.0170609
A0A0L0P6K4	A0A0L0P6K4	Uncharacterized protein	QG37_00991	0.0128197	0.00266046	0.00366345	0.0241116	0.0153382	0.0289657
A0A0L0P4V2	A0A0L0P4V2	Uncharacterized protein	QG37_02162	0.0127948	0.0196631	0.0141533	0.0188734	0.0102761	0.0176532
A0A0L0P0Z1	A0A0L0P0Z1	Uncharacterized protein	QG37_03455	0.0126953	0.0242282	0.0209206	0.030237	0.0201669	0.0376906
A0A0L0NMZ1	A0A0L0NMZ1	Uncharacterized protein	QG37_08338	0.0124787	0.00849649	0.0094804	0.0130969	0	0.0123367
A0A0L0P812	A0A0L0P812	Uncharacterized protein	QG37_00303	0.0124583	0	0	0	0	0
A0A0L0NY96	A0A0L0NY96	Uncharacterized protein	QG37_03957	0.0124168	0.00752164	0.0100774	0.0139093	0	0.0161321
A0A0L0P7H4	A0A0L0P7H4	RuvB-like helicase (EC 3.6.4.12)	QG37_00868	0.0123655	0.00658625	0.0125989	0.0280079	0.0164962	0.0392003
A0A0L0NSV3	A0A0L0NSV3	Proteasome subunit	QG37_06460	0.0123588	0.00628608	0.0087577	0.00565184	0.00415803	0.0153644
A0A0L0NNM9	A0A0L0NNM9	Uncharacterized protein	QG37_08084	0.0123152	0.0139399	0.0112507	0.0103491	0.0110525	0.01585
A0A0L0NR88	A0A0L0NR88	Uricase (EC 1.7.3.3) (Urate oxidase)	QG37_07102	0.0122378	0.00107483	0.00242467	0.0173947	0.0192208	0.0191449
A0A0L0P7V0	A0A0L0P7V0	Uncharacterized protein	QG37_00251	0.0122008	0	0	0.0772395	0	0.0554673
A0A0L0NZK8	A0A0L0NZK8	Uncharacterized protein	QG37_03961	0.0121605	0.0148304	0.0157028	0.0171738	0.0129086	0.0106803
A0A0L0NVF3	A0A0L0NVF3	Adenylyl-sulfate kinase (EC 2.7.1.25)	QG37_05120	0.0120947	0.0188303	0.0114603	0.0064375	0.028876	0.00657157
A0A0L0P7L6	A0A0L0P7L6	Uncharacterized protein	QG37_00474	0.0120527	0.0255049	0.0172481	0.0246626	0.0433545	0.0252215
A0A0L0NPW0	A0A0L0NPW0	Uncharacterized protein	QG37_07314	0.0119781	0.0163516	0.0132556	0.00667274	0.0183796	0.0105111
A0A0L0NRH3	A0A0L0NRH3	Cox19 cytochrome c oxidase assembly protein	QG37_07408	0.0119372	0.0123633	0.0113507	0.0221304	0.029844	0.0224378
A0A0L0NX89	A0A0L0NX89	Uncharacterized protein	QG37_04307	0.0119322	0.0177174	0.0214447	0.00385625	0.0119865	0.00560958
A0A0L0NNX0	A0A0L0NNX0	Uncharacterized protein	QG37_07797	0.0118897	0.00500953	0.00916661	0	0.00852833	0.0120746
A0A0L0NVR1	A0A0L0NVR1	Uncharacterized protein	QG37_05079	0.0118842	0.0100731	0.0104648	0.0234763	0.00689247	0.0230688
A0A0L0P5X7	A0A0L0P5X7	Uncharacterized protein	QG37_01123	0.0118593	0.0125502	0.00875076	0.00755016	0.0118838	0.0100811
A0A0L0P5X9	A0A0L0P5X9	RuvB-like helicase (EC 3.6.4.12)	QG37_01029	0.0118389	0.0106614	0.00920201	0.00321037	0.0146827	0.0102696
A0A0L0P8A4	A0A0L0P8A4	T-complex protein 1 subunit delta	QG37_00511	0.0117593	0.0154026	0.00970949	0.0165486	0.010245	0.0130171
A0A0L0P5G7	A0A0L0P5G7	Proteasome endopeptidase complex (EC 3.4.25.1)	QG37_01311	0.0117416	0.0159594	0.0121803	0.0204241	0.0365866	0.0191561
A0A0L0P7R2	A0A0L0P7R2	Uncharacterized protein	QG37_00532	0.0117201	0.00502261	0.0115673	0.0113387	0.00277431	0.0132374
A0A0L0NVW1;A0A0L0P006	A0A0L0NVW1	Uncharacterized protein	QG37_06257	0.0116935	0.0182927	0.0154681	0.0151643	0.00445857	0.0201522
A0A0L0NVW1;A0A0L0P006	A0A0L0P006	Uncharacterized protein	QG37_03388	0.0116935	0.0182927	0.0154681	0.0151643	0.00445857	0.0201522
A0A0L0NRE5	A0A0L0NRE5	Mitochondrial 54s ribosomal protein 38 34	QG37_07062	0.011683	0.0150842	0.0120761	0.0102413	0	0.0137735
A0A0L0P696	A0A0L0P696	Uncharacterized protein	QG37_01249	0.0116703	0.00830039	0.010185	0.00333108	0.016293	0.00652039
A0A0L0P2X3	A0A0L0P2X3	Uncharacterized protein	QG37_02233	0.011662	0.0393455	0.0556446	0	0.388328	0
A0A0L0NZY2	A0A0L0NZY2	Uncharacterized protein	QG37_03727	0.0116537	0.0139668	0.0129578	0.00371411	0.0148958	0.00651851
A0A0L0P468	A0A0L0P468	Uncharacterized protein	QG37_01975	0.0115919	0.0204637	0.0106946	0.0116708	0.00595393	0.0120883
A0A0L0P8G4	A0A0L0P8G4	Uncharacterized protein	QG37_00029	0.0115327	0.00262616	0.0112597	0.015749	0.00172555	0.00250854
A0A0L0P646	A0A0L0P646	Uncharacterized protein	QG37_01035	0.0115068	0.00578174	0.0145538	0.00128234	0.00848091	0.000388134
A0A0L0P767	A0A0L0P767	Uncharacterized protein	QG37_00740	0.0114675	0.0139668	0.00888753	0.0157921	0.0193607	0.0133104
A0A0L0P8T8	A0A0L0P8T8	Uncharacterized protein	QG37_00122	0.0114244	0.0135815	0.00857651	0.014649	0.0176247	0.0117276
A0A0L0NNA6	A0A0L0NNA6	Eukaryotic translation initiation factor 6 (eIF-6)	TIF6 QG37_07947	0.01142	0.0063969	0.0137638	0	0.00669605	0
A0A0L0NND9	A0A0L0NND9	Uncharacterized protein	QG37_07987	0.0114156	0.011888	0.00788992	0.0116742	0.0117025	0.0137548
A0A0L0P4B8	A0A0L0P4B8	Glycerol-3-phosphate dehydrogenase [NAD(+)] (EC 1.1.1.8)	QG37_01745	0.011409	0.0130577	0.0146469	0.00332502	0.0676891	0.0112882
A0A0L0NYH1	A0A0L0NYH1	Uncharacterized protein	QG37_03782	0.0113001	0.00511528	0.000745533	0.0136567	0	0.00278379
A0A0L0NXH2	A0A0L0NXH2	Gtp-binding protein yptc1	QG37_04892	0.0112714	0.0113874	0.0090229	0.00734335	0.0124891	0.00794405
A0A0L0NXI7	A0A0L0NXI7	Uncharacterized protein	QG37_04251	0.0112504	0.00182281	0.00896528	0.00554675	0	0.0114305
A0A0L0NQQ6	A0A0L0NQQ6	Uncharacterized protein	QG37_07290	0.0112421	0.00982234	0.00911246	0.105034	0.0387159	0.085944
A0A0L0NNA7	A0A0L0NNA7	Uncharacterized protein	QG37_08245	0.0112255	0.00491071	0.00913051	0.0147231	0	0.0151585
A0A0L0P516	A0A0L0P516	Uncharacterized protein	QG37_01643	0.0112205	0.00922863	0.00857929	0.0145978	0.0126562	0.00903255
A0A0L0P7M5	A0A0L0P7M5	60s ribosomal protein l23	QG37_00584	0.0111498	0.03997	0.0192697	0.0216966	0.0469061	0.0202302
A0A0L0P7J6	A0A0L0P7J6	Thioredoxin reductase (EC 1.8.1.9)	QG37_00598	0.011115	0.0162224	0.0206554	0.020769	0.00916065	0.0158026
A0A0L0NN66	A0A0L0NN66	Acetyl-coenzyme A synthetase (EC 6.2.1.1)	QG37_08254	0.0110376	0.00161063	0.00824953	0.0124778	0.000644696	0.00232467
A0A0L0P2A6	A0A0L0P2A6	Uncharacterized protein	QG37_02535	0.0110315	0.00814658	0.0059181	0.0266809	0.00669572	0.0157277
A0A0L0NR37	A0A0L0NR37	Kinase-like protein	QG37_07071	0.010889	0.0129424	0.0148801	0.00532532	0.00788279	0.00336848
A0A0L0NR55	A0A0L0NR55	Uncharacterized protein	QG37_07060	0.0108514	0.00654418	0.00720749	0.00504294	0.00798286	0.0106391
A0A0L0P6J7	A0A0L0P6J7	3-hydroxyanthranilate 3,4-dioxygenase (EC 1.13.11.6) (3-hydroxyanthranilate oxygenase) (3-HAO) (3-hydroxyanthranilic acid dioxygenase) (HAD) (Biosynthesis of nicotinic acid protein 1)	BNA1 QG37_01272	0.010837	0.011472	0.00930476	0.0121659	0.0178148	0.0172219
A0A0L0P6Z9	A0A0L0P6Z9	Uncharacterized protein	QG37_00825	0.0107702	0.0143267	0.0113548	0.0108321	0	0.014304
A0A0L0NU54	A0A0L0NU54	Peroxidase (EC 1.11.1.-)	QG37_05945	0.0107409	0.00649788	0.000305565	0.00198057	0.000934014	0.00152434
A0A0L0NNC3	A0A0L0NNC3	Uncharacterized protein	QG37_08241	0.0106171	0.00588595	0.00763305	0.00558919	0.000987555	0.00927035
A0A0L0NRU3	A0A0L0NRU3	Uncharacterized protein	QG37_06736	0.0104558	0.00553172	0.00550448	0.0084791	0.00702564	0.00818559
A0A0L0NPS7	A0A0L0NPS7	Cystathionine beta-synthase (EC 4.2.1.22)	QG37_07677	0.0104447	0.0103607	0.00977683	0.00968155	0.00448927	0.00980274
A0A0L0NRS6	A0A0L0NRS6	Glutaredoxin	QG37_06715	0.0104386	0.00990002	0.00870564	0.00878022	0.0073276	0.00729994
A0A0L0P066	A0A0L0P066	Golgi apparatus membrane protein TVP23	QG37_03458	0.010406	0.00994847	0.0138027	0	0	0.0101772
A0A0L0P1X3	A0A0L0P1X3	Uncharacterized protein	QG37_02821	0.0103895	0.0109898	0.011654	0.0151865	0.0297839	0.0149881
A0A0L0P7A7	A0A0L0P7A7	Uncharacterized protein	QG37_00502	0.0103524	0.0117411	0.0105891	0.00626148	0.00821151	0.00558231
A0A0L0P4P4	A0A0L0P4P4	Uncharacterized protein	QG37_02161	0.0103508	0.00345535	0.0162443	0.0179518	0.627643	0.0141243
A0A0L0NZN9	A0A0L0NZN9	Uncharacterized protein	QG37_03745	0.010322	0.00810197	0.00987264	0.0154775	0.00757504	0.0122188
A0A0L0NNX5	A0A0L0NNX5	Uncharacterized protein	QG37_07803	0.01028	0.0119718	0.0127134	0.00353338	0.0091802	0.00490923
A0A0L0P2P9	A0A0L0P2P9	Uncharacterized protein	QG37_02552	0.0102502	0.00964469	0.0131709	0.00900589	0.0281146	0.00762324
A0A0L0NR93	A0A0L0NR93	Uncharacterized protein	QG37_07331	0.0102463	0.0125379	0.0154751	0.00462912	0.030187	0.0122057
A0A0L0NZZ7	A0A0L0NZZ7	Tubulin alpha chain	QG37_03866	0.0101148	0.00501253	0.00674305	0.0210102	0.000626671	0.0154206
A0A0L0P048	A0A0L0P048	Uncharacterized protein	QG37_03389	0.0101021	0.00984311	0.013341	0.0011173	0.00673778	0
A0A0L0P7Z2	A0A0L0P7Z2	Uncharacterized protein	QG37_00257	0.0100894	0.0141998	0.00901526	0.00859093	0.0121012	0.0117582
A0A0L0NPM8	A0A0L0NPM8	Uncharacterized protein	QG37_07605	0.0100866	0	0.00641288	0.0109756	0.00806949	0.0136924
A0A0L0NWW9	A0A0L0NWW9	T-complex protein 1 subunit gamma	QG37_04596	0.00989159	0.00997385	0.00838074	0.014874	0.00800995	0.0133753
A0A0L0NSM1	A0A0L0NSM1	Uncharacterized protein	QG37_06370	0.00985733	0.00881565	0	0.00412409	0.00251857	0.00695791
A0A0L0P038	A0A0L0P038	Uncharacterized protein	QG37_03174	0.00982418	0.0102269	0.00955607	0.0120299	0.0240976	0.0120521
A0A0L0P084	A0A0L0P084	Uncharacterized protein	QG37_03483	0.00979102	0.0140529	0.00825786	0.0109258	0.0176171	0.0130158
A0A0L0P2K4	A0A0L0P2K4	Uncharacterized protein	QG37_02532	0.00978439	0.0111105	0.0112548	0.00949024	0.00822036	0.013389
A0A0L0P3C6	A0A0L0P3C6	Calcium calmodulin-dependent protein kinase ii	QG37_01737	0.0097645	0.00212774	0.00240918	0.0147318	0.010356	0.0238896
A0A0L0NWA4	A0A0L0NWA4	40 kDa alcohol	QG37_04823	0.00972029	0.0147674	0.0178834	0.0157948	0	0.00796777
A0A0L0P0C6	A0A0L0P0C6	Uncharacterized protein	QG37_03256	0.00966117	0.00738721	0.00833284	0.0143485	0.0106905	0.00719134
A0A0L0P3R9	A0A0L0P3R9	Uncharacterized protein	QG37_01754	0.00965896	0.00693885	0.00552565	0.00798869	0.0124902	0.013605
A0A0L0NZV5	A0A0L0NZV5	Uncharacterized protein	QG37_03471	0.00959873	0.01009	0	0.0128227	0.016813	0.011071
A0A0L0NMV5	A0A0L0NMV5	Uncharacterized protein	QG37_08289	0.00959376	0.0100284	0.00729774	0	0.00283822	0
A0A0L0P4Z4	A0A0L0P4Z4	Eukaryotic translation initiation factor 3 subunit C (eIF3c) (Eukaryotic translation initiation factor 3 93 kDa subunit homolog) (eIF3 p93) (Translation initiation factor eIF3, p93 subunit homolog)	NIP1 QG37_01965	0.00957552	0.0352203	0.00845363	0.012205	0.0600626	0.0140563
A0A0L0NP68	A0A0L0NP68	Uncharacterized protein	QG37_07800	0.00948324	0.00532292	0.00876256	0.00301851	0.00699363	0.0058583
A0A0L0NXG2	A0A0L0NXG2	5-amp-activated protein gamma subunit	QG37_04881	0.00944898	0.0112889	0.00572101	0.0110666	0.013587	0.0145836
A0A0L0P6X0	A0A0L0P6X0	Adenine phosphoribosyltransferase	QG37_00732	0.00939759	0.00785972	0.00854388	0.00639217	0.00303028	0.0097372
A0A0L0NWG9	A0A0L0NWG9	Ubiquitin-like polyubiquitin-binding protein	QG37_04739	0.00937881	0.0130862	0.0107571	0.0116371	0	0.0137311
A0A0L0NRB7	A0A0L0NRB7	Uncharacterized protein	QG37_07031	0.00930973	0.0198816	0.0133466	0.0153711	0.0111104	0.0150312
A0A0L0P4D8	A0A0L0P4D8	Vacuolar-sorting protein snf7	QG37_02049	0.00924508	0.00931784	0.006557	0.0139767	0.0488048	0.0294438
A0A0L0NXS4	A0A0L0NXS4	Uncharacterized protein	QG37_04056	0.00906218	0.0138806	0.0085779	0.00636751	0.0107342	0.00792595
A0A0L0NXB9	A0A0L0NXB9	Uncharacterized protein	QG37_04525	0.00903787	0.00207752	0.00820163	0.00920731	0.0294419	0.00829731
A0A0L0P5X1	A0A0L0P5X1	Uncharacterized protein	QG37_01459	0.00903566	0.0166946	0.0127801	0.0045563	0.00219607	0.011212
A0A0L0P1G5	A0A0L0P1G5	Uncharacterized protein	QG37_03043	0.00900527	0.0103345	0.0107737	0.0117328	0.00256675	0.011604
A0A0L0P873	A0A0L0P873	Uncharacterized protein	QG37_00368	0.00900195	0.017669	0.0106314	0.00407094	0.00687816	0.00282966
A0A0L0P1U1	A0A0L0P1U1	Uncharacterized protein	QG37_02781	0.00898482	0.0094109	0.011636	0.00442972	0.015454	0.00124691
A0A0L0NU93	A0A0L0NU93	Polypeptide release factor 3	QG37_05989	0.00895719	0.00295055	0.00364658	0.00796512	0.00551793	0.0101991
A0A0L0NXF6	A0A0L0NXF6	Uncharacterized protein	QG37_04589	0.00889199	0.0177682	0.0124434	0.0102319	0.0127884	0.0159923
A0A0L0NVU7	A0A0L0NVU7	MICOS complex subunit MIC60 (Mitofilin)	QG37_05113	0.00888315	0.00838037	0.00797184	0.0122333	0.0127436	0.0192347
A0A0L0P2I0	A0A0L0P2I0	Uncharacterized protein	QG37_02501	0.00887762	0.00902868	0.0162838	0.0015487	0.00313559	0
A0A0L0NXQ2	A0A0L0NXQ2	Uncharacterized protein	QG37_04672	0.00886933	0.00341321	0.00626729	0.00615835	0.000686844	0.00729245
A0A0L0P997	A0A0L0P997	Uncharacterized protein	QG37_00366	0.00878921	0.00522118	0	0.0179666	0.00547227	0.0212164
A0A0L0P8H8	A0A0L0P8H8	Uncharacterized protein	QG37_00592	0.00877042	0.00711228	0.00814887	0.00145729	0.00268746	0.00269897
A0A0L0NXY5	A0A0L0NXY5	Mitochondrial 54s ribosomal protein 25	QG37_04202	0.0087019	0.0012421	0.00209012	0.00037647	0	0.000634001
A0A0L0NPT6	A0A0L0NPT6	Methionine aminopeptidase 2 (MAP 2) (MetAP 2) (EC 3.4.11.18) (Peptidase M)	MAP2 QG37_07721	0.00869527	0	0.00614706	0.000311727	0.00137137	0.00504661
A0A0L0NXC0	A0A0L0NXC0	Uncharacterized protein	QG37_04833	0.00865715	0.00781511	0.00880769	0.00627152	0.00814476	0.00688489
A0A0L0P3F6	A0A0L0P3F6	Eukaryotic translation initiation factor 3 subunit B (eIF3b) (Eukaryotic translation initiation factor 3 90 kDa subunit homolog) (eIF3 p90) (Translation initiation factor eIF3, p90 subunit homolog)	PRT1 QG37_01767	0.00864444	0.0136807	0.0109181	0.00723826	0.0121766	0.0126831
A0A0L0P580	A0A0L0P580	Glutamate dehydrogenase	QG37_01597	0.00860189	0.0195039	0.0192517	0.00932924	0.137858	0.00398476
A0A0L0NMT9	A0A0L0NMT9	Uncharacterized protein	QG37_08308	0.00854497	0.0100154	0.00968103	0.00481033	0.000826144	0.0199319
A0A0L0NS44	A0A0L0NS44	Uncharacterized protein	QG37_06738	0.00852453	0.00896792	0.00591497	0.00463915	0.0150105	0.00391666
A0A0L0NR18	A0A0L0NR18	V-type proton ATPase subunit	QG37_07608	0.0084864	0.00861724	0.00315624	0.0142421	0.0129304	0.0116858
A0A0L0NTU9	A0A0L0NTU9	Uncharacterized protein	QG37_05998	0.00846927	0	0	0.00811534	0	0.00995316
A0A0L0NRD6	A0A0L0NRD6	Uncharacterized protein	QG37_07372	0.00846153	0.00432438	0.00564221	0.00545419	0.00190886	0.0060124
A0A0L0NV93	A0A0L0NV93	Eukaryotic translation initiation factor 3 subunit G (eIF3g) (Eukaryotic translation initiation factor 3 RNA-binding subunit) (eIF-3 RNA-binding subunit) (Translation initiation factor eIF3 p33 subunit homolog) (eIF3 p33 homolog)	TIF35 QG37_05197	0.00844883	0.00756663	0.012383	0.00141767	0.00441104	0.00175402
A0A0L0P1A3	A0A0L0P1A3	Uncharacterized protein	QG37_03081	0.00844827	0	0	0.0106246	0	0
A0A0L0P6V4	A0A0L0P6V4	Uncharacterized protein	QG37_01099	0.00843667	0.010263	0.00782188	0.00659662	0.0190012	0.0141299
A0A0L0NXR4	A0A0L0NXR4	Uncharacterized protein	QG37_04683	0.00835876	0.00720072	0.00671452	0.00446219	0.0115616	0.00767942
A0A0L0NX27	A0A0L0NX27	Uncharacterized protein	QG37_04975	0.00829963	0.0153772	0.0119935	0.00859093	0.0150323	0.0124922
A0A0L0P6K7	A0A0L0P6K7	Uncharacterized protein	QG37_01282	0.00827919	0.00928477	0.0134743	0.00791055	0.0448424	0.00833913
A0A0L0NT87	A0A0L0NT87	Uncharacterized protein	QG37_06435	0.00827477	0.00640713	0.00671611	0.00939997	0.00747727	0.00948692
A0A0L0NP75	A0A0L0NP75	Uncharacterized protein	QG37_07758	0.00823498	0.00859032	0.00922145	0.0151946	0.0180421	0.0163493
A0A0L0P443	A0A0L0P443	Uncharacterized protein	QG37_02333	0.0082278	0.00527801	0.00452874	0.000169292	0.000642839	0.000951189
A0A0L0NUD9	A0A0L0NUD9	Uncharacterized protein	QG37_06037	0.00817641	0.0105822	0.00909996	0.0109601	0.0117429	0.00900883
A0A0L0P3A8	A0A0L0P3A8	Uncharacterized protein	QG37_02326	0.0081311	0.0117242	0.0076872	0.0120299	0.004329	0.015058
A0A0L0P494	A0A0L0P494	NADH-cytochrome b5 reductase (EC 1.6.2.2)	QG37_02087	0.00812005	0.00898484	0.00744631	0.00415023	0.00384274	0
A0A0L0NVU2	A0A0L0NVU2	37S ribosomal protein S25, mitochondrial	QG37_05051	0.00811949	0.00431639	0.00690418	0.00620833	0.00443388	0.00635499
A0A0L0NRH4	A0A0L0NRH4	Uncharacterized protein	QG37_06946	0.00807915	0.00640098	0.00656769	0	0	0
A0A0L0NU07	A0A0L0NU07	Uncharacterized protein	QG37_06050	0.00797638	0.00238937	0.00758793	0.0201533	0.0276667	0.0157982
A0A0L0NRH7	A0A0L0NRH7	Uncharacterized protein	QG37_07413	0.00792775	0.00929785	0.00580411	0.00848584	0.00639693	0.00533764
A0A0L0NUP0	A0A0L0NUP0	Uncharacterized protein	QG37_05306	0.00786365	0.0122018	0.0125281	0.024121	0.0254588	0.0219641
A0A0L0NT15	A0A0L0NT15	Uncharacterized protein	QG37_06931	0.00784321	0.00691071	0.00942625	0.00916689	0.011626	0.00887839
A0A0L0NW50	A0A0L0NW50	Uncharacterized protein	QG37_05009	0.00778795	0.0111151	0.00124413	0.000241513	0.00737829	0.00219129
A0A0L0P660	A0A0L0P660	Uncharacterized protein	QG37_01124	0.00777856	0.00750395	0.00577307	0.00817597	0.00523061	0.00729744
A0A0L0NXZ6	A0A0L0NXZ6	Uncharacterized protein	QG37_04402	0.00776806	0.00700323	0.00582493	0.00693243	0.00303115	0.00651165
A0A0L0P5C4	A0A0L0P5C4	26s proteasome subunit p45	QG37_01389	0.00775093	0.00450726	0.00454602	0.00418324	0.00520581	0.0111315
A0A0L0P1G6	A0A0L0P1G6	Sm-like ribonucleo protein	QG37_03064	0.0077454	0.00960547	0.00790241	0.0046015	0.000176499	0.00458786
A0A0L0P0Z9	A0A0L0P0Z9	Uncharacterized protein	QG37_03466	0.00774098	0.00738514	0.00755808	0.0072551	0.0100955	0.00354911
A0A0L0P694	A0A0L0P694	Protein transport protein sec61 alpha subunit	QG37_01359	0.00773435	0.00904252	0.00793643	0.00368528	0.0110612	0.00147434
A0A0L0NRV7	A0A0L0NRV7	Uncharacterized protein	QG37_06746	0.00771943	0.00290471	0.00186428	0.0200879	0.017462	0.0134178
A0A0L0NT63	A0A0L0NT63	Uncharacterized protein	QG37_05725	0.00770064	0.0084665	0.00561784	0.00769364	0.0284041	0.00770625
A0A0L0NVY3	A0A0L0NVY3	Uncharacterized protein	QG37_05351	0.00769567	0.0144851	0.00703393	0.0064437	0.00972785	0.00679813
A0A0L0NVY4	A0A0L0NVY4	MICOS complex subunit	QG37_04929	0.00769457	0.00659517	0.00776912	0.00750704	0	0.0107302
A0A0L0NYB2	A0A0L0NYB2	Uncharacterized protein	QG37_03973	0.00765312	0.00611159	0.046814	0.0302175	0.0382352	0.00832478
A0A0L0NTJ4	A0A0L0NTJ4	Uncharacterized protein	QG37_05736	0.00763599	0.0136315	0.0117547	0.0103175	0.00835222	0.0103345
A0A0L0P2X6	A0A0L0P2X6	Uncharacterized protein	QG37_02238	0.00762715	0.0182496	0.00855013	0.0373048	0.0851161	0.028052
A0A0L0NYH8	A0A0L0NYH8	Uncharacterized protein	QG37_04662	0.00747188	0.00757794	0.00609256	0.00569279	0.00681272	0.00684494
A0A0L0NN53	A0A0L0NN53	Uncharacterized protein	QG37_08292	0.00735694	0.00225063	0.00853972	0.00264532	0	0.00242753
A0A0L0P990	A0A0L0P990	Uncharacterized protein	QG37_00178	0.00728787	0	0	0.00733998	0.00875775	0
A0A0L0P0U8	A0A0L0P0U8	NADPH--cytochrome P450 reductase (CPR) (p450R) (EC 1.6.2.4)	NCP1 QG37_03739	0.00728732	0.00190748	0.00866676	0.00917834	0.00530119	0.00967854
A0A0L0P678	A0A0L0P678	Uncharacterized protein	QG37_01337	0.00728511	0.00661585	0.00973102	0.00878494	0.00520865	0.010767
A0A0L0NPW7	A0A0L0NPW7	Uncharacterized protein	QG37_07668	0.00728014	0.00590886	0.00590664	0.00675795	6.35e-05	0.0061469
A0A0L0P2L1	A0A0L0P2L1	Cystathionine gamma-lyase	QG37_02634	0.00728014	0.0127086	0.0272874	0.0162172	0.0225026	0.0157096
A0A0L0NWV1	A0A0L0NWV1	Uncharacterized protein	QG37_04569	0.00727406	0.00469891	0.00466356	0.00287442	0.00281353	0.0078317
A0A0L0P5U9	A0A0L0P5U9	Uncharacterized protein	QG37_01083	0.00725859	0.00869952	0.0124392	0.0186389	0.0115889	0.0158482
A0A0L0P623	A0A0L0P623	Mitochondrial import inner membrane translocase subunit TIM44	QG37_01164	0.00724698	0.00260532	0.00226909	0.0010269	0.00371198	0.00146111
A0A0L0P864	A0A0L0P864	Uncharacterized protein	QG37_00469	0.00723814	0.0102146	0.00698187	0.00151616	0.00170031	0.00226475
A0A0L0NU96	A0A0L0NU96	Phosphoacetylglucosamine mutase (PAGM) (EC 5.4.2.3) (Acetylglucosamine phosphomutase) (N-acetylglucosamine-phosphate mutase)	QG37_06161	0.00716852	0.00634592	0.00887919	0.000871555	0.00399656	0.000786416
A0A0L0NZ93	A0A0L0NZ93	Uncharacterized protein	QG37_03749	0.00712431	0.0053746	0.00543068	0.00945184	0.0107832	0.00977652
A0A0L0NPI4	A0A0L0NPI4	Dihydrosphingosine-1-phosphate lyase	QG37_08188	0.00706021	0.011595	0.00846127	0.00545237	0.00883061	0.00628446
A0A0L0P229	A0A0L0P229	Protein-lysine N-methyltransferase EFM5 (EC 2.1.1.-) (Elongation factor methyltransferase 5)	EFM5 QG37_02882	0.00702872	0.00511005	0.00591539	0	0.0367898	0.00836659
A0A0L0P5W2	A0A0L0P5W2	Uncharacterized protein	QG37_01106	0.00700938	0.00691194	0.00486981	0.00115314	0	0.00883782
A0A0L0NR13	A0A0L0NR13	Mitochondrial 37s ribosomal protein mrps17	QG37_07600	0.00699556	0.0130793	0.0163095	0.0104367	0.0147843	0.00565701
A0A0L0P5P0	A0A0L0P5P0	Uncharacterized protein	QG37_01033	0.00696572	0.00386149	0.00428985	0.0068947	0.00954705	0.00112532
A0A0L0NMX4	A0A0L0NMX4	Ty3 transposition effector	QG37_08261	0.00695688	0.0155318	0.0126266	0.00650318	0.0105021	0.00990385
A0A0L0P0N7	A0A0L0P0N7	Uncharacterized protein	QG37_02937	0.00695688	0.00178251	0.00297283	0.00674718	0.00398761	0.00774994
A0A0L0NV39	A0A0L0NV39	Threonine dehydratase (EC 4.3.1.19) (Threonine deaminase)	QG37_05255	0.00694693	0.01009	0.00643669	0.00553779	0.00894751	0.00258487
A0A0L0P2H0	A0A0L0P2H0	Esterase lipase	QG37_02606	0.00694196	0	0.00661156	0.00611086	0.00304241	0.00745098
A0A0L0NVP0	A0A0L0NVP0	Uncharacterized protein	QG37_05057	0.00693975	0.00830885	0.00923811	0.00604208	0.0279824	0.00958991
A0A0L0P0K7	A0A0L0P0K7	Vacuolar atpase v1 domain subunit d	QG37_03345	0.00693975	0.00840805	0.0160811	0.00845687	0.00796593	0.00312501
A0A0L0P2Z4	A0A0L0P2Z4	Uncharacterized protein	QG37_02297	0.00692925	0.00957778	0.0100337	0.00600745	0	0.00462132
A0A0L0P3L2	A0A0L0P3L2	Uncharacterized protein	QG37_01833	0.00692649	0	0.0182582	0.0289436	0	0.0050604
A0A0L0P459	A0A0L0P459	60s acidic ribosomal protein p1	QG37_02043	0.00686571	0	0.00135875	0.0030303	0	0.00286149
A0A0L0P552	A0A0L0P552	Uncharacterized protein	QG37_01557	0.00684968	0.0101899	0	0	0.022165	0.0176862
A0A0L0NXC5	A0A0L0NXC5	Uncharacterized protein	QG37_04839	0.00684195	0.00256272	0.00118942	0.000829655	0	0.00675382
A0A0L0NSS4	A0A0L0NSS4	3-isopropylmalate dehydratase (EC 4.2.1.33) (Alpha-IPM isomerase) (Isopropylmalate isomerase)	QG37_06844	0.00676127	0.00586941	0.00573211	0.00129002	0	0.00174634
A0A0L0P2G7	A0A0L0P2G7	Cell division control-like protein 42	QG37_02515	0.00675906	0.0237622	0.0156146	0.012304	0.0541589	0.0133697
A0A0L0P348	A0A0L0P348	Uncharacterized protein	QG37_02259	0.00674967	0.00565346	0.00965604	0.00853232	0.0163935	0.00750403
A0A0L0NNY7	A0A0L0NNY7	Uncharacterized protein	QG37_07820	0.00669828	0.0053673	0	0.0065011	0.00859857	0
A0A0L0NW02	A0A0L0NW02	Uncharacterized protein	QG37_04954	0.00666236	0.0163078	0.0147788	0.014942	0.0128703	0.0172862
A0A0L0P4J0	A0A0L0P4J0	Uncharacterized protein	QG37_02026	0.00666125	0.0123356	0.0105495	0.00604235	0.0425122	0
A0A0L0NYA2	A0A0L0NYA2	V-type h+-transporting atpase 54 kDa subunit	QG37_03964	0.00661318	0.00320357	0.00360722	0.00529757	0.000256107	0.00471881
A0A0L0P8I8	A0A0L0P8I8	Histone chaperone	QG37_00323	0.006606	0.011009	0.00811554	0.0115758	0.0157577	0.0113999
A0A0L0P628	A0A0L0P628	Uncharacterized protein	QG37_01175	0.00657726	0.00106368	0.00814539	0.000966673	0	0.00948817
A0A0L0NPI6	A0A0L0NPI6	Uncharacterized protein	QG37_07685	0.00655571	0.0134677	0.00766707	0.0103801	0	0.00887277
A0A0L0NV96	A0A0L0NV96	Uncharacterized protein	QG37_05155	0.00652201	0.00952164	0.00792116	0.000423497	0	0.00075059
A0A0L0NRI3	A0A0L0NRI3	Uncharacterized protein	QG37_06890	0.00652145	0.0055674	0.00426153	0.00366117	0	0.00368024
A0A0L0P9G6	A0A0L0P9G6	Aaa atpase	QG37_00053	0.00650212	0.00606483	0.0130904	0.00364587	0.000483055	0.00422967
A0A0L0NVB9	A0A0L0NVB9	Uncharacterized protein	QG37_05176	0.00646122	0.00605691	0.00604111	0.00457287	0.0129861	0.00650603
A0A0L0P1M7	A0A0L0P1M7	Ribulose-phosphate 3-epimerase (EC 5.1.3.1)	QG37_02848	0.0064568	0.00622471	0.0118935	0	0	0.00531586
A0A0L0P9K0	A0A0L0P9K0	Uncharacterized protein	QG37_00129	0.00641094	0.00719587	0.00604375	0.00571664	0.0128332	0.00687552
A0A0L0NVC7	A0A0L0NVC7	Uncharacterized protein	QG37_05089	0.00638773	0.00620033	0.00735328	0.0110396	0	0.0148477
A0A0L0NYQ0	A0A0L0NYQ0	Uncharacterized protein	QG37_03851	0.00635789	0.0127886	0.00976295	0.00810658	0.00704574	0.00982521
A0A0L0NSI2	A0A0L0NSI2	Alpha-mannosidase (EC 3.2.1.-)	QG37_06328	0.00635513	0.00532892	0.0027713	0.00543291	0.003958	0.00344157
A0A0L0NTE4	A0A0L0NTE4	Uncharacterized protein	QG37_06298	0.00635126	0.00754656	0.0168156	0.00929017	0	0.00598007
A0A0L0P7Q6	A0A0L0P7Q6	Uncharacterized protein	QG37_00661	0.00634297	0.0081858	0.00878617	0.00872229	0.0145079	0.00989698
A0A0L0NXF7	A0A0L0NXF7	MICOS complex subunit	QG37_04217	0.00631148	0.0216073	0.0131341	0.0197983	0.0280174	0.0140232
A0A0L0NVE1	A0A0L0NVE1	Uncharacterized protein	QG37_05198	0.00627556	0.00667892	0.00651875	0	0	0.00624951
A0A0L0P017	A0A0L0P017	Coatomer subunit gamma	QG37_03880	0.00621091	0.00718749	0.00549962	0.00542597	0.0070322	0.00614004
A0A0L0P4X1	A0A0L0P4X1	Thiamine pyrophosphokinase (EC 2.7.6.2)	QG37_01489	0.00617278	0.0103284	0.00730885	0.00444885	0.0152574	0.00251335
A0A0L0P0J5	A0A0L0P0J5	Uncharacterized protein	QG37_03329	0.00615344	0.00317903	0.00497631	0.00526018	0.00260815	0.00294338
A0A0L0NQ67	A0A0L0NQ67	Coatomer subunit beta (Beta-coat protein)	QG37_07329	0.00608658	0.00924863	0.00946304	0.00744103	0.0170261	0.00844087
A0A0L0NUZ4	A0A0L0NUZ4	Uncharacterized protein	QG37_05224	0.00607442	0.0057519	0.00517152	0.000315802	0	0.00302608
A0A0L0NVA3	A0A0L0NVA3	Uncharacterized protein	QG37_05160	0.0060595	0.00120649	0.00288223	0.0198448	0.00332492	0.0253994
A0A0L0NRM7	A0A0L0NRM7	Uncharacterized protein	QG37_07003	0.00604901	0.00675613	0.0074831	0.00543789	0.00437816	0.0059787
A0A0L0NZW7	A0A0L0NZW7	Uncharacterized protein	QG37_03655	0.00604182	0.00186988	0.00528343	0.00665428	0.0026832	0.00730431
A0A0L0NSM2	A0A0L0NSM2	Uncharacterized protein	QG37_06382	0.00604017	0.00632792	0.00878131	0.00880582	0.00812029	0.00989636
A0A0L0NYN9	A0A0L0NYN9	Uncharacterized protein	QG37_03923	0.0060269	0.00573267	0.0066637	0.00410913	0.012536	0.00500704
A0A0L0P4U6	A0A0L0P4U6	Uncharacterized protein	QG37_01632	0.00599762	0.00761485	0.0078677	0.00386191	0.000619231	0.00677878
A0A0L0P3Z0	A0A0L0P3Z0	Phospholipid-translocating atpase	QG37_01830	0.00596391	0.0139314	0.00836199	0.00607805	0.0015478	0.00723815
A0A0L0P339	A0A0L0P339	Uncharacterized protein	QG37_02310	0.00596059	0.0038145	0.00832242	0.0053813	0.00229483	0.0058583
A0A0L0P278	A0A0L0P278	Proteasome endopeptidase complex (EC 3.4.25.1)	QG37_02509	0.00595341	0.00789356	0.00802321	0.00956366	0.0134734	0.00709959
A0A0L0NZP1	A0A0L0NZP1	Phosphoenolpyruvate carboxykinase, putative	QG37_04002	0.00594346	0.00196731	0.00196745	0.0649591	0.00879456	0.0158644
A0A0L0NPG8	A0A0L0NPG8	Uncharacterized protein	QG37_07665	0.00592302	0.00504798	0.0067761	0.00726521	0.00896815	0.010098
A0A0L0NQV8	A0A0L0NQV8	Uncharacterized protein	QG37_07195	0.00592247	0.00715811	0.00235011	0	0.000463915	0
A0A0L0P922	A0A0L0P922	Serine/threonine-protein phosphatase (EC 3.1.3.16)	QG37_00217	0.0059092	0.0129255	0.0106044	0.00477186	0.00156332	0.00925662
A0A0L0P0E8	A0A0L0P0E8	Eukaryotic translation initiation factor 3 subunit J (eIF3j) (Eukaryotic translation initiation factor 3 30 kDa subunit homolog) (eIF-3 30 kDa subunit homolog)	HCR1 QG37_03281	0.005865	0	0	0.00677816	0	0.00517949
A0A0L0NT32	A0A0L0NT32	Uncharacterized protein	QG37_06411	0.00578432	0	0.00336514	0.00705099	0.00447572	0.00762075
A0A0L0NPD0	A0A0L0NPD0	Uncharacterized protein	QG37_07850	0.00576885	0.000825194	0.00086258	0.00429836	0	0.00709522
A0A0L0NW60	A0A0L0NW60	Uncharacterized protein	QG37_05036	0.00570586	0.00782127	0.00286439	0.0151872	0.0143168	0.0128654
A0A0L0P7G3	A0A0L0P7G3	Uncharacterized protein	QG37_00853	0.0057031	0.0104837	0.0115388	0.00419334	0.00975309	0.00482485
A0A0L0NTK3	A0A0L0NTK3	Uncharacterized protein	QG37_05886	0.00569923	0.00266615	0.00355515	0.00150781	0.0100921	0.00149781
A0A0L0NRD8	A0A0L0NRD8	Uncharacterized protein	QG37_07007	0.00569149	0.0128609	0.00962619	0.00307207	0.00517162	0.00339239
A0A0L0NY16	A0A0L0NY16	Uncharacterized protein	QG37_04149	0.00566828	0.00472606	0.00256747	0.00328534	0.00695234	0.00708898
A0A0L0NWU8	A0A0L0NWU8	Uncharacterized protein	QG37_04562	0.00566276	0.00565784	0.0088063	0.0108207	0.00342116	0.00930717
A0A0L0NZE7	A0A0L0NZE7	1,2-dihydroxy-3-keto-5-methylthiopentene dioxygenase (EC 1.13.11.54) (Acireductone dioxygenase (Fe(2+)-requiring)) (ARD) (Fe-ARD)	ADI1 QG37_03647	0.00564839	0.00967315	0.00879033	0.00510976	0.0239162	0.00752151
A0A0L0P802	A0A0L0P802	Pentafunctional AROM polypeptide [Includes: 3-dehydroquinate dehydratase (3-dehydroquinase) (EC 4.2.1.10); 3-dehydroquinate synthase (DHQS) (EC 4.2.3.4); 3-phosphoshikimate 1-carboxyvinyltransferase (EC 2.5.1.19) (5-enolpyruvylshikimate-3-phosphate syntha	ARO1 QG37_00269	0.00562187	0.00184565	0.00582646	0.00342485	0.000253528	0.0038756
A0A0L0NSE5	A0A0L0NSE5	Uncharacterized protein	QG37_06642	0.00561137	0.00421203	0.00604535	0.00371054	0.00132396	0.00383265
A0A0L0NU04	A0A0L0NU04	Uncharacterized protein	QG37_06066	0.00560142	0.00258555	0.00208852	0.00347679	0.000850866	0.00248632
A0A0L0P4B9	A0A0L0P4B9	Orotidine 5'-phosphate decarboxylase (EC 4.1.1.23)	QG37_01938	0.00560032	0.00440106	0.00707559	0.00414767	0	0.00858192
A0A0L0P343	A0A0L0P343	Uncharacterized protein	QG37_02677	0.00551605	0.00636376	0.00247403	0.0122461	0.0127687	0.0110729
A0A0L0NT07	A0A0L0NT07	Uncharacterized protein	QG37_06385	0.00551312	0.00756048	0.00594004	0.00540401	0	0.00515252
A0A0L0P909	A0A0L0P909	Uncharacterized protein	QG37_00297	0.00547522	0.00303853	0.00347476	0	0	0
A0A0L0P602	A0A0L0P602	Uncharacterized protein	QG37_01149	0.00546682	0	0.0064085	0.00695398	0.00777114	0.00651165
A0A0L0NQ31	A0A0L0NQ31	Uncharacterized protein	QG37_07881	0.00544101	0.00437791	0.00726372	0.00469999	0.00318279	0.00450929
A0A0L0NXM4	A0A0L0NXM4	Uncharacterized protein	QG37_04292	0.00543526	0.00323594	0.00470757	0.00937302	0.0031144	0.00998811
A0A0L0P6I6	A0A0L0P6I6	Sulfhydryl oxidase (EC 1.8.3.2)	QG37_01262	0.00542449	0	0	0.00803854	0.0156528	0.00766506
A0A0L0P7Y6	A0A0L0P7Y6	Uncharacterized protein	QG37_00787	0.00541333	0	0.00141172	0	0	0.0120971
A0A0L0NN10	A0A0L0NN10	Uncharacterized protein	QG37_08303	0.0054094	0.00289779	0.00471423	0.00408313	0.00838106	0.00211746
A0A0L0NUR5	A0A0L0NUR5	Uncharacterized protein	QG37_05331	0.00536177	0.00772206	0.00847654	0.00572506	0.007597	0.00513099
A0A0L0NYI1	A0A0L0NYI1	Uncharacterized protein	QG37_04669	0.00532602	0.00444605	0.00733245	0.00401772	0.00505615	0.00666893
A0A0L0P6N6	A0A0L0P6N6	Uncharacterized protein	QG37_00909	0.0052633	0.00546981	0.00453978	0.00438566	0.00480346	0.0055164
A0A0L0NNB1	A0A0L0NNB1	Heat shock protein ssa1	QG37_07937	0.00524656	0.00793662	0.0107425	0.0501451	0.0428224	0.0222262
A0A0L0NS74	A0A0L0NS74	S-adenosyl-l-methionine-dependent methyltransferase	QG37_06780	0.00524148	0.00686718	0.00197147	0.00084434	0	0.0021609
A0A0L0NPY8	A0A0L0NPY8	Uncharacterized protein	QG37_07354	0.00518451	0.00178189	0.00325101	0.00256151	0.00175319	0.0053397
A0A0L0P6U3	A0A0L0P6U3	Chorismate mutase (EC 5.4.99.5)	QG37_00758	0.00517998	0.00123741	0.00380354	0.00617755	0.00146991	0.00788975
A0A0L0NNU8	A0A0L0NNU8	Uncharacterized protein	QG37_08046	0.00513715	0.00735514	0.00943458	0.0072551	0.0101824	0.00637309
A0A0L0P7H1	A0A0L0P7H1	Signal recognition particle subunit SRP72	QG37_00571	0.0051135	0.00592578	0.00456227	0.00668217	0.0105676	0.00625201
A0A0L0P1D0	A0A0L0P1D0	Uncharacterized protein	QG37_02758	0.00509151	0.00879643	0.00770317	0.00683879	0.00464582	0.00484101
A0A0L0P2D1	A0A0L0P2D1	Uncharacterized protein	QG37_02716	0.00508123	0.00521502	0.00353543	0.00973275	0	0.0147647
A0A0L0NWG6	A0A0L0NWG6	Uncharacterized protein	QG37_04895	0.00506471	0.00253718	0.00476845	0.00695398	0.0025473	0.00419197
A0A0L0NY81	A0A0L0NY81	Uncharacterized protein	QG37_03941	0.00505813	0.00607429	0.00500887	0.00421806	0.00446567	0.00540386
A0A0L0NVH3	A0A0L0NVH3	Uncharacterized protein	QG37_06124	0.00505217	0.00124748	0.000857026	0.000756969	0	0.00151366
A0A0L0NYP5	A0A0L0NYP5	Uncharacterized protein	QG37_03846	0.00498768	0.00223694	0.00260565	0.00588748	0.0114818	0.00802394
A0A0L0P178	A0A0L0P178	Actin-related protein 2/3 complex subunit	QG37_02703	0.00497099	0.00154064	0.0014047	0.00239209	0	0.00240281
A0A0L0NPZ0	A0A0L0NPZ0	Uncharacterized protein	QG37_07348	0.0049637	0.0110205	0.0073991	0.0126954	0.00580481	0.00832602
A0A0L0NZW4	A0A0L0NZW4	Nicotinate-nucleotide pyrophosphorylase [carboxylating] (EC 2.4.2.19) (Quinolinate phosphoribosyltransferase [decarboxylating])	QG37_03481	0.00495204	0.00598454	0.00601286	0.00462892	0.000407402	0.00508705
A0A0L0NXV4	A0A0L0NXV4	Protein URE2	QG37_04313	0.00489275	0.00773282	0.006458	0.00559721	0.00992384	0.0147191
A0A0L0NV87	A0A0L0NV87	Uncharacterized protein	QG37_05140	0.00487833	0.00744835	0.00658942	0.00344769	0.0199866	0.00518067
A0A0L0NPI8	A0A0L0NPI8	Uncharacterized protein	QG37_08193	0.00484484	0.00200738	0.00427229	0.00180893	0.00348638	0.00187591
A0A0L0NN60;A0A0L0P9H0	A0A0L0NN60	Uncharacterized protein	QG37_08184	0.00482815	0.00369153	0.00306377	0.00703213	0.0110448	0.00597065
A0A0L0NN60;A0A0L0P9H0	A0A0L0P9H0	Uncharacterized protein	QG37_00063	0.00482815	0.00369153	0.00306377	0.00703213	0.0110448	0.00597065
A0A0L0NW07	A0A0L0NW07	Uncharacterized protein	QG37_04876	0.00474864	0.00614635	0.00366241	0.00548558	0.0076466	0.00635811
A0A0L0NXA6	A0A0L0NXA6	Uncharacterized protein	QG37_04534	0.00474527	0.0118596	0.00799058	0.0109945	0.0105722	0.00923852
A0A0L0P0K5	A0A0L0P0K5	Uncharacterized protein	QG37_03631	0.00469974	0.0142921	0.011511	0.0151879	0	0
A0A0L0P6B9	A0A0L0P6B9	Uncharacterized protein	QG37_01191	0.00465282	0.00706052	0.0059787	0.00554763	0.0141649	0.0063294
A0A0L0NPX8	A0A0L0NPX8	Uncharacterized protein	QG37_07678	0.00464149	0.00557471	0.00382583	0.00407552	0.00603609	0.00665208
A0A0L0NVF1	A0A0L0NVF1	Uncharacterized protein	QG37_05111	0.00462503	0.00413297	0.00497881	0.00458641	0.00355597	0.00796714
A0A0L0P849	A0A0L0P849	Uncharacterized protein	QG37_00330	0.00461088	0.00215404	0	0	0.00222754	0.00421656
A0A0L0P689	A0A0L0P689	Respiratory growth induced protein 1	QG37_01239	0.00459712	0.0024249	0	0.105236	0.0144937	0.0343576
A0A0L0NV17	A0A0L0NV17	Uncharacterized protein	QG37_05313	0.0045932	0.00739498	0.00550087	0.00620234	0.00763862	0.00721069
A0A0L0P904	A0A0L0P904	5-demethoxyubiquinone hydroxylase, mitochondrial (DMQ hydroxylase) (EC 1.14.13.-) (Ubiquinone biosynthesis monooxygenase COQ7)	COQ7 QG37_00291	0.00458684	0.0027709	0.00224007	0.00390886	0	0.00333172
A0A0L0P8X0	A0A0L0P8X0	1-acyl-sn-glycerol-3-phosphate acyltransferase (EC 2.3.1.51)	QG37_00180	0.00458159	0.00609198	0.0046126	0.00513994	0.0073394	0.00391654
A0A0L0NX36	A0A0L0NX36	Uncharacterized protein	QG37_04986	0.00457143	0.00764785	0	0.00639291	0	0.00678003
A0A0L0P7S9	A0A0L0P7S9	Uncharacterized protein	QG37_00722	0.00455651	0.005335	0.00463447	0.00232029	0.00801225	0.00421151
A0A0L0P4X2	A0A0L0P4X2	AP-2 complex subunit alpha	QG37_02182	0.00451573	0.00662447	0.0049459	0.00320174	0.00246045	0.00417437
A0A0L0NPL0	A0A0L0NPL0	Uncharacterized protein	QG37_08139	0.00450368	0.00911251	0.0106127	0.00196319	0.080507	0.00588745
A0A0L0P7Y4	A0A0L0P7Y4	Non-specific serine/threonine protein kinase (EC 2.7.11.1)	QG37_00288	0.0044828	0.0105376	0.00688717	0.00752994	0.0122902	0.00844836
A0A0L0P4K1	A0A0L0P4K1	Protein transport protein sec31	QG37_01822	0.00447047	0.00444028	0.00538847	0.00431439	0.00489883	0.00355448
A0A0L0P4R0	A0A0L0P4R0	Pyridoxal phosphate homeostasis protein (PLP homeostasis protein)	QG37_02176	0.00447047	0.0013543	0.00465599	0.0042989	0	0.00212158
A0A0L0NU46	A0A0L0NU46	Uncharacterized protein	QG37_06126	0.00446975	0.00460309	0.00265633	0.00269153	0.00340292	0.00225221
A0A0L0NZQ6	A0A0L0NZQ6	Uncharacterized protein	QG37_03762	0.0044487	0.00386834	0	0	0.0152301	0
A0A0L0NTK2	A0A0L0NTK2	Eukaryotic translation initiation factor 3 subunit I (eIF3i) (Eukaryotic translation initiation factor 3 39 kDa subunit homolog) (eIF-3 39 kDa subunit homolog)	TIF34 QG37_05892	0.00442251	0.0020113	0.00255754	0.00349505	0.0033046	0.00456777
A0A0L0NY22	A0A0L0NY22	Uncharacterized protein	QG37_04238	0.00442024	0.00516188	0.00515674	0.00639183	0.00595153	0.0105267
A0A0L0P297	A0A0L0P297	Uncharacterized protein	QG37_02426	0.00438549	0.00494509	0.00394156	0.00500514	0.010786	0.00737858
A0A0L0NQV2	A0A0L0NQV2	Uncharacterized protein	QG37_07146	0.00434471	0.00666015	0.0222834	0.0150909	0.0147384	0.0146117
A0A0L0P319	A0A0L0P319	Uncharacterized protein	QG37_02283	0.00433482	0.00679497	0.00689328	0.01082	0.0104441	0.00716637
A0A0L0NUT8	A0A0L0NUT8	Uncharacterized protein	QG37_05162	0.00432769	0.0060909	0.00438829	0.00168572	0.00572867	0.0026878
A0A0L0P8M5	A0A0L0P8M5	Uncharacterized protein	QG37_00101	0.00432669	0.00609267	0.00650236	0.00252137	0.0031818	0.00484944
A0A0L0NZT0	A0A0L0NZT0	Dolichyl-diphosphooligosaccharide--protein glycosyltransferase subunit WBP1 (Oligosaccharyl transferase subunit WBP1) (EC 2.4.99.18)	QG37_03645	0.00432493	0.00377628	0.00421633	0.00570202	0.00578668	0.00514416
A0A0L0P3J7	A0A0L0P3J7	Uncharacterized protein	QG37_01814	0.00430625	0.00664492	0.00561583	0.00264316	0.00400651	0.00432623
A0A0L0NPD8	A0A0L0NPD8	Uncharacterized protein	QG37_08247	0.00429536	0.00252949	0.00344019	0.00512034	0.00496733	0.00439151
A0A0L0P295	A0A0L0P295	Uncharacterized protein	QG37_02529	0.00427232	0.00794047	0.00635727	0.0065921	0.00964734	0.0056313
A0A0L0NWC4	A0A0L0NWC4	Uncharacterized protein	QG37_04847	0.00425536	0.00618042	0.00769762	0.000193146	0.00502294	0.00495193
A0A0L0P3R3	A0A0L0P3R3	Histone-lysine N-methyltransferase (EC 2.1.1.43)	QG37_01744	0.00424298	0.00768584	0.0065731	0.00368272	0.0130801	0.000850078
A0A0L0NTI8	A0A0L0NTI8	Uridylate kinase (UK) (EC 2.7.4.14) (ATP:UMP phosphotransferase) (Deoxycytidylate kinase) (CK) (dCMP kinase) (Uridine monophosphate kinase) (UMP kinase) (UMPK)	URA6 QG37_05729	0.00424171	0	0.00386297	0.00505688	0	0.00307295
A0A0L0NQ15	A0A0L0NQ15	Uncharacterized protein	QG37_07367	0.00422591	0	0	0.0267981	0	0.0326693
A0A0L0P676	A0A0L0P676	Uncharacterized protein	QG37_01145	0.00422541	0.00594939	0.00744075	0.0291679	0.00502971	0.00539088
A0A0L0P420	A0A0L0P420	Uncharacterized protein	QG37_01912	0.00422171	0.00349142	0.00446161	0.00301461	0.00510378	0.00325158
A0A0L0P410	A0A0L0P410	Uncharacterized protein	QG37_01847	0.00422099	0.00170322	0.00226534	0.00258368	0	0.00339432
A0A0L0NPQ3	A0A0L0NPQ3	Alternative oxidase (EC 1.-.-.-)	QG37_07716	0.00418043	0.00985695	0.00252436	0.100076	0.301892	0.0851264
A0A0L0P4B1	A0A0L0P4B1	Uncharacterized protein	QG37_01740	0.00416833	0.000131523	0.00225639	0.0150316	0.0320759	0.00988325
A0A0L0P8E0	A0A0L0P8E0	Uncharacterized protein	QG37_00444	0.00415407	0.00157018	0.00203083	0.00265535	0	0.0034342
A0A0L0NSL9	A0A0L0NSL9	Ubiquinone biosynthesis monooxygenase COQ6, mitochondrial (EC 1.14.13.-)	COQ6 QG37_06969	0.00414357	0.00332492	0.00250811	0.00319898	0	0.00202259
A0A0L0NRP6	A0A0L0NRP6	Uncharacterized protein	QG37_07487	0.00412434	0.00785818	0.00829188	0.00618597	0.0078238	0.00566138
A0A0L0NSM9	A0A0L0NSM9	Protein RER1	QG37_06381	0.00412346	0	0.00243126	0.00617532	0	0.00706651
A0A0L0P5E5	A0A0L0P5E5	Uncharacterized protein	QG37_01421	0.00411887	0.00341475	0.00507274	0.000113165	0.00454848	0
A0A0L0NNR5	A0A0L0NNR5	26s proteasome subunit p45	QG37_07892	0.00410627	0.00600015	0.00584236	0.00575309	0.0133139	0.0070403
A0A0L0P6Z8	A0A0L0P6Z8	Uncharacterized protein	QG37_01146	0.00407936	0.00475821	0.00382715	0.0165406	0.0128528	0.00831729
A0A0L0P745	A0A0L0P745	Methionine aminopeptidase (EC 3.4.11.18)	QG37_00974	0.00405765	0.00233346	0.00522977	0.000952661	0.00289853	0.00550379
A0A0L0NXD3	A0A0L0NXD3	2-methoxy-6-polyprenyl-1,4-benzoquinol methylase, mitochondrial (EC 2.1.1.201) (Ubiquinone biosynthesis methyltransferase COQ5)	COQ5 QG37_04849	0.00404218	0.00346089	0.00457893	0.00276354	0	0.00354362
A0A0L0NYH9	A0A0L0NYH9	Uncharacterized protein	QG37_04122	0.00402156	0.00449665	0.00552197	0	0	0.000749093
A0A0L0P7K6	A0A0L0P7K6	Uncharacterized protein	QG37_00558	0.00401189	0.0028388	0.00395301	0.00201095	0.00113879	0.0042771
A0A0L0P5N5	A0A0L0P5N5	Uncharacterized protein	QG37_01028	0.00399045	0.0012997	0.00259913	0.00389977	0	0.0121233
A0A0L0NQU2	A0A0L0NQU2	Uncharacterized protein	QG37_07648	0.00398736	0.00376213	0.00291861	0.00265953	0.00340904	0.00551028
A0A0L0NX70	A0A0L0NX70	Uncharacterized protein	QG37_04711	0.0039746	0	0.00284454	0.00942894	0.00779889	0.00723503
A0A0L0NP48	A0A0L0NP48	Uncharacterized protein	QG37_07930	0.00396128	0.00351511	0.0017346	0.00128382	0.00627741	0.00572717
A0A0L0P6I5	A0A0L0P6I5	Uncharacterized protein	QG37_01470	0.00394172	0	0.00580466	0.00670925	0.00471857	0.00617187
A0A0L0P0U2	A0A0L0P0U2	Uncharacterized protein	QG37_02962	0.003921	0.00632607	0.00464488	0.00498568	0.00966504	0.00609591
A0A0L0P7J0	A0A0L0P7J0	Thioredoxin	QG37_00593	0.00391215	0.00190517	0.0226971	0.000686506	0.0282664	0
A0A0L0NXJ4	A0A0L0NXJ4	Uncharacterized protein	QG37_04731	0.00390713	0.00348942	0.00457914	0.00320282	0.00494952	0.00356022
A0A0L0P7T8	A0A0L0P7T8	Thioredoxin	QG37_00234	0.00389829	0.000638152	0.00380091	0.00478803	0.0107899	0.00345124
A0A0L0P7W3	A0A0L0P7W3	Uncharacterized protein	QG37_00585	0.00387834	0.00308175	0.00247541	0.000280827	0	0.000437559
A0A0L0P7U9	A0A0L0P7U9	Uncharacterized protein	QG37_00245	0.0038716	0.000119903	0.000412254	0	0.000389704	0.00430363
A0A0L0P356	A0A0L0P356	Uncharacterized protein	QG37_02269	0.00384607	0.00405275	0.00379459	0.000361064	0.0010279	0.000603
A0A0L0P639	A0A0L0P639	Uncharacterized protein	QG37_01097	0.00384004	0.00188233	0.00324906	0.00129972	0	0
A0A0L0NZG1	A0A0L0NZG1	Uncharacterized protein	QG37_03687	0.00382518	0.00512258	0.00490487	0.00433986	0.0061437	0.0045903
A0A0L0NRK2	A0A0L0NRK2	Uncharacterized protein	QG37_07079	0.00381186	0.00321387	0	0.0079988	0.00872388	0.00795841
A0A0L0P6D9	A0A0L0P6D9	Terpene cyclase/mutase family member (EC 5.4.99.-)	QG37_01141	0.00380694	0.00276759	0.00341755	0.00146112	0.00844453	0.00102022
A0A0L0NX88	A0A0L0NX88	Uncharacterized protein	QG37_04490	0.00379374	0.0047076	0.000630541	0.0211981	0.062076	0.0145855
A0A0L0NWZ2	A0A0L0NWZ2	Acetolactate synthase regulatory subunit	QG37_04406	0.00379169	0	0.00226104	0.00325078	0	0.00268243
A0A0L0P260	A0A0L0P260	Uncharacterized protein	QG37_03024	0.00378876	0	0	0.000799408	0	0
A0A0L0P7T3	A0A0L0P7T3	Altered inheritance of mitochondria protein 29	QG37_00229	0.00378208	0.0024915	0.00224722	0.00236171	0.000126628	0.00321738
A0A0L0P432	A0A0L0P432	Uncharacterized protein	QG37_02006	0.00377683	0.00324102	0.00460392	0	0.0132745	0
A0A0L0NNA8	A0A0L0NNA8	Uncharacterized protein	QG37_08157	0.00376545	0.00208606	0.00428527	0.00109298	0.00158932	0.000718385
A0A0L0NYV1	A0A0L0NYV1	Uncharacterized protein	QG37_03898	0.00375384	0.00499031	0.00574968	0	0	0
A0A0L0NQP6	A0A0L0NQP6	Uncharacterized protein	QG37_07701	0.00372467	0.00410151	0.0032499	0.00628688	0.0102861	0.00539132
A0A0L0NUW4	A0A0L0NUW4	Uncharacterized protein	QG37_06208	0.00372102	0	0	0.00156325	0	0.00131525
A0A0L0NQX6	A0A0L0NQX6	Uncharacterized protein	QG37_07100	0.00371721	0.000174983	0.00212233	0.000739724	0.000169791	0
A0A0L0NUL6	A0A0L0NUL6	Uncharacterized protein	QG37_05357	0.00370925	0.00600269	0.00321921	0.00298045	0.00313057	0.00275346
A0A0L0NS88	A0A0L0NS88	Uncharacterized protein	QG37_06561	0.00369455	0.00306283	0.00256601	0.00199323	0.00117626	0.000433328
A0A0L0NR43	A0A0L0NR43	Uncharacterized protein	QG37_07077	0.00365825	0.00318388	0.00217266	0.00354705	0.00534237	0.00751152
A0A0L0NWA5	A0A0L0NWA5	Uncharacterized protein	QG37_04791	0.00365797	0	0.00156646	0.000675661	0	0
A0A0L0NPG1	A0A0L0NPG1	Ribonucleoside-diphosphate reductase (EC 1.17.4.1)	QG37_07656	0.00365084	0.0116904	0.00749837	0.00545621	0.00599982	0.0075652
A0A0L0NXZ1	A0A0L0NXZ1	Uncharacterized protein	QG37_04239	0.00362603	0.00493893	0.00565269	0.00403153	0.00561538	0.00381755
A0A0L0NS52	A0A0L0NS52	Uncharacterized protein	QG37_06748	0.00362294	0.00674552	0.00502497	0.00116041	0.00622672	0.00181987
A0A0L0NZC5	A0A0L0NZC5	Uncharacterized protein	QG37_04107	0.00361874	0.00214581	0.00121671	0.00403786	0.00104605	0.0041647
A0A0L0NW37	A0A0L0NW37	Uncharacterized protein	QG37_04899	0.00361338	0.00688525	0.00137249	0.00921539	0.00646641	0.00960489
A0A0L0P073	A0A0L0P073	Ubiquitin carboxyl-terminal hydrolase (EC 3.4.19.12)	QG37_03205	0.00359641	0	0.00383853	0.00698834	0.00756849	0
A0A0L0NQP7	A0A0L0NQP7	Protein pns1	QG37_07279	0.00358862	0.00705152	0.00318929	0.00486045	0.00557845	0.00362837
A0A0L0NR73	A0A0L0NR73	Uncharacterized protein	QG37_06971	0.0035737	0.00632784	0.00456761	0.00143822	0.0017439	0.00119616
A0A0L0NPP8	A0A0L0NPP8	Coatomer subunit beta'	QG37_07725	0.00354757	0.00439221	0.00452478	0.00518184	0.00718219	0.00467181
A0A0L0P860	A0A0L0P860	Uncharacterized protein	QG37_00706	0.00354044	0.00515665	0.00489821	0.00888127	0	0.00702407
A0A0L0NQA1	A0A0L0NQA1	Uncharacterized protein	QG37_07365	0.00353784	0.00179897	0.00177813	0.00289443	0.00220765	0.00363062
A0A0L0P506	A0A0L0P506	Uncharacterized protein	QG37_01528	0.00353646	0.00785357	0.00393482	0.00552344	0.0102765	0.00573684
A0A0L0P0G6	A0A0L0P0G6	Nuclear cap-binding protein subunit 2 (20 kDa nuclear cap-binding protein)	QG37_03340	0.0035353	0.00740967	0	0.00438519	0.00344225	0.00808948
A0A0L0NTM6	A0A0L0NTM6	Uncharacterized protein	QG37_05903	0.00352541	0.00354695	0.00166393	0.00287503	0.00339822	0.00352133
A0A0L0P2K0	A0A0L0P2K0	Uncharacterized protein	QG37_02526	0.00348828	0	0.00250304	0.00579135	0.00261208	0.00448719
A0A0L0NQZ2	A0A0L0NQZ2	SURF1-like protein	QG37_07020	0.00346999	0.00464139	0	0.00401563	0.000924608	0.00512637
A0A0L0P6G4	A0A0L0P6G4	V-type proton ATPase subunit a	QG37_01445	0.00346756	0.0034765	0.00327621	0.00427613	0.00105788	0.00473685
A0A0L0P5B2	A0A0L0P5B2	Phosphoglycerate mutase-like protein	QG37_01376	0.00345523	0	0.002863	0	0	0.00370714
A0A0L0NVV5	A0A0L0NVV5	Uncharacterized protein	QG37_05118	0.00341456	0.00954164	0.00701935	0.00376336	0.00237163	0.0027361
A0A0L0NZD1	A0A0L0NZD1	Adenylate kinase isoenzyme 6 homolog (AK6) (EC 2.7.4.3) (Dual activity adenylate kinase/ATPase) (AK/ATPase)	QG37_04123	0.00340451	0.00425763	0.00308148	0.00368009	0.0079514	0.00530637
A0A0L0P6V9	A0A0L0P6V9	Uncharacterized protein	QG37_00779	0.00338815	0.00391502	0.00414885	0.0025857	0.00195136	0.00206565
A0A0L0NNJ8	A0A0L0NNJ8	Uncharacterized protein	QG37_08128	0.00337771	0.00108421	0.00148683	0.0522832	0.0269664	0.0268168
A0A0L0NT44	A0A0L0NT44	Obp1	QG37_06423	0.00337157	0.00374298	0.00445154	0	0	0
A0A0L0P274	A0A0L0P274	Uncharacterized protein	QG37_02508	0.0033461	0.0014136	0.00322129	0.00541788	0.00097485	0.00726311
A0A0L0P130	A0A0L0P130	Uncharacterized protein	QG37_02912	0.00334251	0.0100823	0.00734356	0.00419913	0.000240331	0.00461882
A0A0L0NQP4	A0A0L0NQP4	Uncharacterized protein	QG37_07188	0.00330245	0.00280766	0.00365637	0.029469	0.226413	0.0145955
A0A0L0NZ73	A0A0L0NZ73	Uncharacterized protein	QG37_04050	0.00329814	0.0024309	0.0025715	0.00303879	0.00471956	0.000569203
A0A0L0NRI4	A0A0L0NRI4	Uncharacterized protein	QG37_06958	0.0032836	0.00424086	0.0022239	0.00671524	0.00525749	0.00451103
A0A0L0NYH2	A0A0L0NYH2	Elongation factor G, mitochondrial (EF-Gmt) (Elongation factor G 1, mitochondrial) (mEF-G 1) (Elongation factor G1)	MEF1 QG37_04111	0.00326984	0.00681388	0.00611706	0.00287739	0.00578941	0.00587809
A0A0L0P8J4	A0A0L0P8J4	Protein transport protein sec13	QG37_00607	0.00326432	0	0.000569879	0.00618118	0	0.00728434
A0A0L0P8H5	A0A0L0P8H5	Fur1 uracil phosphoribosyltransferase	QG37_00045	0.0032568	0.00541728	0.00482455	0.00167925	0.00760552	0.00235625
A0A0L0NRJ2	A0A0L0NRJ2	Proteasome assembly chaperone 2	QG37_07068	0.00325487	0.00514627	0.0050971	0.00400162	0	0.00366813
A0A0L0NR47	A0A0L0NR47	Uncharacterized protein	QG37_07050	0.00325117	0.000944012	0.00294895	0.00636017	0.00330416	0.00505316
A0A0L0NRZ5	A0A0L0NRZ5	Uncharacterized protein	QG37_06790	0.00323818	0.00408459	0.00263481	0.00490531	0.00811843	0.00687428
A0A0L0NXU7	A0A0L0NXU7	Uncharacterized protein	QG37_04067	0.00323547	0	0.00647647	0	0.0104353	0.00502451
A0A0L0P2M8	A0A0L0P2M8	COX assembly mitochondrial protein	QG37_02664	0.00322569	0	0.00484968	0.0077125	0	0.00612088
A0A0L0P717	A0A0L0P717	Uncharacterized protein	QG37_01168	0.00322172	0.0111405	0.0111452	0.00355749	0.0349611	0.00503013
A0A0L0NZ02	A0A0L0NZ02	Pmt4 protein mannosyltransferase	QG37_04260	0.00320613	0.00236007	0.00123517	0.00408913	0.00433261	0.00274391
A0A0L0NSI6	A0A0L0NSI6	Uncharacterized protein	QG37_07064	0.00317276	0.00542221	0.00422376	0.00300369	0.00397242	0.00446123
A0A0L0NRV3	A0A0L0NRV3	Uncharacterized protein	QG37_06887	0.00316364	0.00382581	0.00387845	0.00356072	0	0.00367843
A0A0L0P1E4	A0A0L0P1E4	Self-glucosylating initiator of glycogen synthesis	QG37_03016	0.00314005	0.00699146	0.00803709	0.0132006	0.00499409	0.0209867
A0A0L0NPC7	A0A0L0NPC7	Uncharacterized protein	QG37_07870	0.00313872	0.00285088	0.000328662	0.00156668	0.00515337	0.00200754
A0A0L0NV94	A0A0L0NV94	Uncharacterized protein	QG37_06011	0.00313679	0.00565684	0.000782535	0.00332529	0.00260269	0.00453762
A0A0L0P3A2	A0A0L0P3A2	Uncharacterized protein	QG37_02235	0.00312811	0.00864031	0.00807944	0.0153293	0	0.0106996
A0A0L0NUK0	A0A0L0NUK0	Uncharacterized protein	QG37_05719	0.00311783	0.00724309	0.00421182	0.00360613	0.00417311	0.00504773
A0A0L0NVY0	A0A0L0NVY0	Acyl-coenzyme A oxidase	QG37_04846	0.00311778	0.00124379	0.00130258	0.0109763	0.00765075	0.00830792
A0A0L0NPQ1	A0A0L0NPQ1	Uncharacterized protein	QG37_07641	0.0031112	0.00692547	0.00885143	0	0.00161379	0.00532897
A0A0L0P3Y6	A0A0L0P3Y6	Uncharacterized protein	QG37_02276	0.00310789	0.00529601	0.00487787	0.00839018	0.0134166	0.0102596
A0A0L0NYQ5	A0A0L0NYQ5	Uncharacterized protein	QG37_03856	0.00309048	0.00464892	0.00454637	0.00272332	0.00201582	0.00114854
A0A0L0NZB6	A0A0L0NZB6	Putative 26s proteasome regulatory subunit	QG37_03642	0.00308313	0.00179282	0.00293784	0	0	0.00232792
A0A0L0NVT1	A0A0L0NVT1	Uncharacterized protein	QG37_06230	0.00306595	0	0.001763	0	0	0
A0A0L0NVK0	A0A0L0NVK0	Transcription initiation factor TFIID subunit 10	QG37_04948	0.00306418	0.00427786	0.00338652	0.00276974	0.00605051	0.00372755
A0A0L0NZE2	A0A0L0NZE2	Uncharacterized protein	QG37_03548	0.00305876	0.00457071	0.00254664	0.00355911	0.00278524	0.00413979
A0A0L0P019	A0A0L0P019	Uncharacterized protein	QG37_03728	0.003045	0.00405822	0.00367553	0.0036002	0.00903534	0.00293951
A0A0L0NWR4	A0A0L0NWR4	CTP synthase (EC 6.3.4.2) (UTP--ammonia ligase)	QG37_04514	0.0030423	0.00285511	0.00133146	0.00362768	0.00218854	0.00239489
A0A0L0P4T4	A0A0L0P4T4	Uncharacterized protein	QG37_01575	0.00303213	0.010163	0.0038361	0.00487183	0.00255899	0.00538289
A0A0L0P803	A0A0L0P803	Uncharacterized protein	QG37_00811	0.00302152	0.00283911	0	0.00534291	0.00328592	0.00566457
A0A0L0NR24	A0A0L0NR24	Golgi to ER traffic protein 2	GET2 QG37_07019	0.00301947	0.00639929	0.00549413	0.00691963	0.0118314	0.00638557
A0A0L0P0M1	A0A0L0P0M1	Uncharacterized protein	QG37_03229	0.0030182	0.00297531	0.00262127	0	0.00196152	0.00288627
A0A0L0P617	A0A0L0P617	Adp-ribosylation factor gtpase-activating protein 2 3	QG37_01165	0.00300235	0.0016337	0.00234039	0.00372024	0.00826832	0.00132829
A0A0L0P9G3	A0A0L0P9G3	Uncharacterized protein	QG37_00048	0.00298925	0	0.0049316	0	0.00202652	0.0105804
A0A0L0P960	A0A0L0P960	Protein BCP1	QG37_00144	0.00298809	0.000837806	0.000842378	0.000497584	0.00202401	0.000452913
A0A0L0P4I3	A0A0L0P4I3	Uncharacterized protein	QG37_02175	0.00298466	0.00490163	0.00299865	0.00279722	0.00372596	0.00262669
A0A0L0NVS6	A0A0L0NVS6	Uncharacterized protein	QG37_06225	0.00298372	0.00449934	0.00370718	0.00325745	0.00354046	0.00477504
A0A0L0P0Y2	A0A0L0P0Y2	Uncharacterized protein	QG37_03433	0.00296195	0.003966	0.0042793	0.00391506	0.00101393	0.00325501
A0A0L0P7B3	A0A0L0P7B3	Uncharacterized protein	QG37_00692	0.00295527	0.00173852	0.000511918	0	0	0
A0A0L0NWU7	A0A0L0NWU7	Uncharacterized protein	QG37_04368	0.00294897	0.000601099	0.00052515	0	0	0.00103932
A0A0L0P5G6	A0A0L0P5G6	Uncharacterized protein	QG37_02178	0.00294836	0.00177505	0.00412844	0.0041769	0.0031865	0.00340156
A0A0L0P268	A0A0L0P268	Uncharacterized protein	QG37_02503	0.00294648	0.00534661	0.00299248	0.00247489	0.0014308	0.00361895
A0A0L0P2E4	A0A0L0P2E4	Uncharacterized protein	QG37_02544	0.00294499	0.00323318	0.00358722	0.00909009	0.00248274	0.00105155
A0A0L0P101	A0A0L0P101	Uncharacterized protein	QG37_02952	0.0029278	0	0.000917841	0.00213301	0.00125775	0.00173711
A0A0L0NSY2	A0A0L0NSY2	Peptide hydrolase (EC 3.4.-.-)	QG37_06502	0.00291338	0.00471545	0.00298206	0.0033936	0.00411816	0.00539968
A0A0L0P1Q3	A0A0L0P1Q3	Uncharacterized protein	QG37_02725	0.00290161	0.00365846	0.00217988	0.00240267	0.000904211	0.00370708
A0A0L0NRP3	A0A0L0NRP3	Uncharacterized protein	QG37_06927	0.00289597	0.00287072	0.00237364	0.0195888	0.0172948	0.0118655
A0A0L0NRA0	A0A0L0NRA0	Uncharacterized protein	QG37_07138	0.00288719	0.00181989	0.0043431	0.0289012	0	0.020146
A0A0L0NXS0	A0A0L0NXS0	Uncharacterized protein	QG37_04051	0.00287829	0.00126732	0.00300754	0	0.00163039	0.00187697
A0A0L0P1B0;J9XNB5;J9XJ46	A0A0L0P1B0	DNA-directed RNA polymerase subunit beta (EC 2.7.7.6)	QG37_03091	0.00287277	0.00269338	0.00253623	0.0024759	0.000527409	0.0030043
A0A0L0P1B0;J9XNB5;J9XJ46	J9XNB5	DNA-dependent RNA polymerase II second largest subunit (Fragment)	RPB2	0.00287277	0.00269338	0.00253623	0.0024759	0.000527409	0.0030043
A0A0L0P1B0;J9XNB5;J9XJ46	J9XJ46	DNA-dependent RNA polymerase II second largest subunit (Fragment)	RPB2	0.00287277	0.00269338	0.00253623	0.0024759	0.000527409	0.0030043
A0A0L0NUI2	A0A0L0NUI2	Arginine-specific carbamoyl-phosphate synthetase	QG37_06092	0.00283818	0.00328909	0.0042264	0.0053037	0.00167988	0.00764509
A0A0L0NN64	A0A0L0NN64	Uncharacterized protein	QG37_08268	0.00283464	0.000244274	0.000184991	0	0	0.00509367
A0A0L0NTK5	A0A0L0NTK5	Homocitrate mitochondrial	QG37_05713	0.00282248	0.000536899	0.000378084	0	0.00213959	0.00492789
A0A0L0NVZ6	A0A0L0NVZ6	Uncharacterized protein	QG37_04950	0.00280397	0.00164331	0.00259524	0.00152411	0	0.00197178
A0A0L0P289	A0A0L0P289	Uncharacterized protein	QG37_02519	0.00279723	0.00407883	0.00294416	0.00420189	0.00890129	0.00586922
A0A0L0NZB8	A0A0L0NZB8	Ubiquitin-related modifier 1	URM1 QG37_03643	0.00279706	0.00497116	0	0	0	0.00728371
A0A0L0P863	A0A0L0P863	Uncharacterized protein	QG37_00352	0.00277927	0.00401192	0.00348191	0.00386541	0.00168294	0.00570414
A0A0L0P264	A0A0L0P264	Uncharacterized protein	QG37_02498	0.00277397	0.0012744	0.00155119	0.00216285	0	0.00226656
A0A0L0P8G3	A0A0L0P8G3	Uncharacterized protein	QG37_00030	0.00277032	0.00406952	0	0.00501208	0.0028899	0.00508412
A0A0L0NYV3	A0A0L0NYV3	Mitogen-activated protein kinase (EC 2.7.11.24)	QG37_03986	0.00276264	0.00192963	0.00182735	0	0	0
A0A0L0NSP8	A0A0L0NSP8	Uncharacterized protein	QG37_07000	0.00275905	0.00215842	0.00250173	0.00303434	0.00135935	0.00426743
A0A0L0P788	A0A0L0P788	Protein SEY1 (EC 3.6.5.-)	SEY1 QG37_00765	0.00275612	0.001012	0.00183533	0.00149144	0.000160407	0.00226912
A0A0L0P421	A0A0L0P421	Altered inheritance of mitochondria protein 11	QG37_02313	0.00274556	0.00229439	0.00121317	0.0020833	0.00246788	0.00249125
A0A0L0NQF8	A0A0L0NQF8	Uncharacterized protein	QG37_07376	0.00274308	0.00190525	0.0127093	0.000223493	0.00156015	0.00108956
A0A0L0P6B7	A0A0L0P6B7	Uncharacterized protein	QG37_01271	0.00271302	0.00605498	0.00579217	0.00742418	0.0215532	0.0109786
A0A0L0NQM4	A0A0L0NQM4	Uncharacterized protein	QG37_07194	0.00268893	0.00250296	0.00170114	0.0031843	0.000220296	0.00320078
A0A0L0NXV1	A0A0L0NXV1	Uncharacterized protein	QG37_04072	0.00268246	0.00251473	0.001837	0.000269799	0.00110765	0.000284483
A0A0L0NND8	A0A0L0NND8	Uncharacterized protein	QG37_08220	0.00268158	0.00443843	0.00479692	0.00407997	0.00901152	0.00562113
A0A0L0NZD5	A0A0L0NZD5	Uncharacterized protein	QG37_04133	0.00267312	0	0	0.00277957	0	0.00360097
A0A0L0NWB3	A0A0L0NWB3	Lysophospholipase (EC 3.1.1.5)	QG37_04837	0.00265196	0.00361147	0.00328266	0.00366204	0	0.00369416
A0A0L0P4F1	A0A0L0P4F1	Uncharacterized protein	QG37_01775	0.00264295	0.00278151	0.00210921	0.00420351	0.00285789	0.00324197
A0A0L0P5J7	A0A0L0P5J7	Uncharacterized protein	QG37_01628	0.00262599	9.53e-05	0.00181937	0.000217741	0	0.000147946
A0A0L0P588	A0A0L0P588	Uncharacterized protein	QG37_02086	0.00261372	0.00181112	0.00147239	0.00463302	0.000470645	0.00447333
A0A0L0P7S2	A0A0L0P7S2	Uncharacterized protein	QG37_00542	0.00260654	0	0.00152939	0	0.0034606	0
A0A0L0P8S7	A0A0L0P8S7	Uncharacterized protein	QG37_00159	0.00260455	0.00310805	0.00170725	0.0053708	0.00134788	0.00311883
A0A0L0NWV0	A0A0L0NWV0	Phospholipid scramblase	QG37_04563	0.00260035	0.00251173	0.00337048	0.00240792	0	0.00326993
A0A0L0NW16	A0A0L0NW16	Uncharacterized protein	QG37_04973	0.00259411	0.0054359	0.00375377	0.00295189	0.00244974	0.00297602
A0A0L0P5E7	A0A0L0P5E7	Uncharacterized protein	QG37_02158	0.00258919	0.0042221	0.00462926	0.00249402	0.00109968	0.00323223
A0A0L0P1I8	A0A0L0P1I8	4-aminobutyrate aminotransferase	QG37_02804	0.00256836	0.00081235	0.000648015	0.00128517	0.00287176	0.00830293
A0A0L0P956	A0A0L0P956	Elongation of fatty acids protein (EC 2.3.1.199) (Very-long-chain 3-oxoacyl-CoA synthase)	QG37_00139	0.00256537	0.00586318	0.00434282	0.00156392	0.000346333	0.00237504
A0A0L0NP15	A0A0L0NP15	Alpha-glucosidase	QG37_07853	0.00254625	0.000357925	0	0.000726116	0	0.000487172
A0A0L0P3X4	A0A0L0P3X4	Uncharacterized protein	QG37_02261	0.00253923	0.000716619	0.00443279	0	0	0.00354699
A0A0L0P7R3	A0A0L0P7R3	Uncharacterized protein	QG37_00667	0.0025378	0.0030213	0.00251471	0.00343846	0.00466242	0.00445018
A0A0L0NVV2	A0A0L0NVV2	Acyl-CoA desaturase (EC 1.14.19.1)	QG37_04817	0.00253747	0.00762877	0.00324851	0.00359138	0.0311822	0.00202159
A0A0L0NTG2	A0A0L0NTG2	Uncharacterized protein	QG37_05702	0.00253454	0.00132092	0.00378536	0.00662276	0.0575259	0.00451066
A0A0L0P3A3	A0A0L0P3A3	Histidine biosynthesis trifunctional protein [Includes: Phosphoribosyl-AMP cyclohydrolase (EC 3.5.4.19); Phosphoribosyl-ATP pyrophosphohydrolase (EC 3.6.1.31); Histidinol dehydrogenase (HDH) (EC 1.1.1.23)]	QG37_01718	0.00253365	0.00201769	0.00345282	0.00307463	0.00267971	0.00247821
A0A0L0NX46	A0A0L0NX46	Uncharacterized protein	QG37_04687	0.00252442	0.00112251	0.00171676	0.00103094	0.00136766	0.00120472
A0A0L0P0W1	A0A0L0P0W1	Uncharacterized protein	QG37_03355	0.00252188	0.00934707	0.00727136	0.0083464	0.0251922	0.00856132
A0A0L0NUL5	A0A0L0NUL5	Uncharacterized protein	QG37_06093	0.00252177	0.00378551	0.00216419	0.00379953	0.00109454	0.0051758
A0A0L0NV37	A0A0L0NV37	Replication protein A subunit	QG37_05338	0.00250409	0	0.00224743	0.00289369	0.00297008	0.00277056
A0A0L0P3B0	A0A0L0P3B0	Peroxisomal targeting signal receptor	QG37_01719	0.00250409	0.00273437	0.00265064	0.00266714	0.00298363	0.00247958
A0A0L0NXV9	A0A0L0NXV9	Uncharacterized protein	QG37_04392	0.00248729	0.0015804	0.00113881	0.000895671	0	0.00126501
A0A0L0NQ00	A0A0L0NQ00	Uncharacterized protein	QG37_07369	0.00247077	0.00107614	0.00125045	0.00437158	0.00235055	0.0034123
A0A0L0NY17	A0A0L0NY17	Uncharacterized protein	QG37_04259	0.00245961	0.00381658	0.00268924	0.0028016	0.00188002	0.00276369
A0A0L0P2B2	A0A0L0P2B2	Uncharacterized protein	QG37_02449	0.00245845	0.00454918	0.00229776	0.00572843	0.00164471	0.00659591
A0A0L0P5G5	A0A0L0P5G5	Uncharacterized protein	QG37_01352	0.00244082	0	0.000850084	0.00537369	0	0.00483939
A0A0L0P7L8	A0A0L0P7L8	Aminomethyltransferase (EC 2.1.2.10) (Glycine cleavage system T protein)	QG37_00573	0.00243706	0.00410674	0.00562354	0.0021351	0.000454083	0.00347964
A0A0L0NU38	A0A0L0NU38	Glucose xylose facilitator 1	QG37_06116	0.00243198	0.0155349	0.0131876	0.0178676	0.0245892	0.01088
A0A0L0P5F3	A0A0L0P5F3	Myosin-5 isoform	QG37_01430	0.00241209	0.00399684	0.00304475	0.00463067	0.00325631	0.00329053
A0A0L0NTJ3	A0A0L0NTJ3	Enolase-phosphatase E1 (EC 3.1.3.77) (2,3-diketo-5-methylthio-1-phosphopentane phosphatase)	UTR4 QG37_06680	0.0024017	0.00266807	0.00335167	0.0073548	0.046173	0.00999872
A0A0L0NUZ0	A0A0L0NUZ0	Uncharacterized protein	QG37_06233	0.00240082	0.00209652	0.00376633	0.0034169	0	0.00425925
A0A0L0NTR1	A0A0L0NTR1	Uncharacterized protein	QG37_05816	0.00238004	0.00227486	0.00164144	0.00194756	0	0.00113412
A0A0L0NPI5	A0A0L0NPI5	Uncharacterized protein	QG37_07632	0.00237274	0.00174437	0.00186755	0.00253612	0.00109836	0.00412413
A0A0L0P1M5	A0A0L0P1M5	V-type proton ATPase subunit F	QG37_02808	0.00235241	0	0	0	0.0125	0
A0A0L0NXU5	A0A0L0NXU5	Uncharacterized protein	QG37_04303	0.00234268	0.00839806	0.00667009	0	0.0024362	0.000188534
A0A0L0NVB1	A0A0L0NVB1	Aminopeptidase (EC 3.4.11.-)	QG37_06034	0.00233539	0.0036973	0.00309252	0.00105452	0.00306393	0.00132436
A0A0L0NWD8	A0A0L0NWD8	Uncharacterized protein	QG37_04880	0.00231909	0.00248804	0.00193128	0.00347437	0.00189794	0.00297602
A0A0L0NVU1	A0A0L0NVU1	Uncharacterized protein	QG37_05112	0.00229174	0.00382442	0.0056427	0.0044281	0.00330645	0.00499605
A0A0L0P3N9	A0A0L0P3N9	Uncharacterized protein	QG37_02673	0.00226085	0.00482819	0.00466127	0.00380061	0.0082846	0.00364535
A0A0L0P4G9	A0A0L0P4G9	Uncharacterized protein	QG37_02164	0.00223869	0.0017932	0.00258323	0.00307766	0.0274613	0
A0A0L0P8M2	A0A0L0P8M2	Uncharacterized protein	QG37_00051	0.0022372	0.00207744	0.00300553	0.00205932	0.00276481	0.0032391
A0A0L0NXF0	A0A0L0NXF0	Uncharacterized protein	QG37_04870	0.00223046	0.000367853	0.000841476	0.00164934	0	0.000902756
A0A0L0P855	A0A0L0P855	Uncharacterized protein	QG37_00342	0.00222803	0.00291217	0.00194745	0.00547723	0.010085	0.00679376
A0A0L0NTV3	A0A0L0NTV3	Uncharacterized protein	QG37_05987	0.00220603	0.00240498	0.00281448	0	0.00114938	0.00419222
A0A0L0NX90	A0A0L0NX90	Uncharacterized protein	QG37_04306	0.00220305	0	0	0.00232743	0	0.00147815
A0A0L0NSM3	A0A0L0NSM3	Uncharacterized protein	QG37_06973	0.00219205	0.00426071	0.00317735	0.00525095	0.00581716	0.00531986
A0A0L0P781	A0A0L0P781	Ubiquitinyl hydrolase 1 (EC 3.4.19.12)	QG37_00476	0.00218454	0.00584026	0.00278386	0.00188592	0.00876943	0.00200255
A0A0L0P3H9	A0A0L0P3H9	Uncharacterized protein	QG37_02322	0.00216884	0.00358255	0.00324622	0	0	0
A0A0L0P5B4	A0A0L0P5B4	Uncharacterized protein	QG37_02116	0.00216813	0.00200384	0	0	0	0
A0A0L0P811	A0A0L0P811	Uncharacterized protein	QG37_00279	0.00216078	0.00440044	0.00703185	0.00226458	0.00646947	0.0013238
A0A0L0P750	A0A0L0P750	Uncharacterized protein	QG37_00714	0.0021473	0.00198231	0.00272652	0.00115112	0.000676651	0.00258288
A0A0L0P5R0	A0A0L0P5R0	Uncharacterized protein	QG37_01386	0.00214608	0.00219888	0.00192482	0	0	0
A0A0L0P5I2	A0A0L0P5I2	Uncharacterized protein	QG37_01367	0.00213342	0.00257256	0.00250298	0	0	0
A0A0L0NN32	A0A0L0NN32	Uncharacterized protein	QG37_08291	0.00212293	0	0	0.00291572	0.00964789	0.00325021
A0A0L0P0P0	A0A0L0P0P0	Uncharacterized protein	QG37_02942	0.00212287	0.0033986	0.00113069	0.00186659	0.00360448	0.00525625
A0A0L0P6M9	A0A0L0P6M9	Uncharacterized protein	QG37_00947	0.00210519	0.00170484	0.00197446	0.00256111	0.00377993	0.0025332
A0A0L0P0W7	A0A0L0P0W7	Uncharacterized protein	QG37_03005	0.00209806	0	0	0.00215942	0	0
A0A0L0NRA2	A0A0L0NRA2	Uncharacterized protein	QG37_06970	0.00209591	0.00185888	0.00104516	0.0081086	0	0.0055413
A0A0L0NPK4	A0A0L0NPK4	Uncharacterized protein	QG37_07700	0.00209364	0	0.000437726	0.00401941	0	0.00563161
A0A0L0NSG6	A0A0L0NSG6	Uncharacterized protein	QG37_06683	0.00207259	0.00313289	0.00198855	0.00190451	0.00294113	0.000316083
A0A0L0NVM8	A0A0L0NVM8	Uncharacterized protein	QG37_05142	0.00204446	0.00412789	0.00271152	0	0.0075025	0.0033467
A0A0L0NRL9	A0A0L0NRL9	Uncharacterized protein	QG37_07456	0.00203949	0	0	0	0.000543305	0.000740979
A0A0L0P6G7	A0A0L0P6G7	Uncharacterized protein	QG37_00897	0.00203363	0.0119765	0.0102926	0.00584969	0.00809232	0.00975094
A0A0L0NY86	A0A0L0NY86	Uncharacterized protein	QG37_03947	0.00203004	0.00116235	0.00102267	0.000508982	0	0.00090494
A0A0L0NYS7	A0A0L0NYS7	Uncharacterized protein	QG37_03876	0.00202733	0.00260309	0.00391101	0.00160016	0.00100411	0.00234745
A0A0L0P3X8	A0A0L0P3X8	Uncharacterized protein	QG37_02266	0.00201037	0.00157533	0.00237704	0.00194682	0	0
A0A0L0P0A5	A0A0L0P0A5	Long-chain-alcohol oxidase (EC 1.1.3.20)	QG37_03234	0.00200893	0.000967315	0.0010846	0.0018808	0.00498841	0.00270633
A0A0L0P009	A0A0L0P009	Uncharacterized protein	QG37_03139	0.00200744	0.0020133	0.000177334	0.000139686	0.000263612	0.0015244
A0A0L0NXI9	A0A0L0NXI9	Protein YIP	QG37_04726	0.0020049	0	0.00101496	0.00344769	0	0.00278429
A0A0L0NSI0	A0A0L0NSI0	Uncharacterized protein	QG37_07059	0.00199445	0.00431546	0.000793643	0.00217357	0.000554743	0.00370508
A0A0L0P7I9	A0A0L0P7I9	Uncharacterized protein	QG37_00536	0.00198147	0.000584703	0.00119657	0.000704829	0	0.00222955
A0A0L0P7K4	A0A0L0P7K4	Methylenetetrahydrofolate reductase (EC 1.5.1.20)	QG37_00940	0.00197721	0.00190087	0.00216044	0.00164146	0.00142534	0.00120702
A0A0L0P6Z5	A0A0L0P6Z5	Uncharacterized protein	QG37_00818	0.00197583	0.000838498	0.0014467	0.000344385	0.00150553	0.00246573
A0A0L0NV47	A0A0L0NV47	Uncharacterized protein	QG37_05937	0.00195964	0.00666676	0.00458761	0.00177848	0.00357651	0.00363218
A0A0L0NZJ2	A0A0L0NZJ2	Uncharacterized protein	QG37_03736	0.00194903	0.0031675	0.00301789	0.00042345	0.000613572	0.000271688
A0A0L0P5M8	A0A0L0P5M8	Uncharacterized protein	QG37_01427	0.00193323	0	0.0022618	0.000842791	0	0
A0A0L0NRA5	A0A0L0NRA5	Dihydroorotate dehydrogenase (quinone), mitochondrial (DHOdehase) (EC 1.3.5.2)	QG37_07016	0.00192339	0.00195716	0.00176494	0.0022055	0.00139868	0.00245786
A0A0L0P8H0	A0A0L0P8H0	Uncharacterized protein	QG37_00435	0.00191262	0	0.00606423	0	0.0111322	0.00353831
A0A0L0NYP8	A0A0L0NYP8	tRNA N6-adenosine threonylcarbamoyltransferase (EC 2.3.1.234) (t(6)A37 threonylcarbamoyladenosine biosynthesis protein KAE1) (tRNA threonylcarbamoyladenosine biosynthesis protein KAE1)	KAE1 QG37_03933	0.00190107	0.00498454	0.00279039	0	0	0.00283965
A0A0L0NQL7	A0A0L0NQL7	Uncharacterized protein	QG37_07161	0.00188897	0	0	0.00206868	0.000634667	0.00206596
A0A0L0P853	A0A0L0P853	Uncharacterized protein	QG37_00695	0.00188195	0.00226947	0.00206249	0	0.00135695	0
A0A0L0NR54	A0A0L0NR54	Uncharacterized protein	QG37_07130	0.00187631	0.00707936	0	0	0.00573806	0.00210117
A0A0L0P664	A0A0L0P664	Glutathione synthetase (GSH-S) (EC 6.3.2.3)	QG37_01130	0.00186576	0.00155572	0.000780106	0.00163593	0.0010815	0.0511395
A0A0L0P6R9	A0A0L0P6R9	Transcription elongation factor SPT5	QG37_00730	0.00186382	0.000658078	0.00342887	0.0024955	0.00207743	0.00168343
A0A0L0P5V3	A0A0L0P5V3	Uncharacterized protein	QG37_01487	0.00186139	0.00396354	0.00375814	0.003317	0.00173243	0.00396279
A0A0L0NWD6	A0A0L0NWD6	Uncharacterized protein	QG37_05222	0.00184979	0	0.000901874	0.00238772	0.00104089	0.000296672
A0A0L0NW10	A0A0L0NW10	Uncharacterized protein	QG37_04968	0.00183835	0.00132262	0	0.00174291	0	0
A0A0L0P640	A0A0L0P640	Uncharacterized protein	QG37_01185	0.00182398	0	0.000909371	0.000863269	0.00203417	0
A0A0L0P977	A0A0L0P977	Uncharacterized protein	QG37_00341	0.00182034	0.0035045	0.00496131	0.000429216	0.00500054	0.000124766
A0A0L0NRN1	A0A0L0NRN1	Ornithine mitochondrial	QG37_06801	0.00180442	0.000967853	0.00175119	0	0.00249202	0
A0A0L0P3J8	A0A0L0P3J8	Methylthioribose-1-phosphate isomerase (M1Pi) (MTR-1-P isomerase) (EC 5.3.1.23) (S-methyl-5-thioribose-1-phosphate isomerase) (Translation initiation factor eIF-2B subunit alpha/beta/delta-like protein)	MRI1 QG37_02342	0.00180083	0	0.000587297	0.00149016	0	0.00255048
A0A0L0P1Y3	A0A0L0P1Y3	Protein DOM34 homolog (EC 3.1.-.-)	QG37_02413	0.00179884	0.00220141	0.00294305	0.00176056	0	0.00240575
A0A0L0NRD2	A0A0L0NRD2	Uncharacterized protein	QG37_07047	0.00179707	0.0015831	0.00190781	0.00130578	0.0105461	0.00150049
A0A0L0NS67	A0A0L0NS67	Uncharacterized protein	QG37_06681	0.00178271	0.00227663	0.00189684	0.00161303	0.00424663	0.00182948
A0A0L0NW20	A0A0L0NW20	Histidine-phosphotransfer domain-containing protein	QG37_04978	0.00178166	0	0	0.00624498	0	0.000768691
A0A0L0P1Q1	A0A0L0P1Q1	Uncharacterized protein	QG37_02876	0.00178066	0.00142851	0.00091076	0.00132101	0.000602057	0.00403506
A0A0L0NTA5	A0A0L0NTA5	Uncharacterized protein	QG37_05783	0.00176409	0	0	0.00217343	0	0.00196061
A0A0L0NQE2	A0A0L0NQE2	Uncharacterized protein	QG37_07268	0.00176364	0.00128309	0	0.00142697	0.00227287	0.00236986
A0A0L0P022	A0A0L0P022	Uncharacterized protein	QG37_03403	0.00176143	0	0	0.0188525	0.00240331	0
A0A0L0NX32	A0A0L0NX32	Uncharacterized protein	QG37_04676	0.00176116	0.00110744	0.00102815	0.00101989	0.000761874	0.0012494
A0A0L0NNI8	A0A0L0NNI8	Uncharacterized protein	QG37_08040	0.00176071	0.00331377	0.00216891	0.00234258	0	0.00219029
A0A0L0NSG1	A0A0L0NSG1	Uncharacterized protein	QG37_07039	0.00175569	0	0	0	0.00248044	0
A0A0L0NPB7	A0A0L0NPB7	Uncharacterized protein	QG37_07709	0.00175281	0.000587203	0.00230581	0.00134452	0.00331246	0.000707462
A0A0L0P4Z6	A0A0L0P4Z6	Uncharacterized protein	QG37_01518	0.00175254	0.00133477	0.00217002	0	0	0
A0A0L0P3M9	A0A0L0P3M9	Sortilin	QG37_01705	0.00175104	0.000741113	0.00117748	0.000782365	8.13e-05	0.000800646
A0A0L0NPQ7	A0A0L0NPQ7	Uncharacterized protein	QG37_07506	0.00175038	0.000568361	0.000979141	0.00250985	0	0
A0A0L0P7S4	A0A0L0P7S4	Uncharacterized protein	QG37_00716	0.00173795	0	0.00298262	0	0	0.00184184
A0A0L0NQI7	A0A0L0NQI7	Uncharacterized protein	QG37_07459	0.0017196	0.00113974	0	0	0	0
A0A0L0P6H0	A0A0L0P6H0	Autophagy-related protein	QG37_01246	0.0017159	0.00135199	0.00542263	0.00685698	0.0134319	0.00575301
A0A0L0P5Z5	A0A0L0P5Z5	Protein ROT1	QG37_01050	0.00171071	0.00400715	0	0.00503667	0.00351064	0.00409161
A0A0L0NV21	A0A0L0NV21	Uncharacterized protein	QG37_05323	0.00170364	0.00476367	0.00353515	0.00872566	0.00202346	0.00827859
A0A0L0P844	A0A0L0P844	Uncharacterized protein	QG37_00884	0.00170303	0.00168084	0.00205166	0.00174338	0.00284817	0.00211034
A0A0L0NVE7	A0A0L0NVE7	Uncharacterized protein	QG37_05106	0.00169507	0.00122541	0	0.00149077	0.000920423	0.00162607
A0A0L0NXD4	A0A0L0NXD4	Uncharacterized protein	QG37_04195	0.00167578	0.0021032	0.00126405	0.00204665	0.000835015	0.00274353
A0A0L0P0S7	A0A0L0P0S7	Uncharacterized protein	QG37_02947	0.00167065	0.00610328	0.00557397	0.00200543	0.00293982	0.00654598
A0A0L0P7E8	A0A0L0P7E8	Uncharacterized protein	QG37_00545	0.00166374	0.00239898	0.00134549	0.00381934	0.000603292	0.00385881
A0A0L0P571	A0A0L0P571	Uncharacterized protein	QG37_01535	0.00166125	0.0016257	0.00158965	0.00210061	0.00321938	0.00188721
A0A0L0NUC8	A0A0L0NUC8	Guanine nucleotide exchange protein for adp-robosylation factor	QG37_06026	0.00165954	0.00187572	0.000897847	0.00170343	0.000368139	0.00174185
A0A0L0NTI5	A0A0L0NTI5	Uncharacterized protein	QG37_05862	0.00165667	0	0	0	0	0
A0A0L0P465	A0A0L0P465	Lysophospholipase (EC 3.1.1.5)	QG37_01691	0.00164219	0.00116635	0.00270965	0.00343994	0.00898268	0.00310566
A0A0L0NWP8	A0A0L0NWP8	Uncharacterized protein	QG37_04494	0.00164048	0	0	0	0	0
A0A0L0NW14	A0A0L0NW14	Uncharacterized protein	QG37_04877	0.00161826	0.00272037	0.00205186	0.00197195	0.00480684	0.0031863
A0A0L0P488	A0A0L0P488	Uncharacterized protein	QG37_01898	0.00161417	0	0	0.00141175	0	0.00146005
A0A0L0NPZ9	A0A0L0NPZ9	Uncharacterized protein	QG37_08078	0.0016118	0.00175667	0.0015523	0.00167231	0	0.00197696
A0A0L0NYA1	A0A0L0NYA1	Delta-aminolevulinic acid dehydratase	QG37_04552	0.00160263	0.00174644	0.00127398	0	0	0
A0A0L0NUW8	A0A0L0NUW8	Flap endonuclease 1 (FEN-1) (EC 3.1.-.-) (Flap structure-specific endonuclease 1)	FEN1 QG37_06250	0.00160102	0	0.00110445	0.00173712	0.00263437	0.00220328
A0A0L0P5Q3	A0A0L0P5Q3	Uncharacterized protein	QG37_01453	0.00158936	0	0	0	0	0
A0A0L0P0E0	A0A0L0P0E0	Uncharacterized protein	QG37_03271	0.00157262	0.00136653	0.00117603	0.00102959	0.00165847	0.00114923
A0A0L0NRQ6	A0A0L0NRQ6	Uncharacterized protein	QG37_06804	0.00156859	0.00288426	0.00178521	0	0	0
A0A0L0NRE0	A0A0L0NRE0	Alkaline phosphatase (EC 3.1.3.1)	QG37_06851	0.00156538	0.000630654	0.00116151	0.00126193	0.0015702	0.000991009
A0A0L0NRL0	A0A0L0NRL0	Uncharacterized protein	QG37_06918	0.00155765	0.00699192	0	0	0	0
A0A0L0P8R3	A0A0L0P8R3	Uncharacterized protein	QG37_00097	0.00155383	0	0	0	0	0
A0A0L0P2C2	A0A0L0P2C2	Uncharacterized protein	QG37_02701	0.00155168	0.00146358	0.00160103	0.00147211	0.00371209	0.00131469
A0A0L0P6N4	A0A0L0P6N4	Autophagy-related protein 3	QG37_01036	0.00155035	0.00180927	0.00192781	0.00163513	0.00310096	0.00173611
A0A0L0P1J4	A0A0L0P1J4	Uncharacterized protein	QG37_02809	0.00154383	0.000643997	0.000825925	0.00109567	0.000448457	0.000699473
A0A0L0P2R8	A0A0L0P2R8	Protein phosphatase i regulatory subunit	QG37_02365	0.00153405	0.000577236	0.000988375	0.00103565	0.00112371	0.00535612
A0A0L0P6R1	A0A0L0P6R1	Uncharacterized protein	QG37_00933	0.00153068	0.000525401	0.00133514	0.012075	0.0132855	0.00550916
A0A0L0NNV8	A0A0L0NNV8	Cytochrome c heme lyase (EC 4.4.1.17)	QG37_08056	0.00152891	0.00265108	0	0.00333721	0.00210813	0.00216514
A0A0L0P707	A0A0L0P707	Thymidylate synthase, putative	QG37_01158	0.00152123	0.00131293	0.00199355	0.00238112	0	0
A0A0L0NY65	A0A0L0NY65	Uncharacterized protein	QG37_03926	0.0015172	0.0033663	0.0033666	0	0.00337004	0
A0A0L0P0J4	A0A0L0P0J4	Uncharacterized protein	QG37_03375	0.00150907	0.00105622	0.00130126	0.00179983	0.00166929	0.00219385
A0A0L0P374	A0A0L0P374	Uncharacterized protein	QG37_02345	0.00150791	0.00276659	0.00216961	0.000864212	0	0.00126276
A0A0L0P0Z0	A0A0L0P0Z0	Uncharacterized protein	QG37_03371	0.00150598	0.00195024	0.0017791	0.00119726	0.0008912	0.00168087
A0A0L0NPG5	A0A0L0NPG5	Uncharacterized protein	QG37_07661	0.00150305	0.00158171	0.00146267	0.0031948	0.00391998	0.00241792
A0A0L0P3C4	A0A0L0P3C4	Cation-transporting ATPase (EC 3.6.3.-)	QG37_02341	0.00149714	0.0031605	0.00299942	0.00184106	0.0129774	0.00158856
A0A0L0NUR9	A0A0L0NUR9	Uncharacterized protein	QG37_06154	0.00149366	0	0.0016465	0	0.00122061	0
A0A0L0NVN3	A0A0L0NVN3	Uncharacterized protein	QG37_05286	0.0014931	0	0.00133514	0.00445141	0	0
A0A0L0P779	A0A0L0P779	E3 ubiquitin-protein ligase (EC 2.3.2.26)	QG37_01233	0.00148957	0.00144382	0.00133486	0.00247468	0.00264595	0.00236018
A0A0L0NTB8	A0A0L0NTB8	RNA cytidine acetyltransferase (EC 2.3.1.-) (18S rRNA cytosine acetyltransferase)	NAT10 QG37_06789	0.00148841	0	0	0.00131609	0	0.000378641
A0A0L0NN52	A0A0L0NN52	Nicotinate phosphoribosyltransferase (EC 6.3.4.21)	QG37_08173	0.00148774	0.00190033	0.00397759	0.000960206	0	0.00104231
A0A0L0NYM5	A0A0L0NYM5	Uncharacterized protein	QG37_04136	0.00147802	0.00745051	0.00409033	0	0.0124366	0.0079453
A0A0L0NZI3	A0A0L0NZI3	Uncharacterized protein	QG37_03578	0.00147587	0.00126009	0.0020193	0	0	0
A0A0L0NYL9	A0A0L0NYL9	Uncharacterized protein	QG37_03820	0.00146647	0.00037349	0	0	0.00140174	0
A0A0L0NV25	A0A0L0NV25	Uncharacterized protein	QG37_05901	0.00146067	0	0.00168365	0	0	0
A0A0L0P2X1	A0A0L0P2X1	Uncharacterized protein	QG37_02676	0.00144824	0.00191387	0.00142602	0.00291531	0.00204597	0.00136275
A0A0L0NQI3	A0A0L0NQI3	5'-3' exoribonuclease 1 (EC 3.1.13.-)	QG37_07407	0.00144431	0.000882719	0.00174384	0.00113084	0.00148958	0.00217606
A0A0L0NPE6	A0A0L0NPE6	Uncharacterized protein	QG37_07750	0.00144133	0.00165977	0.00240835	0.00135348	0	0
A0A0L0NYF5	A0A0L0NYF5	Uncharacterized protein	QG37_03763	0.00143326	0	0	0.00474189	0	0.00347565
A0A0L0NQC2	A0A0L0NQC2	Uncharacterized protein	QG37_07468	0.00142149	0	0	0	0.00188396	0
A0A0L0NVP9	A0A0L0NVP9	Enhancer of translation termination 1	QG37_06198	0.00141149	0.00124033	0.000834047	0.000870949	0	0.000546647
A0A0L0P759	A0A0L0P759	Uncharacterized protein	QG37_00691	0.00141022	0.00256356	0	0	0	0.00237984
A0A0L0NV30	A0A0L0NV30	Uncharacterized protein	QG37_05245	0.00138662	0.000283058	0.000680359	0.00151084	0.000601555	0.00116621
A0A0L0NR78	A0A0L0NR78	Uncharacterized protein	QG37_06976	0.00138392	0.00258286	0.0038579	0.0030272	0.00234345	0.00196666
A0A0L0NUQ9	A0A0L0NUQ9	Cell division control protein 28	QG37_06144	0.00137867	0.00322441	0.00241654	0.00246276	0.00937827	0.00226575
A0A0L0P7V9	A0A0L0P7V9	Uncharacterized protein	QG37_00261	0.00137618	0.00175782	0.00142345	0.000704762	0.00291623	0
A0A0L0NWY6	A0A0L0NWY6	RNA helicase (EC 3.6.4.13)	QG37_04621	0.00136657	0.00102338	0.00183304	0	0	0
A0A0L0NZF7	A0A0L0NZF7	Uncharacterized protein	QG37_03682	0.00136154	0.00055984	0.000672375	0.00130592	0.00239949	0.00133866
A0A0L0NYU9	A0A0L0NYU9	Uncharacterized protein	QG37_03975	0.00135651	0.00186765	0.00155466	0.00193395	0.00314488	0.00210404
A0A0L0NQ02	A0A0L0NQ02	Uncharacterized protein	QG37_07564	0.00135358	0.00144628	0.00103537	0	0.00392315	0.00224472
A0A0L0P5P6	A0A0L0P5P6	Uncharacterized protein	QG37_01027	0.00134883	0.00163924	0.00117478	0.00267866	0.000190231	0.00241941
A0A0L0P054	A0A0L0P054	Uncharacterized protein	QG37_03441	0.00134032	0.00327363	0.00405992	0.00277823	0.00483853	0.000589956
A0A0L0P1A4	A0A0L0P1A4	Uncharacterized protein	QG37_02964	0.00133303	0.00165423	0.000750531	0.00310602	0.00433512	0.00397047
A0A0L0P5N0	A0A0L0P5N0	Uncharacterized protein	QG37_01023	0.00133015	0.00257487	0.00534695	0	0.00755669	0
A0A0L0P5S1	A0A0L0P5S1	Uncharacterized protein	QG37_01473	0.00132833	0.00158879	0.00113631	0.0013685	0.00615746	0.0020224
A0A0L0NWM7	A0A0L0NWM7	Uncharacterized protein	QG37_05293	0.001328	0	0	0	0	0
A0A0L0P614	A0A0L0P614	Uncharacterized protein	QG37_01000	0.00132739	0.00280343	0.003894	0	0.0083283	0.000506177
A0A0L0P6R3	A0A0L0P6R3	Glutamine-dependent NAD(+) synthetase (EC 6.3.5.1) (NAD(+) synthase [glutamine-hydrolyzing])	QG37_00723	0.00131042	0.00163424	0.00115832	0.00273639	0.00703908	0.00269291
A0A0L0P418	A0A0L0P418	Uncharacterized protein	QG37_01988	0.00130661	0.000849265	0.00162943	0.00277924	0	0.0021114
A0A0L0NMV0	A0A0L0NMV0	Uncharacterized protein	QG37_08283	0.00129987	0.00140344	0.00039578	0.000710892	0.0043869	0.000524745
A0A0L0NTR9	A0A0L0NTR9	Uncharacterized protein	QG37_05954	0.00129517	0	0.00341339	0.00206484	0.000663465	0.00390924
A0A0L0P0C5	A0A0L0P0C5	Mitochondrial protein of the cdc48 pas1 sec18 atpase family	QG37_03117	0.00129445	0.00143305	0.00103086	0.00240853	0.000763458	0.0015621
A0A0L0P6K8	A0A0L0P6K8	Uncharacterized protein	QG37_00941	0.0012823	0	0	0	0	0
A0A0L0NN16	A0A0L0NN16	Uncharacterized protein	QG37_08239	0.00128163	0.00300161	0.00292534	0.00204086	0.000420588	0.00386486
A0A0L0P912	A0A0L0P912	Uncharacterized protein	QG37_00204	0.00128014	0.00017409	0.00118443	0.000322101	0	0.00122082
A0A0L0NSD2	A0A0L0NSD2	Uncharacterized protein	QG37_07109	0.00127843	0.00110805	0.000793018	0.00054292	0.000734191	0.000721381
A0A0L0NY49	A0A0L0NY49	Uncharacterized protein	QG37_04290	0.00127799	0.000712297	0.000287321	0.0020994	0	0.000419178
A0A0L0P075	A0A0L0P075	Transcription elongation factor Spt6	QG37_03422	0.00127639	0.00096147	0.000981849	0.00195692	0.00130845	0.00228029
A0A0L0P770	A0A0L0P770	Uncharacterized protein	QG37_00745	0.00127401	0.000711205	0	0.00145068	0	0.00107171
A0A0L0NU45	A0A0L0NU45	Uncharacterized protein	QG37_06408	0.0012707	0.00132369	0.00170281	0.00224787	0.00225004	0.00156821
A0A0L0NSK4	A0A0L0NSK4	Uncharacterized protein	QG37_06700	0.00126909	0	0.00577759	0.00352711	0.00730171	0.00512612
A0A0L0P4U3	A0A0L0P4U3	Uncharacterized protein	QG37_01582	0.00126578	0.000616157	0.000442419	0.0027306	0.00446097	0.00303244
A0A0L0NWA1	A0A0L0NWA1	Uncharacterized protein	QG37_04843	0.00126213	0	0.000552864	0.000828442	0	0.00181213
A0A0L0P7R4	A0A0L0P7R4	Uncharacterized protein	QG37_00970	0.00125583	0.00186872	0.00121816	0.00600887	0.00155818	0.00640055
A0A0L0P834	A0A0L0P834	Uncharacterized protein	QG37_00869	0.00125406	0.0024029	0.00238135	0.0021607	0.000929633	0.00105205
A0A0L0P4G1	A0A0L0P4G1	Uncharacterized protein	QG37_02078	0.00124815	0.000445712	0.000352294	0.000788159	9.05e-05	0.00181469
A0A0L0NNA1	A0A0L0NNA1	Aldehyde dehydrogenase	QG37_08146	0.00124467	0.000937245	0.000415385	0.00120251	0.000117658	0.0040046
A0A0L0P028	A0A0L0P028	Leukotriene A(4) hydrolase (LTA-4 hydrolase) (EC 3.3.2.6)	QG37_03201	0.00124235	0.00798969	0.00677332	0	0.000167715	0
A0A0L0NQM1	A0A0L0NQM1	Non-specific serine/threonine protein kinase (EC 2.7.11.1)	QG37_07247	0.00123964	0.00177928	0.00178105	0.00166921	0.000818365	0.00185732
A0A0L0NNK1	A0A0L0NNK1	Uncharacterized protein	QG37_08055	0.00123295	0	0.000830021	0.000915746	0.00252206	0.00151092
A0A0L0P989	A0A0L0P989	Endo--beta-glucanase	QG37_00355	0.00123091	0.00114174	0.00145629	0.00219425	0.00174139	0.00720445
A0A0L0P102	A0A0L0P102	Uncharacterized protein	QG37_03030	0.00122107	0.000548604	0.000454533	0	0	0
A0A0L0P141	A0A0L0P141	Uncharacterized protein	QG37_03133	0.00122058	0.00217688	0	0	0	0.00197634
A0A0L0NXT9	A0A0L0NXT9	Uncharacterized protein	QG37_04319	0.0012119	0	0	0.00689942	0	0.00635062
A0A0L0P2V7	A0A0L0P2V7	Uncharacterized protein	QG37_02598	0.0012051	0	0	0.00106193	0	0.0012969
A0A0L0NW80	A0A0L0NW80	Glutamyl-trna amidotransferase subunit mitochondrial	QG37_05166	0.00120212	0	0	0.00112572	0	0.000971786
A0A0L0NNM2	A0A0L0NNM2	Methylenetetrahydrofolate reductase (EC 1.5.1.20)	QG37_08079	0.00119737	0.00475767	0.00255115	0.00452376	0.0087856	0.00435319
A0A0L0NVV3	A0A0L0NVV3	Plasma membrane iron permease	QG37_05127	0.00118543	0.00343659	0.00102385	0.00370684	0.00410778	0.00271089
A0A0L0NYU1	A0A0L0NYU1	Uncharacterized protein	QG37_03882	0.00118206	0.000745697	0.0012939	0.000556649	0.00117669	0
A0A0L0P007	A0A0L0P007	Ubiquinone biosynthesis protein COQ4, mitochondrial (Coenzyme Q biosynthesis protein 4)	COQ4 QG37_03170	0.00116803	0.00239537	0.000963729	0	0	0
A0A0L0NT88	A0A0L0NT88	Uracil-DNA glycosylase (UDG) (EC 3.2.2.27)	UNG1 QG37_05754	0.0011646	0.00241598	0.00143268	0.00203796	0.00161423	0.00193259
A0A0L0NRD9	A0A0L0NRD9	Uncharacterized protein	QG37_07108	0.00116123	0	0	0	0.0057539	0.0017562
A0A0L0P0R9	A0A0L0P0R9	Uncharacterized protein	QG37_03305	0.00115803	0.000501699	0.00102309	0.0013369	0.000979777	0.00103183
A0A0L0NV10	A0A0L0NV10	V-type proton ATPase subunit a	QG37_05376	0.00115134	0.00115135	0.00103711	0.00106462	0	0.000765445
A0A0L0NW06	A0A0L0NW06	Uncharacterized protein	QG37_04959	0.00114841	0	0.000108682	0.000257519	0	0.000441442
A0A0L0NZ01	A0A0L0NZ01	Uncharacterized protein	QG37_03530	0.00113095	0.00205445	0.00223292	0.00185238	0.00191378	0.00219878
A0A0L0NPY3	A0A0L0NPY3	Uncharacterized protein	QG37_07599	0.00112548	0.00106414	0.000545644	0.00169124	0	0.00199163
A0A0L0NV27	A0A0L0NV27	Amine oxidase (EC 1.4.3.-)	QG37_05361	0.00112343	0.00141559	0.00397058	0.00940334	0.0267774	0.0176463
A0A0L0P0S0	A0A0L0P0S0	Uncharacterized protein	QG37_03299	0.00112321	0.00176921	0.00147461	0.00377326	0.00631128	0.00380076
A0A0L0NT11	A0A0L0NT11	Uncharacterized protein	QG37_06282	0.00112106	0	0.000423758	0.00118136	0	0.0029867
A0A0L0NZI0	A0A0L0NZI0	Uncharacterized protein	QG37_03544	0.00111868	0.00133115	0.00116644	0	0.00147559	0.00102534
A0A0L0P6H7	A0A0L0P6H7	Uncharacterized protein	QG37_01182	0.0011183	0.00122795	0.000522186	0.00060664	0.000816323	0.00130957
A0A0L0P681	A0A0L0P681	Uncharacterized protein	QG37_01077	0.00111647	0	0.000143268	0.00528086	0.0108914	0.00219903
A0A0L0P743	A0A0L0P743	Uncharacterized protein	QG37_01194	0.00111432	0.00452864	0.00339971	0	0	0.00146848
A0A0L0NTZ8	A0A0L0NTZ8	Uncharacterized protein	QG37_06348	0.00111399	0	0.0013786	0.00118399	0	0
A0A0L0P8B6	A0A0L0P8B6	Uncharacterized protein	QG37_00417	0.00111382	0.00125094	0.000979905	0.00147689	0.00162788	0.00147728
A0A0L0NYC3	A0A0L0NYC3	Uncharacterized protein	QG37_04585	0.00111288	0	0.00130883	0.00158972	0	0.00171189
A0A0L0NX98	A0A0L0NX98	Uncharacterized protein	QG37_04311	0.00110746	0.000572406	0.000198501	0.00124314	0.00173614	0.000779426
A0A0L0NXR9	A0A0L0NXR9	Uncharacterized protein	QG37_04688	0.00110271	0.000640898	0.00148857	0.00270103	0.00159063	0.00275283
A0A0L0P4Q2	A0A0L0P4Q2	Uncharacterized protein	QG37_01874	0.00109956	0.0104053	0.00911662	0.0140973	0.0348802	0.00729245
A0A0L0P3Z9	A0A0L0P3Z9	Mannosyl-oligosaccharide glucosidase (Processing a-glucosidase i) (Glucosidase i)	QG37_01892	0.00109708	0.000943782	0.00034195	0.0010242	0.000851795	0.00138603
A0A0L0NRC2	A0A0L0NRC2	Mitochondrial nuclease	QG37_06990	0.0010947	0.00432023	0.00446167	0.0082568	0	0.00472474
A0A0L0NZQ5	A0A0L0NZQ5	Uncharacterized protein	QG37_03396	0.00108326	0.00126548	0	0	0	0
A0A0L0P6Z6	A0A0L0P6Z6	Uncharacterized protein	QG37_00826	0.00107752	0.000573729	0.000858415	0	0.00284674	0.00306927
A0A0L0NPS8	A0A0L0NPS8	Uncharacterized protein	QG37_08000	0.00107619	5.79e-05	0.000249485	0.00115906	0.000146456	0.00094838
A0A0L0NS84	A0A0L0NS84	Uncharacterized protein	QG37_06707	0.00107519	0	0.00024986	0.000132788	0	0.000166583
A0A0L0NR85	A0A0L0NR85	Ribosome biogenesis protein YTM1	YTM1 QG37_07118	0.00107072	0.00150473	0.00122698	0.000908942	0	0.00107414
A0A0L0NQC3	A0A0L0NQC3	Uncharacterized protein	QG37_07245	0.00106077	0.00103661	0.000836061	0.00411257	0.00217958	0.00117862
A0A0L0P061	A0A0L0P061	Ca2+ atpase	QG37_03453	0.00105961	0.000441306	0.00618649	0.00084791	0.000324484	0.000495979
A0A0L0NRW3	A0A0L0NRW3	Signal recognition particle subunit SRP68 (SRP68)	QG37_06898	0.00105889	0.00405898	0.00282225	0.00117079	0.00479384	0.00232598
A0A0L0P100	A0A0L0P100	Uncharacterized protein	QG37_03381	0.00105646	0	0.000235837	0.000437623	0	0.000294388
A0A0L0P0D0	A0A0L0P0D0	Uncharacterized protein	QG37_03122	0.00104547	0.00215589	0.00391344	0	0.00563756	0.00177961
A0A0L0P3M0	A0A0L0P3M0	Uncharacterized protein	QG37_01695	0.00103922	0	0	0.000725106	0	0.000716824
A0A0L0NRP0	A0A0L0NRP0	Uncharacterized protein	QG37_06978	0.00103591	0	0.00139367	0.00158413	0.00331224	0.00285369
A0A0L0P3C8	A0A0L0P3C8	Uncharacterized protein	QG37_02265	0.00103298	0.00132854	0.00114895	0.00158083	0.000977548	0.00163319
A0A0L0NUL2	A0A0L0NUL2	PAN2-PAN3 deadenylation complex subunit PAN3 (PAB1P-dependent poly(A)-specific ribonuclease) (Poly(A)-nuclease deadenylation complex subunit 3) (PAN deadenylation complex subunit 3)	PAN3 QG37_05731	0.0010311	0.00085188	0.000841962	0.000540852	0.000852046	0.000380775
A0A0L0NPD1	A0A0L0NPD1	Uncharacterized protein	QG37_07735	0.00103055	0	0.000533349	0.00218994	0.000890501	0.00263162
A0A0L0NWP5	A0A0L0NWP5	Uncharacterized protein	QG37_05144	0.00102546	0.00139168	0.00133278	0	0	0
A0A0L0NWJ7	A0A0L0NWJ7	Uncharacterized protein	QG37_04425	0.00102513	0.000245082	0.000915828	0.00202671	0.000376365	0.001585
A0A0L0P2Q2	A0A0L0P2Q2	60s ribosomal subunit assembly export protein loc1	QG37_02592	0.00102463	0	0	0.00112228	0	0.0014364
A0A0L0P529	A0A0L0P529	Pheromone-processing carboxypeptidase kex1	QG37_02005	0.00102287	0.0015088	0.00128467	0.00113528	0.00103003	0.00156915
A0A0L0P5N3	A0A0L0P5N3	Uncharacterized protein	QG37_01670	0.00102237	0.000909097	0.0009865	0	0	0
A0A0L0P9D5	A0A0L0P9D5	Uncharacterized protein	QG37_00432	0.00101983	0.00093463	0.000463961	0.000765928	0.00297107	0.00162364
A0A0L0P4B0	A0A0L0P4B0	Uncharacterized protein	QG37_02103	0.00101961	0.00230485	0.00119741	0	0.000843383	0
A0A0L0P5G3	A0A0L0P5G3	Uncharacterized protein	QG37_01441	0.00101121	0.000785434	0.00163796	0.00189488	0.00413323	0.00115428
A0A0L0NX51	A0A0L0NX51	Uncharacterized protein	QG37_05001	0.0010096	0.00214496	0.00154223	0.00109204	0.00202215	0.00135276
A0A0L0P3X7	A0A0L0P3X7	Uncharacterized protein	QG37_01935	0.00100745	0	0.000518034	0.00150242	0	0.00116714
A0A0L0P368	A0A0L0P368	Uncharacterized protein	QG37_02350	0.00100524	0.000236991	0	0.00231523	0	0.00368218
A0A0L0NYS2	A0A0L0NYS2	Uncharacterized protein	QG37_04329	0.00100087	0.00115096	0	0	0.00368434	0.00221763
A0A0L0P7Z8	A0A0L0P7Z8	DNA repair protein RAD51 homolog	QG37_00623	0.0010006	0.00391094	0.00139957	0	0.00140458	0.00225445
A0A0L0NYB5	A0A0L0NYB5	Uncharacterized protein	QG37_04064	0.000994906	0	0	0	0.00340587	0
A0A0L0P353	A0A0L0P353	Uncharacterized protein	QG37_02687	0.000990983	0.000808351	0.00089028	0.000504098	3.88e-05	0.000568466
A0A0L0P6D3	A0A0L0P6D3	Uncharacterized protein	QG37_01136	0.000987446	0	0	0	0	0.00181712
A0A0L0NYI8	A0A0L0NYI8	Uncharacterized protein	QG37_04095	0.000978052	0.000990463	0	0	0	0.00103957
A0A0L0P5N9	A0A0L0P5N9	Uncharacterized protein	QG37_01358	0.000978052	0	0	0.00343145	0	0.00595286
A0A0L0P403	A0A0L0P403	Uncharacterized protein	QG37_01841	0.000966338	0	0	0.000990183	0	0.000700098
A0A0L0NVC5	A0A0L0NVC5	Uncharacterized protein	QG37_05181	0.000966062	0.000625586	0.000567422	0.000642949	0	0.00343814
A0A0L0NW12	A0A0L0NW12	Uncharacterized protein	QG37_04974	0.000956668	0.00589456	0.00115929	0.001056	0.00170752	0.00224153
A0A0L0P160	A0A0L0P160	Uncharacterized protein	QG37_02949	0.000952689	0	0.000625584	0.000711027	0.000659379	0.00154693
A0A0L0NRT5	A0A0L0NRT5	Uncharacterized protein	QG37_06747	0.000949319	0.00102922	0	0	0	0
A0A0L0NV03	A0A0L0NV03	Uncharacterized protein	QG37_05879	0.00094849	0.00423817	0.00381472	0.00328204	0	0.00472081
A0A0L0P0L8	A0A0L0P0L8	Uncharacterized protein	QG37_03236	0.000943185	0.000328524	0.00132181	0.00106415	0.00316116	0.000512575
A0A0L0NS73	A0A0L0NS73	Uncharacterized protein	QG37_06691	0.000937052	0.00091325	0	0.000244087	0.00130681	0.00124672
A0A0L0P8L5	A0A0L0P8L5	Uncharacterized protein	QG37_00090	0.000933128	0.00197977	0.00160874	0.000639688	0.00028734	0.000719134
A0A0L0NT67	A0A0L0NT67	Uncharacterized protein	QG37_06412	0.000928653	0	0	0	0	0.000898012
A0A0L0NVC6	A0A0L0NVC6	Uncharacterized protein	QG37_06054	0.000922243	0.00200523	0.000802738	0	0	0.000751714
A0A0L0P6R0	A0A0L0P6R0	Uncharacterized protein	QG37_01278	0.00092169	0.00277482	0.00252387	0	0.00114742	0.00235919
A0A0L0NUV8	A0A0L0NUV8	Uncharacterized protein	QG37_05189	0.000920419	0.00161424	0.00136437	0.00035746	0.000496329	0.000813816
A0A0L0P081	A0A0L0P081	Uncharacterized protein	QG37_03262	0.000918817	0.000786818	0.00117373	0.00132276	0.00183895	0.000568379
A0A0L0P653	A0A0L0P653	Uncharacterized protein	QG37_01195	0.000916054	0.00119134	0.00119928	0.000644586	0	0.0014628
A0A0L0NNU2	A0A0L0NNU2	Uncharacterized protein	QG37_07924	0.000914949	0.00575574	0.00180784	0.00607407	0.00401459	0.00475476
A0A0L0P258	A0A0L0P258	Uncharacterized protein	QG37_02493	0.000914838	0.00178405	0.00143233	0.000736356	0.000705415	0.00125658
A0A0L0P579	A0A0L0P579	Uncharacterized protein	QG37_01545	0.000908152	0.00101776	0.000628639	0.000488591	0	0.000759328
A0A0L0NXE6	A0A0L0NXE6	FACT complex subunit POB3	QG37_04865	0.000896714	0.00127547	0	0.00443518	0.00488474	0.000799461
A0A0L0P451	A0A0L0P451	Uncharacterized protein	QG37_02029	0.000896161	3.47e-05	0.000746158	0.0011656	0.00010311	0.000877915
A0A0L0P440	A0A0L0P440	Uncharacterized protein	QG37_01937	0.000891078	0.000386311	0.00120962	0.00181566	0.00092393	0.00169086
A0A0L0NW92	A0A0L0NW92	Uncharacterized protein	QG37_04830	0.000889144	0.00147743	0.00124232	0.00175503	0.00170403	0.000740042
A0A0L0NTB0	A0A0L0NTB0	Lon protease homolog, mitochondrial (EC 3.4.21.53)	PIM1 QG37_06777	0.00088616	0.00105237	0.000979697	0.000510686	0.00065053	0.000398807
A0A0L0P6F8	A0A0L0P6F8	Uncharacterized protein	QG37_01162	0.000881076	0.000304668	0.000793435	0.00108759	0	0.000263356
A0A0L0NRV8	A0A0L0NRV8	Uncharacterized protein	QG37_06893	0.000873506	0	0	0.00057997	0.000639081	0
A0A0L0NU35	A0A0L0NU35	Uncharacterized protein	QG37_06090	0.000866267	0	0.000174488	0	0.000646149	0.000303332
A0A0L0P7M6	A0A0L0P7M6	Uncharacterized protein	QG37_00626	0.000863836	0.00179966	0	0.00167319	0	0.00194619
A0A0L0NPB6	A0A0L0NPB6	Uncharacterized protein	QG37_07823	0.000859581	0	0.00070374	0.00139491	0.00256707	0
A0A0L0NYY8	A0A0L0NYY8	Uncharacterized protein	QG37_03761	0.000858586	0.000891178	0.00117068	0.000821908	0.00666305	0.00126189
A0A0L0NNP0	A0A0L0NNP0	Uncharacterized protein	QG37_08099	0.000851513	0	0	0.000168046	0	0.000202689
A0A0L0P5Q2	A0A0L0P5Q2	Uncharacterized protein	QG37_01374	0.00084759	0.00117288	0	0.00103377	0	0
A0A0L0NVG9	A0A0L0NVG9	Uncharacterized protein	QG37_05231	0.000847093	0.000409528	0.00096602	0.000211759	0	0.00036667
A0A0L0P4G6	A0A0L0P4G6	Aspartokinase (EC 2.7.2.4)	QG37_02084	0.000846485	0.0019354	0.00296498	0	0	0
A0A0L0P2P4	A0A0L0P2P4	Uncharacterized protein	QG37_02582	0.000843225	0	0.000221626	0.00189953	0	0.0016202
A0A0L0P0R7	A0A0L0P0R7	Uncharacterized protein	QG37_03694	0.000835544	0.00113943	0.000638948	0.000321461	0.000182529	0.00101529
A0A0L0NT01	A0A0L0NT01	Phosphomevalonate kinase (EC 2.7.4.2)	QG37_06335	0.000833942	0.00189264	0.000800724	0.00230755	0.00293698	0.00190306
A0A0L0NZI8	A0A0L0NZI8	Uncharacterized protein	QG37_03731	0.000833831	0.000755794	0.000828979	0.00106496	0.00107724	0.000747407
A0A0L0NRI2	A0A0L0NRI2	Uncharacterized protein	QG37_06865	0.00083151	0.00215565	0.0022886	0.000768825	0.000493029	0.00133997
A0A0L0P930	A0A0L0P930	Uncharacterized protein	QG37_00098	0.000830681	0.00143713	0.000948526	0.00160232	0.000725834	0.000302895
A0A0L0NS17	A0A0L0NS17	tRNA (guanine(37)-N1)-methyltransferase (EC 2.1.1.228) (M1G-methyltransferase) (tRNA [GM37] methyltransferase) (tRNA methyltransferase 5)	TRM5 QG37_06936	0.000825045	0	0	0.000673579	0	0.0011212
A0A0L0NU59	A0A0L0NU59	AP complex subunit beta	QG37_05950	0.000824272	0.00149327	0.00046773	0.000475947	0.0028521	0.00126457
A0A0L0NXF9	A0A0L0NXF9	Uncharacterized protein	QG37_04237	0.000822945	0.00157587	0.00215024	0.00068078	0.000697211	7.52e-05
A0A0L0P5F4	A0A0L0P5F4	Wd-repeat protein required for cell viability	QG37_01431	0.000819464	0.00094978	0.000936793	0.00053749	0	0.00085969
A0A0L0NSI1	A0A0L0NSI1	Uncharacterized protein	QG37_06674	0.00081847	0.000413712	0.000229977	0.00284491	0.000948554	0.00319853
A0A0L0NRF8	A0A0L0NRF8	Phospholipid-transporting ATPase (EC 3.6.3.1)	QG37_06866	0.000817254	0.00185272	0.00137249	0.00441807	0.00237753	0.000956494
A0A0L0NUU7	A0A0L0NUU7	Pescadillo homolog (Nucleolar protein 7 homolog)	NOP7 QG37_05167	0.000814546	0.000670083	0	0	0	0
A0A0L0NT86	A0A0L0NT86	Wd repeat-containing protein	QG37_06755	0.000809186	0	0.001256	0	0.00181054	0
A0A0L0NWK0	A0A0L0NWK0	Uncharacterized protein	QG37_04432	0.000795483	0.0012481	0.00238732	0	0	0
A0A0L0NWR7	A0A0L0NWR7	Uncharacterized protein	QG37_04342	0.000792886	0.000787664	0.000833145	0	0	0
A0A0L0P0Y5	A0A0L0P0Y5	Uncharacterized protein	QG37_02891	0.000792112	0.000995154	0.000721652	0.000752995	0	0.000398763
A0A0L0P8B9	A0A0L0P8B9	tRNA (guanine-N(7)-)-methyltransferase non-catalytic subunit TRM82 (Transfer RNA methyltransferase 82)	TRM82 QG37_00416	0.000783934	0.00433677	0.00418481	0.00151522	0.00222907	0.000674071
A0A0L0NN57	A0A0L0NN57	Uncharacterized protein	QG37_08263	0.000778463	0.00113082	0.00102767	0.000102629	0	0.000152833
A0A0L0P512	A0A0L0P512	Hexaprenyl pyrophosphate mitochondrial	QG37_01534	0.000775093	0	0.000798364	0	0	0
A0A0L0P7Y1	A0A0L0P7Y1	Uncharacterized protein	QG37_00782	0.000772938	0	0	0.000669888	0	0
A0A0L0P0E2	A0A0L0P0E2	Uncharacterized protein	QG37_03565	0.000767412	0.00097239	0.000710127	0.000961149	0	0.00088865
A0A0L0P0I4	A0A0L0P0I4	Uncharacterized protein	QG37_03365	0.000760781	0.00101423	0.00126697	0.000757441	0	0.00104706
A0A0L0NTF0	A0A0L0NTF0	Amidophosphoribosyltransferase (ATase) (EC 2.4.2.14) (Glutamine phosphoribosylpyrophosphate amidotransferase)	QG37_05824	0.000755366	0.00131108	0.00193586	0.000808166	0.00243401	0.00212289
A0A0L0NRW5	A0A0L0NRW5	Uncharacterized protein	QG37_07302	0.000745309	0	0	0	0.00153568	0.00078573
A0A0L0P0X5	A0A0L0P0X5	Derlin	QG37_03418	0.000743651	0	0	0.00136116	0	0
A0A0L0P8C7	A0A0L0P8C7	Uncharacterized protein	QG37_00533	0.000738734	0.00189841	0.00409234	0.000877685	0.000196829	0.00108407
A0A0L0NW78	A0A0L0NW78	Uncharacterized protein	QG37_04764	0.000738678	0.000939629	0.00103489	0.000809782	0.00028545	0.00111609
A0A0L0NRN9	A0A0L0NRN9	Uncharacterized protein	QG37_07477	0.000736357	0.000529962	0	0	0	0
A0A0L0NVL7	A0A0L0NVL7	Uncharacterized protein	QG37_05263	0.000734479	0.00133292	0.000814539	0.000479753	0.000309452	0.000673821
A0A0L0NNL8	A0A0L0NNL8	Uncharacterized protein	QG37_07952	0.000734147	0.000616696	0.000822037	0	0.00111257	0
A0A0L0NUU1	A0A0L0NUU1	Uncharacterized protein	QG37_05174	0.000724588	0	0	0.00199485	0.00121056	0.000995191
A0A0L0NNW6	A0A0L0NNW6	Uncharacterized protein	QG37_07799	0.00072293	0.000648058	0.000339152	0.000536109	0.00161576	0.00039968
A0A0L0P6B4	A0A0L0P6B4	1-(5-phosphoribosyl)-5-[(5-phosphoribosylamino)methylideneamino] imidazole-4-carboxamide isomerase (EC 5.3.1.16) (5-proFAR isomerase) (Phosphoribosylformimino-5-aminoimidazole carboxamide ribotide isomerase)	QG37_01186	0.000720278	0.000795585	0.000891391	0.000608229	0	0.000424178
A0A0L0NS12	A0A0L0NS12	Uncharacterized protein	QG37_07197	0.000704971	0.000138829	0.000445605	0	0	0
A0A0L0NW24	A0A0L0NW24	Uncharacterized protein	QG37_04990	0.000699004	0	0	0.00111986	0	0.000861937
A0A0L0P3V5	A0A0L0P3V5	Uncharacterized protein	QG37_01910	0.000696075	0.000721841	0.00049484	0	0.00223387	0.00116889
A0A0L0P6A6	A0A0L0P6A6	Uncharacterized protein	QG37_01261	0.000688063	0	0.00126857	0.00080702	0.0027659	0
A0A0L0NV59	A0A0L0NV59	Uncharacterized protein	QG37_05276	0.000685687	0	0	0	0	0.00158475
A0A0L0P917	A0A0L0P917	Uncharacterized protein	QG37_00211	0.000677122	0.00133961	0.00320672	0	0.00296812	0
A0A0L0NYS9	A0A0L0NYS9	NADH-cytochrome b5 reductase (EC 1.6.2.2)	QG37_03872	0.000676403	0	0.000700269	0	0	0
A0A0L0P099	A0A0L0P099	Uncharacterized protein	QG37_03529	0.000671596	0.000592724	0	0.0132316	0.0229603	0.0169498
A0A0L0NN38	A0A0L0NN38	Alcohol dehydrogenase	QG37_08296	0.000669275	0	0	0.000311424	0	0
A0A0L0P2Y6	A0A0L0P2Y6	Uncharacterized protein	QG37_02188	0.000664192	0.00165193	0.000773233	0.000350993	0.000268921	0.000592671
A0A0L0NVG5	A0A0L0NVG5	Uncharacterized protein	QG37_05226	0.000663363	0.00415411	0.00215218	0.00606976	0.00419419	0.0034925
A0A0L0P8Q0	A0A0L0P8Q0	U3 small nucleolar ribonucleoprotein protein MPP10	QG37_00081	0.0006606	0.00167138	0.00119602	0	0.00208322	0.000626449
A0A0L0NVF8	A0A0L0NVF8	Uncharacterized protein	QG37_05121	0.000659329	0.000419434	0.000601605	0.000355608	0	0.000468617
A0A0L0P1U5	A0A0L0P1U5	Uncharacterized protein	QG37_02371	0.000655682	0.000797969	0.000540957	0.00805673	0	0.00282074
A0A0L0P7U8	A0A0L0P7U8	Uncharacterized protein	QG37_00746	0.000653637	0.000597692	0.000812734	0.000644512	0.00176029	0.000655409
A0A0L0NPA1	A0A0L0NPA1	Lactoylglutathione lyase (EC 4.4.1.5) (Glyoxalase I)	QG37_07688	0.000649327	0.000750488	0.00142886	0.000428536	0	0.000410859
A0A0L0P881	A0A0L0P881	Uncharacterized protein	QG37_00258	0.000647062	0	0	0.000591968	4.31e-05	0
A0A0L0NXY0;J9V7R1;J9UWP3	A0A0L0NXY0	DNA-directed RNA polymerase subunit (EC 2.7.7.6)	QG37_04197	0.00064021	0.00136661	0.000868828	0.000848382	0.000109005	0.000503075
A0A0L0NXY0;J9V7R1;J9UWP3	J9V7R1	RNA polymerase II largest subunit (Fragment)	RPB1	0.00064021	0.00136661	0.000868828	0.000848382	0.000109005	0.000503075
A0A0L0NXY0;J9V7R1;J9UWP3	J9UWP3	RNA polymerase II largest subunit (Fragment)	RPB1	0.00064021	0.00136661	0.000868828	0.000848382	0.000109005	0.000503075
A0A0L0P8W6	A0A0L0P8W6	Mannose-1-phosphate	QG37_00254	0.000627888	0.000877951	0	0.0152579	0.00338762	0.00620276
A0A0L0NPU9	A0A0L0NPU9	Uncharacterized protein	QG37_07647	0.000622307	0	0	0.000719313	0	0.000742539
A0A0L0NXE5	A0A0L0NXE5	Uncharacterized protein	QG37_04218	0.000620152	0.000899176	0.000569768	0.000716281	0.00175756	0.00126788
A0A0L0NN62	A0A0L0NN62	Uncharacterized protein	QG37_08174	0.000611587	0.00106775	0.000816553	0.000643313	0.00160745	0.000538995
A0A0L0NQA4	A0A0L0NQA4	Uncharacterized protein	QG37_07807	0.000610261	0.0011918	0.000950192	0.000478567	0.00126169	0.000443033
A0A0L0P5Y0	A0A0L0P5Y0	Uncharacterized protein	QG37_01522	0.000603243	0.00113789	0.00119199	0	0	0.000334608
A0A0L0NTZ9	A0A0L0NTZ9	Uncharacterized protein	QG37_06040	0.000602414	0.00237453	0.00149738	0.00122663	0.00220798	0.0011066
A0A0L0P0B0	A0A0L0P0B0	Actin-related protein 8	QG37_03131	0.00060153	0	0.000226735	0.000530289	0	0.000289582
A0A0L0P3Z3	A0A0L0P3Z3	Glycylpeptide N-tetradecanoyltransferase (EC 2.3.1.97)	QG37_01962	0.000596723	0.000675544	0.00099129	0.000724297	0.0218526	0
A0A0L0NMU9	A0A0L0NMU9	Uncharacterized protein	QG37_08285	0.000583295	0	0	0.000697285	0.00177176	0
A0A0L0NSB8	A0A0L0NSB8	Uncharacterized protein	QG37_06641	0.000580864	0.000701422	0.000557723	0.000852693	0.00136984	0.00103476
A0A0L0P3H1	A0A0L0P3H1	Metalloreductase aim14	QG37_01728	0.000571525	0.000554487	0.000652659	0.000454545	5.18e-05	0
A0A0L0NWD4	A0A0L0NWD4	Uncharacterized protein	QG37_04857	0.000568541	0	0	0	0	0.000726249
A0A0L0P790	A0A0L0P790	Mannan endo-1,6-alpha-mannosidase (EC 3.2.1.101)	QG37_00483	0.000568044	0.000318626	0.00378313	0.00154951	0.00311167	0.00100393
A0A0L0NUX0	A0A0L0NUX0	Uncharacterized protein	QG37_05846	0.000567989	0.00167984	0	0.00125533	0.00186254	0.00119298
A0A0L0NPC6	A0A0L0NPC6	Transcription initiation factor IIE subunit beta	QG37_07839	0.000553953	0.00132923	0.00151654	0.000941209	0.00210114	0.00118249
A0A0L0P1D5	A0A0L0P1D5	Uncharacterized protein	QG37_02763	0.000552119	0.000350765	0.000793782	0.000852289	0	0.00135413
A0A0L0P1A1	A0A0L0P1A1	Uncharacterized protein	QG37_02958	0.000547538	0	0	0	0	0.000774932
A0A0L0NT62	A0A0L0NT62	Signal recognition particle 54 kDa protein	QG37_06407	0.000539885	0.000392494	0.000584264	0.000490484	0.000295697	0.000323254
A0A0L0NX42	A0A0L0NX42	Uncharacterized protein	QG37_04444	0.000538382	0.00124133	0.000842239	0	0	0
A0A0L0P799	A0A0L0P799	Uncharacterized protein	QG37_01253	0.000532967	0.000434992	0.00083016	0.00130565	0.000644849	0.00067301
A0A0L0P253	A0A0L0P253	Exocyst complex component SEC15	QG37_02488	0.000520075	0.000596031	0.000682664	0.000679703	0.00137858	0.000731617
A0A0L0P3F9	A0A0L0P3F9	Uncharacterized protein	QG37_02594	0.000519291	0.000615219	0.000465738	0.00424521	0.00736791	0.00231456
A0A0L0P659	A0A0L0P659	Vacuolar protein sorting-associated protein 27	QG37_01051	0.000511405	0.000997385	0	0.000918238	0.00203876	0.00091786
A0A0L0P7W7	A0A0L0P7W7	Ribosome-releasing factor 2, mitochondrial (RRF2mt) (Elongation factor G 2, mitochondrial) (EF-G2mt) (mEF-G 2)	MEF2 QG37_00766	0.000508333	0.000830269	0.000421717	0.000493212	0.000301116	0.00108438
A0A0L0NUN1	A0A0L0NUN1	Uncharacterized protein	QG37_06111	0.000500045	0.000707229	0.00196432	0	0	0.00872423
A0A0L0NQ73	A0A0L0NQ73	Uncharacterized protein	QG37_07443	0.000497331	0.00168153	0	0.00232763	0.00678792	0.0047673
A0A0L0NPK2	A0A0L0NPK2	Uncharacterized protein	QG37_07567	0.000495082	0.00077236	0.000770734	0.00104684	0.000931665	0.00133372
A0A0L0P0F0	A0A0L0P0F0	Uncharacterized protein	QG37_03147	0.000494624	0.00107075	0.00459997	0	0.00151361	0.00197465
A0A0L0P7M8	A0A0L0P7M8	Uncharacterized protein	QG37_00630	0.000488755	0.00081958	0	0.0009693	0	0.000204693
A0A0L0P2Z2	A0A0L0P2Z2	Pre-mrna splicing factor rna helicase prp43	QG37_02614	0.000487545	0.00042967	0.001083	0.000565022	0	0.00127144
A0A0L0NSF5	A0A0L0NSF5	Uncharacterized protein	QG37_06653	0.000484346	0	0	0.000466974	0	0.00145824
A0A0L0P7E9	A0A0L0P7E9	Uncharacterized protein	QG37_00838	0.000480417	0.000713512	0	0	0	0
A0A0L0P5I6	A0A0L0P5I6	Uncharacterized protein	QG37_01373	0.000470708	0.00169368	0.000587457	0.00389835	0	0.000592096
A0A0L0P511	A0A0L0P511	Trehalase (EC 3.2.1.28) (Alpha-trehalose glucohydrolase)	QG37_01533	0.000461353	0.000646258	0.000545685	0	0.000608929	0
A0A0L0NX40	A0A0L0NX40	Uncharacterized protein	QG37_04682	0.00045943	0	0.00325302	0.00210768	0	0.00391704
A0A0L0P456	A0A0L0P456	Uncharacterized protein	QG37_01958	0.000454916	0	0	0.00342829	0.0115375	0
A0A0L0P385	A0A0L0P385	Uncharacterized protein	QG37_02215	0.000446975	0.000336314	0	0.000682936	0.00203483	0.000897014
A0A0L0P3Y1	A0A0L0P3Y1	Uncharacterized protein	QG37_01821	0.000445589	0.000271968	0	0.00265697	0.00210332	0.00116396
A0A0L0P4P6	A0A0L0P4P6	Uncharacterized protein	QG37_01658	0.000442494	0.000599215	0.000670452	0	0	0
A0A0L0P7S0	A0A0L0P7S0	Uncharacterized protein	QG37_00637	0.000441787	0	0.000536709	0.000456229	0.000110656	0.000766568
A0A0L0P106	A0A0L0P106	Uncharacterized protein	QG37_02890	0.000440671	0	0	0	0.00763928	0
A0A0L0P2J1	A0A0L0P2J1	Uncharacterized protein	QG37_02605	0.000440516	0	0	0	0	0.000311383
A0A0L0NQ35	A0A0L0NQ35	Uncharacterized protein	QG37_07532	0.000440461	0.000275452	0.000326406	0.000444164	0.000945244	0.000577835
A0A0L0NQT8	A0A0L0NQT8	Uncharacterized protein	QG37_07121	0.000436482	0	0.000282558	0.000475839	0	0.000557213
A0A0L0P110	A0A0L0P110	Uncharacterized protein	QG37_02895	0.00043336	0	0	0	0	0
A0A0L0NWA2	A0A0L0NWA2	Uncharacterized protein	QG37_04790	0.000433012	0.000810889	0	0	0.00113256	0
A0A0L0NP60	A0A0L0NP60	Uncharacterized protein	QG37_07754	0.000427785	0	0	0	0	0
A0A0L0NQ37	A0A0L0NQ37	Uncharacterized protein	QG37_07607	0.000423585	0.000810197	0.000589172	0.000831541	0	0.000768004
A0A0L0NUI0	A0A0L0NUI0	Uncharacterized protein	QG37_06254	0.000421833	0	0.000442682	0	0	0.000752713
A0A0L0P0G4	A0A0L0P0G4	Uncharacterized protein	QG37_03586	0.000421342	0.000447266	0.000725817	0	0	0
A0A0L0NWM1	A0A0L0NWM1	Uncharacterized protein	QG37_05287	0.000418115	0.000254956	0.000296429	0.000377245	0	0.000314367
A0A0L0NRW1	A0A0L0NRW1	Uncharacterized protein	QG37_06873	0.000417827	0.000520726	0.000889724	0	0	0
A0A0L0P5G4	A0A0L0P5G4	Uncharacterized protein	QG37_01442	0.000414346	0.000814965	0.000344831	0.000762695	0.000120903	0.000981959
A0A0L0NQB6	A0A0L0NQB6	Uncharacterized protein	QG37_07330	0.000400311	0.000200038	0	0	0.000295424	0.000446884
A0A0L0P686	A0A0L0P686	5-oxoprolinase	QG37_01081	0.0004003	0.000313066	0	0.00061921	8.34e-05	0.000954185
A0A0L0NUK6	A0A0L0NUK6	Casein kinase II subunit beta (CK II beta)	QG37_05347	0.000393619	0	0	0	0	0
A0A0L0NY43	A0A0L0NY43	Uncharacterized protein	QG37_04285	0.000392127	0.000245566	0.000265834	0.00036231	0.000308632	0
A0A0L0NXB4	A0A0L0NXB4	Uncharacterized protein	QG37_04520	0.000386872	0.000211559	0	0	0	0.000359124
A0A0L0P2J8	A0A0L0P2J8	Uncharacterized protein	QG37_02800	0.000386253	0.000152542	0.000395433	0	0.000891539	3.19e-05
A0A0L0P0Z6	A0A0L0P0Z6	Uncharacterized protein	QG37_02946	0.000386137	0	0	0	0	0.000221557
A0A0L0NZ20	A0A0L0NZ20	Ubiquinone biosynthesis O-methyltransferase, mitochondrial (3,4-dihydroxy-5-hexaprenylbenzoate methyltransferase) (3-demethylubiquinol 3-O-methyltransferase) (3-demethylubiquinone-6 3-O-methyltransferase) (Hexaprenyldihydroxybenzoate methyltransferase) (P	COQ3 QG37_03541	0.000385762	0	0	0.000364843	0	0.000587603
A0A0L0P9I6	A0A0L0P9I6	Uncharacterized protein	QG37_00104	0.000383728	0.000376582	0.000399279	0.000737433	0.000702335	0.000731804
A0A0L0P8J8	A0A0L0P8J8	Uncharacterized protein	QG37_00335	0.000382722	6.44e-05	0.000264696	0.000736019	0	0.000515396
A0A0L0NZZ2	A0A0L0NZZ2	Uncharacterized protein	QG37_03689	0.000379064	0.000221956	0.000110306	0	0.000307824	0.000761388
A0A0L0NTD6	A0A0L0NTD6	Uncharacterized protein	QG37_05820	0.000377534	0.000255795	0	0.000208539	0	0.000294001
A0A0L0P4S7	A0A0L0P4S7	Uncharacterized protein	QG37_01564	0.000374776	0.000433338	0.000132445	0.0011722	0.000978663	0.000836909
A0A0L0NTQ9	A0A0L0NTQ9	Uncharacterized protein	QG37_05944	0.000370035	0.000329816	0.000267313	0.000600846	0.000162231	0.000280938
A0A0L0NYW2	A0A0L0NYW2	Uncharacterized protein	QG37_03990	0.000365046	0.000762977	0.0021326	0.000945251	0.00154682	0.00133566
A0A0L0P5I1	A0A0L0P5I1	Uncharacterized protein	QG37_01462	0.000359277	0.0004659	0.000461801	0.000373655	0.000404223	0
A0A0L0NV97	A0A0L0NV97	Uncharacterized protein	QG37_05055	0.000357509	0.000756294	0	0.000196864	0	0
A0A0L0NVM3	A0A0L0NVM3	Uncharacterized protein	QG37_05300	0.000354005	0	0	0	0	0
A0A0L0P5U2	A0A0L0P5U2	Uncharacterized protein	QG37_01074	0.000350557	0.00025591	0.00016935	0.000319837	0	0.000244132
A0A0L0NZT7	A0A0L0NZT7	Uncharacterized protein	QG37_03472	0.000350375	0.000356717	0.00116547	0.00111703	0.00193541	0.00192959
A0A0L0NT02	A0A0L0NT02	Uncharacterized protein	QG37_06378	0.00034717	0.000885257	0	0.000512189	0.000299794	0.000543925
A0A0L0NTY5	A0A0L0NTY5	Endopolyphosphatase (EC 3.6.1.10)	QG37_05888	0.000345043	0	0	0.000198946	0	0
A0A0L0P175	A0A0L0P175	Uncharacterized protein	QG37_03187	0.000343584	0.000398169	0.000341755	0	0	0
A0A0L0NP71	A0A0L0NP71	Uncharacterized protein	QG37_07805	0.000343319	0.0010123	0.00100774	0	0.00111945	0
A0A0L0NT69	A0A0L0NT69	KRR1 small subunit processome component (KRR-R motif-containing protein 1)	QG37_06451	0.000334494	0.000299523	0.000334875	0	0	0
A0A0L0NS48	A0A0L0NS48	Uncharacterized protein	QG37_06682	0.000334046	0	0	0	0	0.000270533
A0A0L0NY04	A0A0L0NY04	Uncharacterized protein	QG37_04249	0.000332217	0.000110651	0.000599613	0.000221883	0.00302689	0.000299712
A0A0L0NTJ8	A0A0L0NTJ8	Uncharacterized protein	QG37_06685	0.000329051	0.000639191	0.000400786	0.000332152	2.11e-05	0.00048035
A0A0L0P6E0	A0A0L0P6E0	Uncharacterized protein	QG37_01212	0.000324128	0.00028931	0.000427784	0.000312751	0	0.000577123
A0A0L0P4N2	A0A0L0P4N2	Protein transport protein sec16	QG37_01641	0.000322912	2.5e-05	2.87e-05	0.000707793	0	0.000494082
A0A0L0P6Y0	A0A0L0P6Y0	Uncharacterized protein	QG37_00744	0.000321597	0.00109421	0.000413559	0.000546692	0	0.00200904
A0A0L0NTE9	A0A0L0NTE9	Uncharacterized protein	QG37_06499	0.000319702	0	0.00030744	0	0	0
A0A0L0P795	A0A0L0P795	Dna polymerase epsilon subunit d	QG37_00492	0.000317049	0.00242252	0.00269611	0.000337925	0.00380527	0.00032542
A0A0L0NZW1	A0A0L0NZW1	Uncharacterized protein	QG37_03120	0.000316795	0.000199792	0.000244431	0	0.000192241	0.000294931
A0A0L0NWU4	A0A0L0NWU4	Mitogen-activated protein kinase (EC 2.7.11.24)	QG37_04557	0.000315165	0	0	0	0.00212441	0
A0A0L0P3J0	A0A0L0P3J0	DNA-directed RNA polymerase subunit beta (EC 2.7.7.6)	QG37_02609	0.000308578	0	0.000219134	0.000150902	0	0.000171326
A0A0L0P036	A0A0L0P036	Uncharacterized protein	QG37_03169	0.000306053	0	0.000245591	0.000278624	0	0
A0A0L0NUK7	A0A0L0NUK7	Uncharacterized protein	QG37_06123	0.000304268	0	0	0.000222523	0	0.000191524
A0A0L0P5A2	A0A0L0P5A2	Histone acetyltransferase gcn5	QG37_01315	0.000299853	0	0	0	0.00554721	0
A0A0L0P9E8	A0A0L0P9E8	Uncharacterized protein	QG37_00460	0.00029882	0	0.000456872	0	0	0
A0A0L0NXW0	A0A0L0NXW0	Uncharacterized protein	QG37_04198	0.000298113	0	0.000396495	0.000380559	0	0.00034744
A0A0L0P4S6	A0A0L0P4S6	Vacuolar protein sorting-associated protein	QG37_01884	0.000297963	0.000414466	0.000463009	0.000201344	2.26e-05	0.000324228
A0A0L0P597	A0A0L0P597	Inosine triphosphate pyrophosphatase (ITPase) (Inosine triphosphatase) (EC 3.6.1.9) (Non-canonical purine NTP pyrophosphatase) (Non-standard purine NTP pyrophosphatase) (Nucleoside-triphosphate diphosphatase) (Nucleoside-triphosphate pyrophosphatase) (NTP	HAM1 QG37_01492	0.0002953	0.000324063	0.000238489	0	0	0.000240119
A0A0L0NR61	A0A0L0NR61	Uncharacterized protein	QG37_06955	0.000281596	0	0	0	0.000392271	0.000225783
A0A0L0NTH2	A0A0L0NTH2	Uncharacterized protein	QG37_05858	0.000279563	0.000536091	0.000416607	0.000279614	0.00119767	0.000829357
A0A0L0NNL7	A0A0L0NNL7	Uncharacterized protein	QG37_08074	0.000277839	0.000212059	0.000245535	0	0	0
A0A0L0NXZ2	A0A0L0NXZ2	Uncharacterized protein	QG37_04119	0.00027407	0	0	0	0	0
A0A0L0NPR5	A0A0L0NPR5	Uncharacterized protein	QG37_07516	0.000271213	0.00067659	0.000258476	0.000315567	6.8e-05	0.000290731
A0A0L0P557	A0A0L0P557	Uncharacterized protein	QG37_01562	0.000267876	0	0.000270659	0	0	0.000138834
A0A0L0P2T6	A0A0L0P2T6	Uncharacterized protein	QG37_02232	0.000267053	0.00078951	0.000711446	0.000372738	0	0.000586267
A0A0L0NWN4	A0A0L0NWN4	Uncharacterized protein	QG37_04476	0.00026692	0	0.000291528	0	0	0.00132262
A0A0L0P0L0	A0A0L0P0L0	Uncharacterized protein	QG37_02899	0.0002603	0.000496047	0.000377619	0	0	0.000333247
A0A0L0NW26	A0A0L0NW26	Uncharacterized protein	QG37_04888	0.0002593	0	0.000167032	0.000155025	0	0.000217956
A0A0L0P0D9	A0A0L0P0D9	Uncharacterized protein	QG37_03313	0.000254564	0	0.000218307	0	0.000330416	0.000342284
A0A0L0NXR0	A0A0L0NXR0	Uncharacterized protein	QG37_04699	0.000253736	0.00016134	0.000601286	0.000217	0.0003932	0.000878914
A0A0L0P5T1	A0A0L0P5T1	Uncharacterized protein	QG37_01587	0.000253249	0	0	0	0	0.000385569
A0A0L0P7U6	A0A0L0P7U6	1-phosphatidylinositol 3-kinase	QG37_00663	0.00025215	5.32e-05	8.98e-05	9.73e-05	0	0.000116876
A0A0L0P2A5	A0A0L0P2A5	Uncharacterized protein	QG37_02438	0.000248497	0	0.000187546	0.000205265	0	0.000211646
A0A0L0NQ11	A0A0L0NQ11	Uncharacterized protein	QG37_07379	0.000248442	0.000355702	0.000408297	0	0	0
A0A0L0NZL4	A0A0L0NZL4	Uncharacterized protein	QG37_03967	0.000246536	0.000420203	0	0.000904092	0.00134253	0.000381805
A0A0L0P2V6	A0A0L0P2V6	Uncharacterized protein	QG37_02252	0.000245618	0.000231708	0.000280594	0	0	0.000179328
A0A0L0P8Z2	A0A0L0P8Z2	Uncharacterized protein	QG37_00182	0.00024438	0.000151534	0.000208456	0.000450146	8.1e-05	0.000641366
A0A0L0NW03	A0A0L0NW03	Uncharacterized protein	QG37_05367	0.000240568	0.000156371	0	0.000316907	0	0.000205211
A0A0L0NZZ5	A0A0L0NZZ5	Uncharacterized protein	QG37_03742	0.000237158	0	0	0.000320807	0.00149908	0.000226238
A0A0L0P5Q1	A0A0L0P5Q1	Uncharacterized protein	QG37_01032	0.000236794	0	0.0023249	0.00309234	0	0.000219653
A0A0L0NUR8	A0A0L0NUR8	Uncharacterized protein	QG37_05337	0.000234169	1.36e-05	0.000149974	0.000288628	0	0
A0A0L0NNJ0	A0A0L0NNJ0	Uncharacterized protein	QG37_08142	0.000231412	0	0	0	0	0.00019578
A0A0L0NQ03	A0A0L0NQ03	Uncharacterized protein	QG37_07358	0.000230638	0.000209021	0.000744908	0	0.00147789	0
A0A0L0P0G0	A0A0L0P0G0	Uncharacterized protein	QG37_03335	0.000230516	0.000592878	0.000680296	0	0.000277672	0.000581118
A0A0L0NXA3	A0A0L0NXA3	Uncharacterized protein	QG37_04316	0.000226831	0	0	0.000378781	0	0
A0A0L0P056	A0A0L0P056	Phospholipase (EC 3.1.4.4)	QG37_03448	0.000225151	0.000604252	0.000202736	0.000286667	0.000641517	0.000228934
A0A0L0NRM4	A0A0L0NRM4	Uncharacterized protein	QG37_07461	0.000224013	0.00110167	0	0.00224814	0.00292999	0.000914552
A0A0L0P5H1	A0A0L0P5H1	Uncharacterized protein	QG37_01446	0.000222692	0.000183096	0.000218349	0.000201775	0.000360535	0.000264017
A0A0L0NU83	A0A0L0NU83	Uncharacterized protein	QG37_05979	0.000218946	0	0	0.000108025	0	0.000124516
A0A0L0NY37	A0A0L0NY37	Atp-dependent bile acid permease	QG37_04461	0.000212447	0	0.000783438	0	0.000273564	0.000283665
A0A0L0NPI1	A0A0L0NPI1	Nucleolar protein 9	QG37_08183	0.000211171	0	0	0	0	0.000202103
A0A0L0NPE1	A0A0L0NPE1	Uncharacterized protein	QG37_07724	0.000206855	0.000554795	0.000326503	0.000379556	0.0013008	0.000836534
A0A0L0NXT4	A0A0L0NXT4	Uncharacterized protein	QG37_04309	0.000203805	0	0	0.000595444	0	0.00070403
A0A0L0NU43	A0A0L0NU43	Uncharacterized protein	QG37_05930	0.000202346	0	0	0	0	0.000261827
A0A0L0P1F8	A0A0L0P1F8	Uncharacterized protein	QG37_03031	0.000198125	0.00031082	0.000235295	0	0.000771848	0
A0A0L0P0S2	A0A0L0P0S2	Uncharacterized protein	QG37_02915	0.000196705	0	0	0.000214379	0	0.000390949
A0A0L0NZ17	A0A0L0NZ17	Uncharacterized protein	QG37_03811	0.00019608	0	0.000182166	8e-05	0	0
A0A0L0P8Z3	A0A0L0P8Z3	Uncharacterized protein	QG37_00281	0.000195483	0.000337299	0.00100726	0	0.00303072	0.000392422
A0A0L0NU70	A0A0L0NU70	Uncharacterized protein	QG37_06441	0.000187803	0.00619818	0.0126371	0.0433198	0.137039	0.0640492
A0A0L0NSC4	A0A0L0NSC4	Uncharacterized protein	QG37_06646	0.00018657	0	0.000134875	0	0	0
A0A0L0NUZ8	A0A0L0NUZ8	Uncharacterized protein	QG37_05874	0.000183261	0	0.000269285	0.00107486	0	0.00186312
A0A0L0P7V6	A0A0L0P7V6	Palmitoyltransferase (EC 2.3.1.225)	QG37_00256	0.000178265	0	4.78e-05	0.000827095	0.000104412	0.000328635
A0A0L0NSY0	A0A0L0NSY0	Uncharacterized protein	QG37_06485	0.000172784	0	0.000537806	0.000190734	0.000307278	0.000434326
A0A0L0NP31	A0A0L0NP31	Dna helicase component of transcription factor b	QG37_07885	0.000172579	0	0	0.000144705	0	0.000275339
A0A0L0NU16	A0A0L0NU16	Uncharacterized protein	QG37_05883	0.000172043	0	0.000497818	0.00178959	0.00172446	0
A0A0L0NXA8	A0A0L0NXA8	Uncharacterized protein	QG37_04321	0.000171568	0.00018012	0	0.000217997	0	0.000268748
A0A0L0NPF1	A0A0L0NPF1	Uncharacterized protein	QG37_07755	0.000171076	0.00149204	5.45e-05	0.00265717	0	0.00219803
A0A0L0P6M7	A0A0L0P6M7	Glutamyl-tRNA(Gln) amidotransferase subunit B, mitochondrial (Glu-AdT subunit B) (EC 6.3.5.-)	PET112 QG37_01247	0.000170977	0.000171391	0.000298019	0.0048108	0.00095429	0.00330488
A0A0L0NVH0	A0A0L0NVH0	Uncharacterized protein	QG37_05137	0.000163655	0.000508898	0.000382562	0.000339407	0.000511066	0.00060197
A0A0L0P042	A0A0L0P042	Uncharacterized protein	QG37_03183	0.000160964	0.000697823	0.000349912	0	0.00013564	6.54e-05
A0A0L0NSX9	A0A0L0NSX9	Uncharacterized protein	QG37_06351	0.000159367	0	0	0	0	0.00013208
A0A0L0NUP7	A0A0L0NUP7	Endonuclease lcl3	QG37_06162	0.000157964	0.000194255	0.000187636	0	2.17e-05	0.000127524
A0A0L0NRQ4	A0A0L0NRQ4	Uncharacterized protein	QG37_06841	0.000157273	0	0	9e-05	0	8.11e-05
A0A0L0P1E6	A0A0L0P1E6	Uncharacterized protein	QG37_02773	0.000149968	0.000163301	0.000218294	0.000100898	7.47e-05	0.000136543
A0A0L0P5L9	A0A0L0P5L9	Uncharacterized protein	QG37_01013	0.000148299	0.000214504	0.000233449	0.000139295	0	0.000120365
A0A0L0P6H8	A0A0L0P6H8	Uncharacterized protein	QG37_00907	0.000147946	0.000199031	0.000178931	0.000301339	0.000189783	0.000193926
A0A0L0NWC7	A0A0L0NWC7	Uncharacterized protein	QG37_04869	0.000147636	0.000200615	0.000173731	9.63e-05	0.000105256	9.79e-05
A0A0L0NYK3	A0A0L0NYK3	Uncharacterized protein	QG37_04695	0.00014678	0.000397708	0.000794407	9.83e-05	0	0.000341105
A0A0L0P5S7	A0A0L0P5S7	Uncharacterized protein	QG37_01058	0.000143591	0.000169776	0.000147774	9.57e-05	3.77e-05	0.000182074
A0A0L0P3M4	A0A0L0P3M4	Uncharacterized protein	QG37_01700	0.000141	0.00012837	0.000183533	0.000166719	7.21e-05	0.000149644
A0A0L0NPG9	A0A0L0NPG9	Uncharacterized protein	QG37_07666	0.000140961	6.66e-05	0.000117589	0.000127379	0	7.79e-05
A0A0L0NTH5	A0A0L0NTH5	tRNA ligase (EC 6.5.1.3)	QG37_06660	0.000139652	0.000861724	0.000934641	0.000582557	0.000968252	0.0015141
A0A0L0P1C1	A0A0L0P1C1	Uncharacterized protein	QG37_03243	0.000137485	0.000298423	0.00026496	0.000164941	0.000125579	0.000178123
A0A0L0NRM8	A0A0L0NRM8	Uncharacterized protein	QG37_06912	0.000132203	0	0.000662823	0	0.000505407	0.000487859
A0A0L0NQN3	A0A0L0NQN3	Uncharacterized protein	QG37_07179	0.000128318	0.000105922	0.000147204	0.000204739	0	0.000232804
A0A0L0NQ56	A0A0L0NQ56	Uncharacterized protein	QG37_07498	0.000121814	0.000147235	0.000125794	0	0	0.000164299
A0A0L0NXD8	A0A0L0NXD8	Uncharacterized protein	QG37_04549	0.000118836	0	0	0.000707389	0	0.000138753
A0A0L0P5C6	A0A0L0P5C6	Uncharacterized protein	QG37_02131	0.000116167	0.00091871	0.000944222	0	0.000972458	0.000831417
A0A0L0P1Q2	A0A0L0P1Q2	Uncharacterized protein	QG37_03378	0.000115797	9.19e-05	6.93e-05	0.000130632	3.72e-05	0.000167925
A0A0L0NQ59	A0A0L0NQ59	Uncharacterized protein	QG37_07322	0.000113891	9.04e-05	2.45e-05	0	0.00020818	0.000213187
A0A0L0P2Y1	A0A0L0P2Y1	Uncharacterized protein	QG37_02243	0.000112377	0	0	0.000726184	0	0.00128198
A0A0L0P3Y4	A0A0L0P3Y4	Uncharacterized protein	QG37_01945	0.000111266	0.000456348	0.000318464	0.000279763	0.00688209	0.00327623
A0A0L0NSQ0	A0A0L0NSQ0	Uncharacterized protein	QG37_06610	0.000109641	0	0	0.000360236	0	0.000464909
A0A0L0NVG2	A0A0L0NVG2	Uncharacterized protein	QG37_05126	0.00010847	0.000482988	0.00043061	0.000308318	0.000666327	0.000138447
A0A0L0P5A0	A0A0L0P5A0	Uncharacterized protein	QG37_01360	0.000107635	0.000261263	0.00018068	0	0	0
A0A0L0NPU3	A0A0L0NPU3	Uncharacterized protein	QG37_07558	0.000105447	0	0.000261086	0.000106287	0	0.000764384
A0A0L0P3U8	A0A0L0P3U8	Uncharacterized protein	QG37_02241	0.000105199	0	0	0	0	0
A0A0L0P8E6	A0A0L0P8E6	Uncharacterized protein	QG37_00403	0.000103812	0.000290364	0.000437608	0.0016001	0.000606471	0.00351696
A0A0L0NN80	A0A0L0NN80	Uncharacterized protein	QG37_08130	0.000100601	0.000161586	0.00026162	0	0.000857782	0
A0A0L0NYT5	A0A0L0NYT5	Uncharacterized protein	QG37_03877	9.19e-05	7.53e-05	4.54e-05	0	0	0
A0A0L0NTK9	A0A0L0NTK9	Uncharacterized protein	QG37_05751	8.81e-05	0.000110613	0	7.27e-05	0	3.75e-05
A0A0L0NSV0	A0A0L0NSV0	Uncharacterized protein	QG37_06318	8.17e-05	4.19e-05	0.000619398	0.000380452	0.000123776	0.000183728
A0A0L0NZQ2	A0A0L0NZQ2	Uncharacterized protein	QG37_03756	8e-05	0.000186172	0.000169205	9.17e-05	3.94e-05	0.000132299
A0A0L0NVM0	A0A0L0NVM0	DNA-directed RNA polymerase subunit (EC 2.7.7.6)	QG37_04987	7.85e-05	0	0	0.000326224	0	0.000411408
A0A0L0P6H2	A0A0L0P6H2	Uncharacterized protein	QG37_01177	7.49e-05	0	0	3.02e-05	0	0
A0A0L0P3B3	A0A0L0P3B3	Uncharacterized protein	QG37_02250	6.52e-05	2.78e-05	4.56e-05	0	0	0
A0A0L0NMU2	A0A0L0NMU2	Uncharacterized protein	QG37_08307	6.47e-05	0.000109621	8.95e-05	4.03e-05	0	6.16e-05
A0A0L0NVX4	A0A0L0NVX4	Dedicator of cytokinesis protein 4 crk binding protein	QG37_04841	6.37e-05	0.000574798	0.000522442	0	0	0
A0A0L0NVK4	A0A0L0NVK4	Uncharacterized protein	QG37_05248	5.93e-05	0	3.44e-05	2.28e-05	0	4.56e-06
A0A0L0P305	A0A0L0P305	DNA ligase (EC 6.5.1.1)	QG37_02309	5.41e-05	0.000112351	7.51e-05	3.81e-05	0	7.84e-05
A0A0L0P733	A0A0L0P733	Uncharacterized protein	QG37_01183	5.28e-05	6.67e-05	8.54e-05	0	0.000483132	0.000361508
A0A0L0NT59	A0A0L0NT59	Uncharacterized protein	QG37_06439	5.02e-05	0.000266892	0	0.00025215	0.119308	0.0554941
A0A0L0P6Q3	A0A0L0P6Q3	Exosome component 3-5 exonuclease	QG37_00711	5.01e-05	4.22e-05	4.47e-05	0	0	5.18e-05
A0A0L0P095	A0A0L0P095	Uncharacterized protein	QG37_03114	4.75e-05	2.44e-05	4.62e-05	2.44e-05	0	0
A0A0L0P7E1	A0A0L0P7E1	Uncharacterized protein	QG37_01294	4.66e-05	0.000184826	0	0	0	0.000215079
A0A0L0NUX6	A0A0L0NUX6	Uncharacterized protein	QG37_05200	4.64e-05	0.00437999	0.00110494	0.004244	0.00299226	0.00364011
A0A0L0NT90	A0A0L0NT90	Uncharacterized protein	QG37_06760	4.64e-05	0	0	0	0	0
A0A0L0P085	A0A0L0P085	Uncharacterized protein	QG37_03517	4.61e-05	8.82e-05	0	6.01e-05	0	5.62e-05
A0A0L0NTZ6	A0A0L0NTZ6	Uncharacterized protein	QG37_06056	4.4e-05	2.67e-05	4.68e-05	0	9.31e-05	0
A0A0L0P3V4	A0A0L0P3V4	NADPH-dependent diflavin oxidoreductase 1 (EC 1.18.1.-) (NADPH-dependent FMN and FAD-containing oxidoreductase)	TAH18 QG37_01911	4.35e-05	0.000141767	0.000114631	2.67e-05	0	5.04e-05
A0A0L0NXH3	A0A0L0NXH3	Phospholipid-transporting ATPase (EC 3.6.3.1)	QG37_04588	4.26e-05	0	0	0.000110807	0	9.1e-05
A0A0L0P711	A0A0L0P711	Uncharacterized protein	QG37_00845	4.21e-05	0	0	0	0	5.1e-05
A0A0L0NUA8	A0A0L0NUA8	DNA topoisomerase 2 (EC 5.99.1.3)	QG37_06171	2.51e-05	9.72e-05	8.31e-05	9.67e-05	0	0.000110104
A0A0L0NQ10	A0A0L0NQ10	Uncharacterized protein	QG37_07363	2.25e-05	0	0	5.01e-05	0	3.23e-05
A0A0L0NXX9	A0A0L0NXX9	Uncharacterized protein	QG37_04098	1.59e-05	0	0	9.02e-05	4.89e-05	0.00012939
A0A0L0NMY4	A0A0L0NMY4	Uncharacterized protein	QG37_08228	0	0	0.00340346	0	0.00886339	0.00346017
A0A0L0NN33	A0A0L0NN33	Serine/threonine-protein phosphatase 2A 56 kDa regulatory subunit	QG37_08197	0	0	0	0	0.0010245	0.00118237
A0A0L0NN84	A0A0L0NN84	Uncharacterized protein	QG37_08269	0	0	0	0.00186551	0	0
A0A0L0NN90	A0A0L0NN90	Uncharacterized protein	QG37_08145	0	0	0	0.00586915	0.00318519	0.00644362
A0A0L0NNE1	A0A0L0NNE1	Uncharacterized protein	QG37_07978	0	0.000833576	0	0	0.00093988	0
A0A0L0NNH6	A0A0L0NNH6	Ubiquitin-conjugating enzyme e2 13	QG37_08027	0	0	0	0.00942287	0	0.0164792
A0A0L0NNP5	A0A0L0NNP5	Uncharacterized protein	QG37_08104	0	0	0	0.00513071	0	0.00429489
A0A0L0NNQ4	A0A0L0NNQ4	GTP:AMP phosphotransferase, mitochondrial (EC 2.7.4.10) (Adenylate kinase 3) (AK 3)	ADK2 QG37_07882	0	0.00649165	0.00732065	0.00181519	0	0.00569103
A0A0L0NNR0	A0A0L0NNR0	Uncharacterized protein	QG37_08003	0	0.000361024	0.000732412	0.0007728	0.00214473	0
A0A0L0NNY8	A0A0L0NNY8	Uncharacterized protein	QG37_08089	0	9.02e-05	0.000108126	0.000183729	0.000223628	0.000118749
A0A0L0NP13	A0A0L0NP13	Altered inheritance of mitochondria protein 21	QG37_07842	0	0.000654956	0.000558889	0.000524267	0.00351566	0.000871424
A0A0L0NP17	A0A0L0NP17	Uncharacterized protein	QG37_08102	0	0	0	0.00152451	0.00309408	0.00219853
A0A0L0NP52	A0A0L0NP52	V-snare-domain-containing protein	QG37_07906	0	0	0	0	0	0
A0A0L0NP84	A0A0L0NP84	Uncharacterized protein	QG37_07784	0	0	0	0	0.00184201	0
A0A0L0NP89	A0A0L0NP89	Uncharacterized protein	QG37_07827	0	0	0	0.000463235	0	0.000448426
A0A0L0NPA7	A0A0L0NPA7	Uncharacterized protein	QG37_07699	0	0.000682096	0	0.000327355	2.55e-05	0.000366152
A0A0L0NPC1	A0A0L0NPC1	Uncharacterized protein	QG37_07708	0	0	0	0	0	0
A0A0L0NPD2	A0A0L0NPD2	Uncharacterized protein	QG37_07855	0	0	0.00132459	0.000966134	0	0.00124728
A0A0L0NPG3	A0A0L0NPG3	Uncharacterized protein	QG37_07660	0	0.00692609	0.0077837	0.00479295	0.00190307	0.00576256
A0A0L0NPL2	A0A0L0NPL2	DNA helicase (EC 3.6.4.12)	QG37_07681	0	0	0	0.000616913	0	0.000477972
A0A0L0NPM6	A0A0L0NPM6	Uncharacterized protein	QG37_07581	0	0	0	0.00187467	0.0040502	0.00171027
A0A0L0NPN2	A0A0L0NPN2	Uncharacterized protein	QG37_07610	0	0	0	0	0	0
A0A0L0NPS6	A0A0L0NPS6	Uncharacterized protein	QG37_07531	0	0.00115612	0	0.00111851	0.00325817	0.00106915
A0A0L0NPT0	A0A0L0NPT0	Uncharacterized protein	QG37_07520	0	0	0	0.00122885	0	0
A0A0L0NPT4	A0A0L0NPT4	Uncharacterized protein	QG37_07633	0	0	0	0.0074929	0.0157632	0.000879663
A0A0L0NQ12	A0A0L0NQ12	Uncharacterized protein	QG37_07507	0	0	0	0	0	0.00124435
A0A0L0NQ19	A0A0L0NQ19	Ubiquitin--protein ligase molybdopterin-converting factor	QG37_08103	0	0	0	0	0	0
A0A0L0NQ23	A0A0L0NQ23	Uncharacterized protein	QG37_07378	0	5.71e-05	0	0	0.00126715	0
A0A0L0NQ32	A0A0L0NQ32	Uncharacterized protein	QG37_07527	0	0	0	0	0	0
A0A0L0NQ33	A0A0L0NQ33	Altered inheritance of mitochondria protein 3	QG37_07595	0	0	0	0	0	0
A0A0L0NQ46	A0A0L0NQ46	Cytochrome c oxidase assembly factor mitochondrial	QG37_07542	0	0	0	0	0.0090313	0
A0A0L0NQ77	A0A0L0NQ77	Uncharacterized protein	QG37_07523	0	0	0	0	0	0
A0A0L0NQA7	A0A0L0NQA7	mRNA cap guanine-N7 methyltransferase (EC 2.1.1.56)	QG37_07452	0	0.00208713	0.000864802	0	0.000665082	0
A0A0L0NQB4	A0A0L0NQB4	Uncharacterized protein	QG37_07818	0	0	0.00165095	0.000443572	0	0.0017846
A0A0L0NQB7	A0A0L0NQB7	Uncharacterized protein	QG37_07489	0	0	0	0	0.0102514	0
A0A0L0NQG4	A0A0L0NQG4	Uncharacterized protein	QG37_07872	0	0	0	0.00044599	0.000350812	0.000305048
A0A0L0NQG5	A0A0L0NQG5	Genetic interactor of prohibitin mitochondrial	QG37_07386	0	0	0	0	0.00360677	0
A0A0L0NQG9	A0A0L0NQG9	Uncharacterized protein	QG37_07391	0	8.93e-05	6.66e-05	0.00050366	0.000511776	0.000616993
A0A0L0NQI1	A0A0L0NQI1	Uncharacterized protein	QG37_07277	0	0	0.00101788	0.000463404	0.00285592	0
A0A0L0NQJ5	A0A0L0NQJ5	Uncharacterized protein	QG37_07293	0	0	0	0.00145533	0	0
A0A0L0NQL6	A0A0L0NQL6	Uncharacterized protein	QG37_07491	0	0	0	0.000666162	0.0012914	0.0002587
A0A0L0NQN6	A0A0L0NQN6	Uncharacterized protein	QG37_07264	0	0	0	0	0.000879434	0.000167968
A0A0L0NQQ0	A0A0L0NQQ0	Uncharacterized protein	QG37_07219	0	0	0	0	0	0
A0A0L0NQU5	A0A0L0NQU5	Uncharacterized protein	QG37_07136	0	0.000524794	0.000530884	0	0.000736212	0
A0A0L0NQY6	A0A0L0NQY6	Probable mitochondrial transport protein (Fungal sideroflexin)	QG37_07111	0	0	0	0	0	0
A0A0L0NRF7	A0A0L0NRF7	Uncharacterized protein	QG37_07072	0	0.00271783	0	0	0.00311003	0.00192841
A0A0L0NRI1	A0A0L0NRI1	Uncharacterized protein	QG37_07058	0	0	0	0	0.003945	0.00207857
A0A0L0NRL6	A0A0L0NRL6	Uncharacterized protein	QG37_06952	0	0.000874259	0	0.00554547	0.00946719	0.00836597
A0A0L0NRS1	A0A0L0NRS1	Protein transport protein BOS1	QG37_07266	0	0	0	0.000184321	0	0.000212314
A0A0L0NRT2	A0A0L0NRT2	Uncharacterized protein	QG37_06742	0	0	0	0.0031816	0	0.00112308
A0A0L0NRW6	A0A0L0NRW6	Uncharacterized protein	QG37_06878	0	0	0	0.00149407	0.00294736	0.00139102
A0A0L0NRZ2	A0A0L0NRZ2	Uncharacterized protein	QG37_07177	0	0	0	0	0	0
A0A0L0NS36	A0A0L0NS36	Uncharacterized protein	QG37_06817	0	0.0424163	0.0291715	0	0	0.0121439
A0A0L0NS47	A0A0L0NS47	Uncharacterized protein	QG37_06743	0	0	0	0	0.00310784	0.000715139
A0A0L0NSC5	A0A0L0NSC5	Uncharacterized protein	QG37_06594	0	0	0	0.00721334	0	0.00715202
A0A0L0NSD7	A0A0L0NSD7	Uncharacterized protein	QG37_07013	0	0.00099477	0	0.00186861	0	0.00196791
A0A0L0NSG8	A0A0L0NSG8	Uncharacterized protein	QG37_06507	0	0	0	0.00161364	0.000579356	0
A0A0L0NSK3	A0A0L0NSK3	Uncharacterized protein	QG37_06355	0	0	0	0	0	0
A0A0L0NSN5	A0A0L0NSN5	Uncharacterized protein	QG37_06399	0	0.00322441	0	0	0	0.00340337
A0A0L0NSP3	A0A0L0NSP3	Uncharacterized protein	QG37_06994	0	0	0	0.00232628	0	0.00239445
A0A0L0NSR2	A0A0L0NSR2	Uncharacterized protein	QG37_06421	0	0	0	0	0	0
A0A0L0NST6	A0A0L0NST6	DNA primase (EC 2.7.7.-)	QG37_06455	0	0	0	0.000294387	0.000746765	0.000133503
A0A0L0NSU1	A0A0L0NSU1	Riboflavin synthase	QG37_06461	0	0.00425555	0.00167476	0	0.0100635	0
A0A0L0NSV9	A0A0L0NSV9	Uncharacterized protein	QG37_06329	0	0	0	0	0.00192427	0
A0A0L0NSW6	A0A0L0NSW6	Actin-regulating p53-regulating	QG37_06486	0	0	0	0.000239627	0.000473037	0.000267363
A0A0L0NT33	A0A0L0NT33	Uncharacterized protein	QG37_06374	0	0	0	0	0.00790693	0
A0A0L0NT52	A0A0L0NT52	Uncharacterized protein	QG37_05710	0	0	0	0	0.00146652	0.00210104
A0A0L0NT54	A0A0L0NT54	Peptidyl-prolyl cis-trans isomerase (EC 5.2.1.8)	QG37_05726	0	0	0	0.00258044	0.00294769	0
A0A0L0NT71	A0A0L0NT71	Uncharacterized protein	QG37_06740	0	0	0	0.0045691	0.00207262	0.00395879
A0A0L0NT72	A0A0L0NT72	Uncharacterized protein	QG37_05745	0	0.00148158	0.000802599	0.000678962	0.00145396	0.000804891
A0A0L0NTH1	A0A0L0NTH1	Uncharacterized protein	QG37_06294	0	0.000685764	0	0.000633969	0.10811	0.0193714
A0A0L0NTK8	A0A0L0NTK8	Uncharacterized protein	QG37_06695	0	0.00429631	0.00444647	0.0030074	0.00548701	0
A0A0L0NTM0	A0A0L0NTM0	Uncharacterized protein	QG37_05747	0	0	0	0	0	0
A0A0L0NTN5	A0A0L0NTN5	Uncharacterized protein	QG37_05762	0	0	0	0	0	0
A0A0L0NTP9	A0A0L0NTP9	Uncharacterized protein	QG37_05929	0	0	0	0	0	6.43e-05
A0A0L0NTQ1	A0A0L0NTQ1	Uncharacterized protein	QG37_06582	0	0	0	0.00422002	0.00836173	0
A0A0L0NTR2	A0A0L0NTR2	Uncharacterized protein	QG37_05943	0	0	0	0.00674852	0	0.00823989
A0A0L0NTR7	A0A0L0NTR7	Uncharacterized protein	QG37_05948	0	0	0	0	0.00724599	0.00619983
A0A0L0NTS2	A0A0L0NTS2	Uncharacterized protein	QG37_06599	0	0.0027359	0.00203326	0.00307072	0.0166983	0.00192691
A0A0L0NTT3	A0A0L0NTT3	Uncharacterized protein	QG37_06520	0	0.00121218	0.000903817	0	0	0
A0A0L0NTU8	A0A0L0NTU8	Rna-binding domain-containing protein	QG37_05982	0	0.00102938	0.000936932	0.00324351	0.00247443	0
A0A0L0NU10	A0A0L0NU10	Histone acetyltransferase type B catalytic subunit (EC 2.3.1.48)	QG37_06079	0	0	0	0	0.00167071	0.000958367
A0A0L0NU26	A0A0L0NU26	Urea amidolyase	QG37_06077	0	0	0	0	0	0
A0A0L0NUB5	A0A0L0NUB5	Uncharacterized protein	QG37_05970	0	0.00306321	0	0.00042054	0	0
A0A0L0NUC2	A0A0L0NUC2	Uncharacterized protein	QG37_06201	0	0	0	0	0	0
A0A0L0NUD3	A0A0L0NUD3	Uncharacterized protein	QG37_06032	0	0.00405691	0.00321255	0.00430079	0.00274449	0.00596135
A0A0L0NUD4	A0A0L0NUD4	Uncharacterized protein	QG37_05995	0	0	0	0.000436202	0.000580831	0.000444025
A0A0L0NUG6;A0A0L0NNB6	A0A0L0NUG6	Uncharacterized protein	QG37_06069	0	0	0.000203014	0	0.00412023	0.000357233
A0A0L0NUJ3	A0A0L0NUJ3	Uncharacterized protein	QG37_06105	0	0	0	0	0.000436396	0
A0A0L0NUM4	A0A0L0NUM4	Methylthioribulose-1-phosphate dehydratase (MTRu-1-P dehydratase) (EC 4.2.1.109)	MDE1 QG37_05368	0	0	0	0.00278085	0	0.00245955
A0A0L0NUN3	A0A0L0NUN3	Chromatin remodeling complex adenosinetriphosphatase	QG37_05753	0	0	3.87e-05	5.32e-05	0	3.62e-05
A0A0L0NUP8	A0A0L0NUP8	Uncharacterized protein	QG37_05769	0	0	0.00419696	0.00137739	0	0
A0A0L0NUR4	A0A0L0NUR4	Very-long-chain 3-oxoacyl-CoA reductase (EC 1.1.1.330) (3-ketoacyl-CoA reductase) (3-ketoreductase) (KAR) (Microsomal beta-keto-reductase)	QG37_06149	0	0	0	0.00478971	0	0
A0A0L0NUT2	A0A0L0NUT2	Uncharacterized protein	QG37_05802	0	0.000443767	0.000120116	0.00148955	0.000688428	0
A0A0L0NV48	A0A0L0NV48	Cyclin-dependent kinases regulatory subunit	QG37_05265	0	0	0	0.00350118	0.00689138	0.00289851
A0A0L0NV65	A0A0L0NV65	Uncharacterized protein	QG37_05283	0	0	0	0	0	0
A0A0L0NV91	A0A0L0NV91	Uncharacterized protein	QG37_05339	0	0.00120395	0.000676811	0	0.00757755	0
A0A0L0NVA0	A0A0L0NVA0	Uncharacterized protein	QG37_05146	0	0	0	0.000229536	0	0.00013904
A0A0L0NVH1	A0A0L0NVH1	Uncharacterized protein	QG37_05241	0	0.000678097	0.00223535	0.00121134	0.000691858	0.000553693
A0A0L0NVH2	A0A0L0NVH2	Uncharacterized protein	QG37_04916	0	0	0.00093235	0	0	0
A0A0L0NVH7	A0A0L0NVH7	Uncharacterized protein	QG37_04921	0	0.00173852	0.000770178	0.000580475	0.000720033	0.000712768
A0A0L0NVJ0	A0A0L0NVJ0	Uncharacterized protein	QG37_06139	0	0.000399977	0.000487377	0	0	0
A0A0L0NVJ6	A0A0L0NVJ6	Uncharacterized protein	QG37_04957	0	0	0.000599252	0.00140259	0.00104246	0.000812817
A0A0L0NVP3	A0A0L0NVP3	Uncharacterized protein	QG37_05008	0	0	9.9e-05	6.45e-05	0.000139519	4.03e-05
A0A0L0NVQ3	A0A0L0NVQ3	Uncharacterized protein	QG37_05148	0	0	0	0.00319763	0.00299936	0.00144763
A0A0L0NVT8	A0A0L0NVT8	Frataxin mitochondrial	QG37_05045	0	0	0	0	0	0
A0A0L0NVU8	A0A0L0NVU8	Uncharacterized protein	QG37_04808	0	0	0.00122955	0	0.00704039	0
A0A0L0NW15	A0A0L0NW15	Mannosyltransferase (EC 2.4.1.-)	QG37_04979	0	0	0	0	0.00148892	0.00177281
A0A0L0NW30	A0A0L0NW30	Uncharacterized protein	QG37_04989	0	0	0	0.000292542	0	9.37e-05
A0A0L0NWC9	A0A0L0NWC9	Uncharacterized protein	QG37_04852	0	0	0	0	0	0
A0A0L0NWF5	A0A0L0NWF5	Kinase (EC 2.7.-.-)	QG37_05238	0	0	0	0	0.00127207	0
A0A0L0NWL5	A0A0L0NWL5	Uncharacterized protein	QG37_04452	0	0.000758186	0	0	0	0
A0A0L0NWN5	A0A0L0NWN5	Mitochondrial 54s ribosomal protein 22	QG37_04782	0	0.00434715	0.00366907	0.000368084	0.00379074	0.00194519
A0A0L0NWQ3	A0A0L0NWQ3	Uncharacterized protein	QG37_04503	0	0.000192955	0.000181187	0	0.000238321	0.000244444
A0A0L0NWQ6	A0A0L0NWQ6	Uncharacterized protein	QG37_05059	0	8.96e-05	8.13e-05	0	0.000107738	7.61e-05
A0A0L0NWT1	A0A0L0NWT1	Uncharacterized protein	QG37_04542	0	0	0	0	0.0042853	0
A0A0L0NWU2	A0A0L0NWU2	Uncharacterized protein	QG37_04553	0	0	0	0	0	0
A0A0L0NWW8	A0A0L0NWW8	Uncharacterized protein	QG37_05124	0	0	0	0	0	0
A0A0L0NWX3	A0A0L0NWX3	Uncharacterized protein	QG37_04601	0	0	0	0	0	0
A0A0L0NWY2	A0A0L0NWY2	Uncharacterized protein	QG37_04915	0	0	0	0	0	0.000509354
A0A0L0NX05	A0A0L0NX05	Uncharacterized protein	QG37_04422	0	0	0	0.0115172	0.00210693	0.0110198
A0A0L0NX25	A0A0L0NX25	Uncharacterized protein	QG37_04445	0	0.00270145	0.00413344	0	0	0
A0A0L0NX28	A0A0L0NX28	Uncharacterized protein	QG37_04670	0	0	0	0.00183385	0.00207088	0
A0A0L0NX96	A0A0L0NX96	Uncharacterized protein	QG37_05049	0	0	0	0	0.0057976	0
A0A0L0NXA5	A0A0L0NXA5	Uncharacterized protein	QG37_04510	0	0	0	0	0.00917671	0
A0A0L0NXC2	A0A0L0NXC2	Uncharacterized protein	QG37_04191	0	0	0	0	0	0
A0A0L0NXD6	A0A0L0NXD6	Uncharacterized protein	QG37_04567	0	0.000806044	0.000889169	0.000440486	0.00188559	0.000291592
A0A0L0NXI4	A0A0L0NXI4	Multicopy suppressor of clathrin deficiency	QG37_04901	0	0.00376736	0	0.00481551	0	0.00564734
A0A0L0NXL0	A0A0L0NXL0	mRNA stability protein	QG37_04277	0	0.00231569	0.00240495	0	0	0
A0A0L0NXS1	A0A0L0NXS1	Uncharacterized protein	QG37_04714	0	0.00212689	0	0.00319373	0.00114206	0
A0A0L0NXU2	A0A0L0NXU2	Long chronological lifespan protein 2	QG37_04723	0	0	0	0.00359144	0.0115364	0
A0A0L0NXU3	A0A0L0NXU3	Uncharacterized protein	QG37_04324	0	0	0	0	0.00159413	0
A0A0L0NXV7	A0A0L0NXV7	Uncharacterized protein	QG37_04071	0	0	0.000154272	0.00155119	0	0.00185931
A0A0L0NY23	A0A0L0NY23	Uncharacterized protein	QG37_04264	0	0	0	0	0	0
A0A0L0NY69	A0A0L0NY69	Uncharacterized protein	QG37_03930	0	0	0	0	0	0
A0A0L0NY72	A0A0L0NY72	Uncharacterized protein	QG37_04508	0	0.000512289	0.00037512	0.000341832	0.000558097	0.000374178
A0A0L0NYD9	A0A0L0NYD9	Cytochrome p450 52a12	QG37_04004	0	0	0	0.000313168	0	0.000341467
A0A0L0NYH6	A0A0L0NYH6	Uncharacterized protein	QG37_04117	0	0	0	0	0	0
A0A0L0NYK7	A0A0L0NYK7	Uncharacterized protein	QG37_03810	0	0	0	0	0	0
A0A0L0NYK8	A0A0L0NYK8	Uncharacterized protein	QG37_04700	0	0	0	0	0	0
A0A0L0NYM7	A0A0L0NYM7	Importin subunit alpha	QG37_03824	0	0	0.0021912	0	0.0032444	0
A0A0L0NYP0	A0A0L0NYP0	Uncharacterized protein	QG37_03841	0	0	0.0015062	0	0.0031948	0
A0A0L0NYR6	A0A0L0NYR6	Uncharacterized protein	QG37_04325	0	0.00286864	0.00273429	0	0.000682441	0
A0A0L0NYT7	A0A0L0NYT7	Uncharacterized protein	QG37_03954	0	0	0.000312126	0.000214965	0.000215139	0.000204449
A0A0L0NYT9	A0A0L0NYT9	Cx9c motif-containing protein mitochondrial	QG37_03886	0	0	0	0	0	0
A0A0L0NYX3	A0A0L0NYX3	Uncharacterized protein	QG37_04005	0	0	0	0	0	0
A0A0L0NYX6	A0A0L0NYX6	Uncharacterized protein	QG37_04011	0	0	0	0.00017454	0.000307332	0.000355267
A0A0L0NZ37	A0A0L0NZ37	Uncharacterized protein	QG37_03838	0	6.29e-05	0	0	3.75e-05	0
A0A0L0NZ71	A0A0L0NZ71	Uncharacterized protein	QG37_03883	0	0	0	0	0	0
A0A0L0NZ87	A0A0L0NZ87	Uncharacterized protein	QG37_03859	0	0	0	0.002132	0	0.00346491
A0A0L0NZA2	A0A0L0NZA2	Uncharacterized protein	QG37_03879	0	0	0	0	0	0
A0A0L0NZD0	A0A0L0NZD0	Uncharacterized protein	QG37_03750	0	0.000603737	0	0.00144691	0	0
A0A0L0NZI1	A0A0L0NZI1	Nucleolar essential protein 1	QG37_03721	0	0	0	0	0	0
A0A0L0NZP3	A0A0L0NZP3	Uncharacterized protein	QG37_03639	0	0.000308229	0.000244341	0	0.00027481	0.00015591
A0A0L0NZQ0	A0A0L0NZQ0	Uncharacterized protein	QG37_03430	0	0	0.00242231	0.0020804	0	0.00231131
A0A0L0NZS9	A0A0L0NZS9	Uncharacterized protein	QG37_03791	0	0	0	0.0023605	0.00178247	0.00412819
A0A0L0NZT3	A0A0L0NZT3	Uncharacterized protein	QG37_03467	0	0.0208536	0.0196856	0.00621183	0.112087	0
A0A0L0NZV9	A0A0L0NZV9	Uncharacterized protein	QG37_03476	0	0	0.000726928	0	0	0
A0A0L0NZY7	A0A0L0NZY7	Striatin-domain-containing protein	QG37_03855	0	0.000799046	0.000946721	0	0	0
A0A0L0P027	A0A0L0P027	Uncharacterized protein	QG37_03415	0	0	0	0	0	0
A0A0L0P072	A0A0L0P072	Uncharacterized protein	QG37_03417	0	0	0.000125017	0.000363355	0	0.000290075
A0A0L0P078	A0A0L0P078	Uncharacterized protein	QG37_03427	0	1.56e-05	5.9e-05	0.000108597	0	7.72e-05
A0A0L0P088	A0A0L0P088	Uncharacterized protein	QG37_03488	0	0	0	0	0	0
A0A0L0P0A2	A0A0L0P0A2	Uncharacterized protein	QG37_03464	0	0.00106337	0.000857582	0	0	0.00035335
A0A0L0P0B5	A0A0L0P0B5	Nucleolar rna methyltransferase	QG37_03545	0	0.0017852	0.0029318	0.00160232	0.00548133	0.00183041
A0A0L0P0B6	A0A0L0P0B6	Uncharacterized protein	QG37_03484	0	0	0	0	0	0
A0A0L0P0B8	A0A0L0P0B8	Uncharacterized protein	QG37_03136	0	0	0	0	0	0.000820557
A0A0L0P0G2	A0A0L0P0G2	Uncharacterized protein	QG37_03162	0	0	0.00119963	0.000735884	0.00551028	0.000851077
A0A0L0P0K2	A0A0L0P0K2	Uncharacterized protein	QG37_03339	0	0	0	0	0.000321207	0
A0A0L0P0M0	A0A0L0P0M0	Uncharacterized protein	QG37_02911	0	0	0.00227645	0	0	0
A0A0L0P0N8	A0A0L0P0N8	Uncharacterized protein	QG37_03258	0	0	0	0	0	0
A0A0L0P0P8	A0A0L0P0P8	Uncharacterized protein	QG37_03273	0	0	0	0	0	0
A0A0L0P0S5	A0A0L0P0S5	Uncharacterized protein	QG37_03304	0	0.00435776	0	0.00259722	0	0
A0A0L0P0V7	A0A0L0P0V7	Uncharacterized protein	QG37_03342	0	0	0.00123531	0	0.000437554	0.00120896
A0A0L0P0W9	A0A0L0P0W9	Uncharacterized protein	QG37_03366	0	0.00372867	0.00345088	0	0.000328045	0.00142703
A0A0L0P0X7	A0A0L0P0X7	Uncharacterized protein	QG37_03423	0	0.00104745	0	0	0.000541404	0
A0A0L0P0Z4	A0A0L0P0Z4	Uncharacterized protein	QG37_03376	0	0.000552926	0.000590546	0.00102164	0	0.000804891
A0A0L0P111	A0A0L0P111	Uncharacterized protein	QG37_03475	0	0	0	0	0	0
A0A0L0P116	A0A0L0P116	Na+ atpase	QG37_02977	0	0	0	0	0	0
A0A0L0P164	A0A0L0P164	Uncharacterized protein	QG37_03087	0	0.00581396	0.00873063	0.0215336	0	0.0150056
A0A0L0P1D2	A0A0L0P1D2	Uncharacterized protein	QG37_02696	0	0	0.00113055	0.000856331	0	0.000770937
A0A0L0P1F1	A0A0L0P1F1	Uncharacterized protein	QG37_02779	0	0	0	0	0.000155043	0
A0A0L0P1H0	A0A0L0P1H0	Uncharacterized protein	QG37_03290	0	0	0.0017103	0.00267448	0.00229232	0.00240774
A0A0L0P1I5	A0A0L0P1I5	Uncharacterized protein	QG37_03306	0	0	0.00206853	0.00513926	0.00370378	0.00241199
A0A0L0P1K7	A0A0L0P1K7	Uncharacterized protein	QG37_03328	0	8.49e-05	4.71e-05	0	0	0
A0A0L0P1K8	A0A0L0P1K8	Rna polymerase ii subunit	QG37_03093	0	0	0	0	0.00397548	0
A0A0L0P1W3	A0A0L0P1W3	Uncharacterized protein	QG37_02798	0	0.00110528	0.000943666	0.00107398	0	0
A0A0L0P1X4	A0A0L0P1X4	Uncharacterized protein	QG37_02815	0	0	0	0.003877	0	0.00494743
A0A0L0P1X8	A0A0L0P1X8	Uncharacterized protein	QG37_02826	0	0	0	0	0	0
A0A0L0P237	A0A0L0P237	Uncharacterized protein	QG37_02473	0	0	0	0	0	0
A0A0L0P285	A0A0L0P285	Uncharacterized protein	QG37_02416	0	0	0	0.00336934	0	0.00534638
A0A0L0P292	A0A0L0P292	Uncharacterized protein	QG37_02420	0	0.00100508	0.000743173	0	0.000325795	0.000729682
A0A0L0P294	A0A0L0P294	Uncharacterized protein	QG37_02524	0	0.000239314	0	0	0.00190264	0
A0A0L0P2B3	A0A0L0P2B3	Uncharacterized protein	QG37_02448	0	0.000552703	0	0.000617364	0.000264792	0.000575494
A0A0L0P2B5	A0A0L0P2B5	Protoporphyrinogen oxidase (EC 1.3.3.4)	QG37_02454	0	0	0.000122684	0	0	0
A0A0L0P2D3	A0A0L0P2D3	Uncharacterized protein	QG37_02485	0	0.000602822	0	0	0.000416633	0.000634126
A0A0L0P2D8	A0A0L0P2D8	Uncharacterized protein	QG37_02490	0	0	0	0.001687	0	0.00130938
A0A0L0P2E2	A0A0L0P2E2	Uncharacterized protein	QG37_02731	0	0.000319557	0	0	0	0.000192984
A0A0L0P2E6	A0A0L0P2E6	Uncharacterized protein	QG37_02576	0	0.000402076	0	0.000262928	0.00118915	0.000413967
A0A0L0P2I5	A0A0L0P2I5	Uncharacterized protein	QG37_02595	0	0.00763693	0.00608457	0	0.00145833	0.00208562
A0A0L0P2I9	A0A0L0P2I9	Kynureninase (EC 3.7.1.3) (Biosynthesis of nicotinic acid protein 5) (L-kynurenine hydrolase)	BNA5 QG37_02511	0	0	0	0	0	0
A0A0L0P2J6	A0A0L0P2J6	Uncharacterized protein	QG37_02521	0	0	0.00637594	0	0	0
A0A0L0P2L8	A0A0L0P2L8	Uncharacterized protein	QG37_02644	0	0	0	0.0752523	0	0.0766319
A0A0L0P2M1	A0A0L0P2M1	Uncharacterized protein	QG37_02551	0	0	0.000256046	0	0.000367614	0.000268486
A0A0L0P2N7	A0A0L0P2N7	Uncharacterized protein	QG37_02851	0	0	0	0	0	0
A0A0L0P2Q1	A0A0L0P2Q1	Uncharacterized protein	QG37_02689	0	0	0	0.00157551	0.000450827	0.00148414
A0A0L0P2Q6	A0A0L0P2Q6	Translation machinery-associated protein 20	QG37_02874	0	0.000821964	0	0.00156648	0	0.00135014
A0A0L0P2S4	A0A0L0P2S4	Uncharacterized protein	QG37_02623	0	0	0	0	0	0
A0A0L0P2X7	A0A0L0P2X7	Uncharacterized protein	QG37_02277	0	0	0	0.0226033	0	0
A0A0L0P2Z6	A0A0L0P2Z6	Mitochondrial ribosomal protein 10	QG37_02198	0	0	0	0.00254252	0	0.00299238
A0A0L0P2Z7	A0A0L0P2Z7	Uncharacterized protein	QG37_02619	0	0.000777435	0.000573836	0	0.00193552	0
A0A0L0P307	A0A0L0P307	Uncharacterized protein	QG37_02209	0	0	0	0	0	0
A0A0L0P325	A0A0L0P325	Succinate dehydrogenase assembly factor 2, mitochondrial (SDH assembly factor 2) (SDHAF2)	QG37_02229	0	0.0144743	0.02287	0	0.0215969	0.01905
A0A0L0P331	A0A0L0P331	Proteasome endopeptidase complex (EC 3.4.25.1)	QG37_02298	0	0	0	0	0	0
A0A0L0P340	A0A0L0P340	Uncharacterized protein	QG37_02249	0	0	0	0.00614029	0.00767238	0.00308475
A0A0L0P357	A0A0L0P357	Uncharacterized protein	QG37_02693	0	0.000168769	0	0	0	0
A0A0L0P365	A0A0L0P365	Uncharacterized protein	QG37_02335	0	0	0.00159256	0	0	0
A0A0L0P3A7	A0A0L0P3A7	Uncharacterized protein	QG37_01724	0	0	0	0	0	0
A0A0L0P3E7	A0A0L0P3E7	Uncharacterized protein	QG37_02579	0	0	0	0	0.00115637	0.000635249
A0A0L0P3G0	A0A0L0P3G0	Uncharacterized protein	QG37_02295	0	0	0.000478838	0.000521411	0	0.000844274
A0A0L0P3H7	A0A0L0P3H7	Uncharacterized protein	QG37_01794	0	0	0	0	0	0
A0A0L0P3I2	A0A0L0P3I2	Mitochondrial group i intron splicing factor ccm1	QG37_02599	0	0	0.000870286	0	0.00146019	0.000575894
A0A0L0P3P6	A0A0L0P3P6	Uncharacterized protein	QG37_01805	0	0	0	0.000727464	0.00160767	0.00116889
A0A0L0P3T0	A0A0L0P3T0	Uncharacterized protein	QG37_02221	0	0	0	0	0.00136973	0
A0A0L0P409	A0A0L0P409	Uncharacterized protein	QG37_01978	0	0	0	0	0	0.000823802
A0A0L0P427	A0A0L0P427	Mitochondrial import inner membrane translocase subunit tim16	QG37_01922	0	0	0	0.00248681	0	0.00306877
A0A0L0P461	A0A0L0P461	Phosphopantothenoylcysteine decarboxylase	QG37_01685	0	0	0	0	0	0
A0A0L0P478	A0A0L0P478	alpha-1,2-Mannosidase (EC 3.2.1.-)	QG37_02070	0	0.000840575	0	0.00392766	0.001185	0.000781985
A0A0L0P484	A0A0L0P484	3-hydroxy-3-methylglutaryl coenzyme A reductase (HMG-CoA reductase) (EC 1.1.1.34)	QG37_02076	0	0.00233346	0.00205624	0.000497274	0	0
A0A0L0P4C1	A0A0L0P4C1	Uncharacterized protein	QG37_02113	0	0	0	0	0	0
A0A0L0P4D5	A0A0L0P4D5	Mitochondrial thiamine pyrophosphate carrier 1	QG37_02127	0	0	0	0	0	0
A0A0L0P4I7	A0A0L0P4I7	Uncharacterized protein	QG37_02021	0	0	0	0	0.00143135	0
A0A0L0P4N6	A0A0L0P4N6	Uncharacterized protein	QG37_01645	0	0.000961085	0.00125503	0.00182772	0	0.00284545
A0A0L0P4Q5	A0A0L0P4Q5	Uncharacterized protein	QG37_01879	0	0	0.00120685	0.000213375	0	0
A0A0L0P4Q9	A0A0L0P4Q9	Uncharacterized protein	QG37_02110	0	0	0	0.00379353	0.0163881	0.0109742
A0A0L0P4R6	A0A0L0P4R6	Uncharacterized protein	QG37_01554	0	0	0	0.000199458	0	0.000171601
A0A0L0P4T2	A0A0L0P4T2	Uncharacterized protein	QG37_01889	0	0	0	0	0	0
A0A0L0P4V1	A0A0L0P4V1	Uncharacterized protein	QG37_01589	0	0	0	0	0	0.00468642
A0A0L0P4W8	A0A0L0P4W8	Uncharacterized protein	QG37_01488	0	0	0	0.00282794	0.00221093	0.000733364
A0A0L0P577	A0A0L0P577	Uncharacterized protein	QG37_02075	0	0	0	0	0	0
A0A0L0P5A6	A0A0L0P5A6	Uncharacterized protein	QG37_01365	0	0	0	0.00416262	0	0.00442546
A0A0L0P5B9	A0A0L0P5B9	Uncharacterized protein	QG37_02121	0	0.00168569	0.00169288	0.00142205	0.00199451	0.000875793
A0A0L0P5C5	A0A0L0P5C5	Uncharacterized protein	QG37_01521	0	0.000349996	0	0.000144994	0	0.000226606
A0A0L0P5D1	A0A0L0P5D1	Uncharacterized protein	QG37_01526	0	0	0	0	0	0
A0A0L0P5L8	A0A0L0P5L8	Uncharacterized protein	QG37_01417	0	0.00398569	0	0.00257182	0	0
A0A0L0P5M4	A0A0L0P5M4	60s ribosomal protein l8	QG37_01341	0	0.0091225	0.00440752	0	0.00489162	0
A0A0L0P5Q6	A0A0L0P5Q6	Uncharacterized protein	QG37_01458	0	0	0	0.0028918	0.0391321	0
A0A0L0P5Q9	A0A0L0P5Q9	Serine/threonine-protein phosphatase (EC 3.1.3.16)	QG37_01054	0	0.000937706	0	0	0.0051064	0
A0A0L0P5V9	A0A0L0P5V9	Elongator complex protein 1	QG37_01444	0	0.000509221	0.000360361	0.000332313	0	0
A0A0L0P5W0	A0A0L0P5W0	Uncharacterized protein	QG37_01095	0	0	0	0.00396706	0.00719814	0.00299768
A0A0L0P5W6	A0A0L0P5W6	Uncharacterized protein	QG37_01019	0	0.000361947	0	0.00119073	0	0.00281106
A0A0L0P5Y6	A0A0L0P5Y6	Uncharacterized protein	QG37_01134	0	0	0	0.00319043	0	0.00248882
A0A0L0P607	A0A0L0P607	Uncharacterized protein	QG37_01155	0	0	0	0.000485708	0.000878604	0
A0A0L0P6A0	A0A0L0P6A0	Peptide hydrolase (EC 3.4.-.-)	QG37_01255	0	0	0	5.87e-05	0	3.35e-05
A0A0L0P6B1	A0A0L0P6B1	Uncharacterized protein	QG37_01266	0	0	0	0	0.00277191	0
A0A0L0P6C2	A0A0L0P6C2	Uncharacterized protein	QG37_01276	0	0	0	0	0	0
A0A0L0P6G6	A0A0L0P6G6	Uncharacterized protein	QG37_00903	0	0	0	0.00697554	0	0.00826736
A0A0L0P6J4	A0A0L0P6J4	Uncharacterized protein	QG37_00924	0	0	0.000810166	0.00180367	0.00167803	0.00164686
A0A0L0P6K1	A0A0L0P6K1	Uncharacterized protein	QG37_01208	0	0	0	0	0	0
A0A0L0P6M3	A0A0L0P6M3	Uncharacterized protein	QG37_00894	0	0	0.000557841	0	0.00354428	0.000551065
A0A0L0P6S5	A0A0L0P6S5	Uncharacterized protein	QG37_00742	0	0.000372483	0.000321102	0.00051559	0.000822451	0
A0A0L0P6S7	A0A0L0P6S7	Uncharacterized protein	QG37_00747	0	0	0	0	0	0
A0A0L0P713	A0A0L0P713	Kynurenine 3-monooxygenase (EC 1.14.13.9) (Biosynthesis of nicotinic acid protein 4) (Kynurenine 3-hydroxylase)	BNA4 QG37_01163	0	0.000866338	0.000848071	0.00147803	0.00369974	0.00140151
A0A0L0P762	A0A0L0P762	Dynein light chain cytoplasmic	QG37_00733	0	0	0	0	0	0
A0A0L0P7B9	A0A0L0P7B9	Uncharacterized protein	QG37_00804	0	0	0	0	0	0
A0A0L0P7C3	A0A0L0P7C3	Uncharacterized protein	QG37_00513	0	0.00527809	0.00653707	0	0.0159347	0
A0A0L0P7G2	A0A0L0P7G2	Uncharacterized protein	QG37_00509	0	0.000413404	0.000609624	8.95e-05	0.000960757	6.04e-05
A0A0L0P7G5	A0A0L0P7G5	60S ribosome subunit biogenesis protein NIP7	QG37_00557	0	0.00161655	0	0.0045117	0.00134002	0.0057213
A0A0L0P7K3	A0A0L0P7K3	Uncharacterized protein	QG37_00594	0	0.00103207	0.00102808	0	0	0.0013394
A0A0L0P7N2	A0A0L0P7N2	Uncharacterized protein	QG37_00635	0	0.00175352	0.00180409	0	0.00110907	0
A0A0L0P7P3	A0A0L0P7P3	Uncharacterized protein	QG37_00510	0	0.000415596	0.000316249	0	0.00143965	0
A0A0L0P7R0	A0A0L0P7R0	Uncharacterized protein	QG37_00627	0	0.000391986	0	0.000327463	0	0.000518342
A0A0L0P7S1	A0A0L0P7S1	Uncharacterized protein	QG37_00678	0	0.000248527	0.00143761	0.000956501	0.000958179	0.000736859
A0A0L0P7S5	A0A0L0P7S5	Uncharacterized protein	QG37_00548	0	0	0	0	0	0
A0A0L0P7S6	A0A0L0P7S6	Uncharacterized protein	QG37_00225	0	0	0	0.000943365	0.001008	0.00104693
A0A0L0P7T0	A0A0L0P7T0	Uncharacterized protein	QG37_00647	0	0	0	0	0	0
A0A0L0P7T7	A0A0L0P7T7	Uncharacterized protein	QG37_00236	0	7.29e-05	0.000236198	0	0.00454094	0
A0A0L0P7T9	A0A0L0P7T9	Mediator of RNA polymerase II transcription subunit 13 (Mediator complex subunit 13)	QG37_00734	0	0	0	0	0	0
A0A0L0P8B3	A0A0L0P8B3	Uncharacterized protein	QG37_00285	0	0	0	0.000710016	0.00203537	0
A0A0L0P8C2	A0A0L0P8C2	Uncharacterized protein	QG37_00374	0	0.00393471	0.00167406	0	0.0112557	0
A0A0L0P8H6	A0A0L0P8H6	U6 snrna-associated sm-like protein	QG37_00044	0	0.00354672	0	0	0.00136591	0.00724564
A0A0L0P8H9	A0A0L0P8H9	Uncharacterized protein	QG37_00050	0	0	0.00168809	0.00199593	0	0.0012788
A0A0L0P8I9	A0A0L0P8I9	Casein kinase II subunit beta (CK II beta)	QG37_00602	0	0	0	0.000951584	0.00165465	0.00132811
A0A0L0P8P7	A0A0L0P8P7	Uncharacterized protein	QG37_00655	0	0	0	0	0	0
A0A0L0P8S2	A0A0L0P8S2	Uncharacterized protein	QG37_00419	0	0.000295101	0	0	0	0.000366226
A0A0L0P8U0	A0A0L0P8U0	Uncharacterized protein	QG37_00442	0	0	0	0	0.00125644	0
A0A0L0P8V2	A0A0L0P8V2	Uncharacterized protein	QG37_00191	0	0	0	0	0	0.00115279
A0A0L0P8W2	A0A0L0P8W2	Uncharacterized protein	QG37_00148	0	0	0	0	0.000710594	0
A0A0L0P8Y7	A0A0L0P8Y7	Uncharacterized protein	QG37_00052	0	0.00691971	0.00204784	0.00177666	0.00366871	0
A0A0L0P8Z8	A0A0L0P8Z8	Uncharacterized protein	QG37_00214	0	0.00110851	0	0.00152728	0.0152159	0
A0A0L0P921	A0A0L0P921	Uncharacterized protein	QG37_00087	0	0	0	0	0	0
A0A0L0P9C0	A0A0L0P9C0	Uncharacterized protein	QG37_00405	0	0	0	0.0038933	0	0.00399194
A0A0L0P9D9	A0A0L0P9D9	Uncharacterized protein	QG37_00437	0	0	0	0	0	0
A0A0L0P9E1	A0A0L0P9E1	Uncharacterized protein	QG37_00443	0	0.000378989	0.000801419	0.00185305	0.0016553	0.00360815
A0A0L0P9H6	A0A0L0P9H6	Gpi-anchored cell wall	QG37_00078	0	0	0	0.00536925	0.00195508	0.00502021
A0A0L0P9L1	A0A0L0P9L1	Uncharacterized protein	QG37_00145	0	0	0	0	0.00027056	0
A0A0L0P9P0	A0A0L0P9P0	Uncharacterized protein	QG37_00184	0	0	0	0	0	0.00129072
A0A0L0NUG6;A0A0L0NNB6	A0A0L0NNB6	Uncharacterized protein	QG37_07942	0	0	0.000203014	0	0.00412023	0.000357233
