# Supplementary material for: Multi-omics Signature of Candida auris, an Emerging and Multidrug-Resistant Pathogen
Source: mSystems. 2019 Jun 11;4(4):e00257-19. doi: 10.1128/mSystems.00257-19 (PMC6561322; doi:10.1128/mSystems.00257-19)
Supplement: TABLE S2 [file mSystems.00257-19-st002.xlsx]

## Sheet: Table S2
Supplemental Table S2 - Proteomic analysis of C. albicans strain 90028. Protein abundances were normalized into relative copies numbers (see material and methods for details).
				Relative copy number (%)
Protein Groups	Main_IDs	Protein names	Gene names	C.albicans_90028_1	C.albicans_90028_2	C.albicans_90028_3
P30575	P30575	Enolase 1 (EC 4.2.1.11) (2-phospho-D-glycerate hydro-lyase) (2-phosphoglycerate dehydratase)	ENO1 CAALFM_C108500CA CaO19.395 CaO19.8025	3.4189	2.8881	3.21757
Q5ADM7	Q5ADM7	Glyceraldehyde-3-phosphate dehydrogenase (EC 1.2.1.12)	TDH3 orf19.6814 CAALFM_C306870WA	2.87276	3.32586	3.17893
P83779	P83779	Pyruvate decarboxylase (EC 4.1.1.1)	PDC11 PDC1 CAALFM_C406570CA CaO19.10395 CaO19.2877	2.27444	1.95934	2.10125
A0A1D8PP43	A0A1D8PP43	Adh1p	ADH1 orf19.3997 CAALFM_C505050WA	1.92956	1.66038	2.31489
P46273	P46273	Phosphoglycerate kinase (EC 2.7.2.3)	PGK1 CAALFM_C600750CA CaO19.11135 CaO19.3651	1.87859	1.78032	1.72189
Q9URB4	Q9URB4	Fructose-bisphosphate aldolase (FBP aldolase) (FBPA) (EC 4.1.2.13) (37 kDa major allergen) (Fructose-1,6-bisphosphate aldolase) (IgE-binding allergen)	FBA1 CAALFM_C401750CA CaO19.12088 CaO19.4618	1.60348	1.55619	1.4323
P82612	P82612	Phosphoglycerate mutase (PGAM) (EC 5.4.2.11) (BPG-dependent PGAM) (MPGM) (Phosphoglyceromutase)	GPM1 CAALFM_C203270WA CaO19.8522 CaO19.903	1.55135	1.22574	1.22331
Q59QD6;P0CY35	P0CY35	Elongation factor 1-alpha 1 (EF-1-alpha 1)	TEF1 CAALFM_C208370CA CaO19.12585 CaO19.5119	1.54185	1.61732	1.50758
Q59QD6;P0CY35	Q59QD6	Elongation factor 1-alpha 2 (EF-1-alpha 2)	TEF2 CAALFM_C108380WA CaO19.382 CaO19.8012	1.54185	1.61732	1.50758
Q5AF44	Q5AF44	Thioredoxin peroxidase	AHP1 orf19.2762 CAALFM_C402410CA	1.43393	1.2302	1.22274
A0A1D8PKD1	A0A1D8PKD1	Rct1p	RCT1 orf19.7350 CAALFM_C305710WA	1.33667	1.39176	1.17262
Q9Y7F0;P0CU34	P0CU34	Peroxiredoxin TSA1-B (EC 1.11.1.15) (Thiol-specific antioxidant protein) (Thioredoxin peroxidase)	TSA1B CAALFM_C306330WA orf19.7398.1	1.26487	1.18507	1.24872
Q9Y7F0;P0CU34	Q9Y7F0	Peroxiredoxin TSA1-A (EC 1.11.1.15) (Thiol-specific antioxidant protein) (Thioredoxin peroxidase)	TSA1 TSA1A CAALFM_C306180CA CaO19.7417	1.26487	1.18507	1.24872
Q9P940	Q9P940	Triosephosphate isomerase (TIM) (EC 5.3.1.1) (Triose-phosphate isomerase)	TPI1 CAALFM_C307440WA CaO19.14037 CaO19.6745	1.10133	0.990077	1.01792
A0A1D8PHF8	A0A1D8PHF8	Wh11p	WH11 orf19.3548.1 CAALFM_C205180WA	1.0884	1.60664	1.25201
P46614	P46614	Pyruvate kinase (PK) (EC 2.7.1.40)	CDC19 PYK1 CAALFM_C205460WA CaO19.11059 CaO19.3575	0.978335	0.861314	1.04305
Q59U89	Q59U89	Uncharacterized protein	orf19.1862 CAALFM_C207630CA	0.959883	0.500011	0.443708
A0A1D8PDT4	A0A1D8PDT4	Ribosomal 60S subunit protein L39	CAALFM_C106470WA	0.958866	1.03346	0.929482
A0A1D8PS45	A0A1D8PS45	Adh5p	ADH5 CAALFM_CR02070CA orf19.2608	0.899415	0.894557	0.85971
Q5A7K0	Q5A7K0	40S ribosomal protein S24	RPS24 orf19.5466 CAALFM_C300090WA	0.871026	0.783992	0.954585
P22011	P22011	Peptidyl-prolyl cis-trans isomerase (PPIase) (EC 5.2.1.8) (Cyclophilin) (CPH) (Cyclosporin A-binding protein) (Rotamase)	CYP1 CAALFM_C702380CA CaJ7.0279 CaO19.13826 CaO19.6472	0.832844	0.724678	0.867712
Q5AG68	Q5AG68	Nucleoside diphosphate kinase (EC 2.7.4.6)	YNK1 orf19.4311 CAALFM_C502890WA	0.765634	0.706415	0.518166
A0A1D8PH21	A0A1D8PH21	60S ribosomal protein L36	RPL39 CAALFM_C203960WA	0.745585	0.926907	0.791966
A0A1D8PFV1	A0A1D8PFV1	Ribosomal 60S subunit protein L4B	RPL4B orf19.7217 CAALFM_C114110CA	0.723298	0.805633	0.612137
A0A1D8PFS4	A0A1D8PFS4	6-phosphogluconate dehydrogenase, decarboxylating (EC 1.1.1.44)	GND1 orf19.5024 CAALFM_C113860CA	0.676719	0.75263	0.772262
Q5A6R1	Q5A6R1	Ribosomal protein L15	RPL15A CAALFM_CR04100CA orf19.493	0.656437	0.609874	0.582129
A0A1D8PM35	A0A1D8PM35	Translation elongation factor 1 subunit beta	EFB1 orf19.3838 CAALFM_C404480CA	0.655623	0.587436	0.669741
A0A1D8PDT3	A0A1D8PDT3	Ribosomal 40S subunit protein S14B	RPS14B orf19.6265.1 CAALFM_C106450CA	0.63383	0.641842	0.56596
P83780	P83780	Glucose-6-phosphate isomerase (GPI) (EC 5.3.1.9) (Phosphoglucose isomerase) (PGI) (Phosphohexose isomerase) (PHI)	PGI1 CAALFM_CR06340CA CaO19.11369 CaO19.3888	0.629675	0.555851	0.600133
A0A1D8PNC7	A0A1D8PNC7	Hsp12p (Lipid-binding protein)	HSP12 orf19.3160 orf19.4216 CAALFM_C502080CA CAALFM_C502110WA	0.587251	0.52162	0.591062
Q59T44	Q59T44	40S ribosomal protein S8	RPS8A orf19.6873 CAALFM_C205610CA	0.567666	0.672407	0.679771
A0A1D8PTR4	A0A1D8PTR4	Ribosomal 40S subunit protein S29A	CAALFM_CR08480CA orf19.6415.1	0.557845	0.525891	0.550805
A0A1D8PPE0	A0A1D8PPE0	Ribosomal 40S subunit protein S13	RPS13 orf19.4193.1 CAALFM_C600650CA	0.546948	0.583803	0.490597
A0A1D8PFR4	A0A1D8PFR4	Actin	ACT1 orf19.5007 CAALFM_C113700WA	0.543229	0.525572	0.559931
A0A1D8PDC4	A0A1D8PDC4	ATP synthase subunit alpha	ATP1 orf19.6854 CAALFM_C104610WA	0.53303	0.493955	0.56226
Q59VN4	Q59VN4	Histone H4	HHF1 HHF22 CAALFM_CR06800CA orf19.1059 orf19.1854 CAALFM_C104240CA	0.531606	0.473716	0.458643
A0A1D8PF08	A0A1D8PF08	Ribosomal 60S subunit protein L2A	RPL2 orf19.2309.2 CAALFM_C111060CA	0.530095	0.508553	0.524634
P83775	P83775	Putative NADPH-dependent methylglyoxal reductase GRP2 (EC 1.1.1.283) (Cytoplasmic antigenic protein 2)	GRP2 GRE22 CAALFM_C502860CA CaO19.11785 CaO19.4309	0.51545	0.49472	0.579717
A0A1D8PEV4	A0A1D8PEV4	Ribosomal 60S subunit protein L42A	RPL42 orf19.4909.1 CAALFM_C110390CA	0.50435	0.522258	0.479005
Q9UVL1	Q9UVL1	Non-histone chromosomal protein 6	NHP6 NHP6A CAALFM_C401700CA CaO19.12093.3 CaO19.4623.3	0.498858	0.489334	0.523702
A0A1D8PDZ1	A0A1D8PDZ1	Ribosomal 60S subunit protein L34B	orf19.6220.4 CAALFM_C106890CA	0.484765	0.536409	0.51844
A0A1D8PT02	A0A1D8PT02	Flavodoxin-like fold family protein	PST3 CAALFM_CR05390WA orf19.5285	0.481859	0.405159	0.486267
Q5AHH4	Q5AHH4	Small heat shock protein 21	HSP21 CAALFM_C204010CA CaO19.822 CaO19.8442	0.474769	0.394896	0.426772
Q5A3Y5	Q5A3Y5	4-amino-5-hydroxymethyl-2-methylpyrimidine phosphate synthase (HMP-P synthase) (Hydroxymethylpyrimidine phosphate synthase) (Thiamine biosynthesis protein 5) (Thiamine pyrimidine synthase)	THI13 THI5 CAALFM_CR09290WA CaO19.7324	0.471283	0.458481	0.558999
Q5A516	Q5A516	ADP/ATP carrier protein	PET9 orf19.930 CAALFM_C500590WA	0.466052	0.511803	0.426333
Q5A0M4	Q5A0M4	Elongation factor 2 (EF-2)	EFT2 CAALFM_C203100WA CaO19.13210 CaO19.5788	0.463437	0.483915	0.464946
P40910	P40910	40S ribosomal protein S1 (S3aE)	RPS1 PLC1 RP10 RPS10 CAALFM_C103090WA CaO19.10520 CaO19.3002	0.46088	0.485318	0.485637
A0A1D8PK71	A0A1D8PK71	Uncharacterized protein	orf19.5943.1 CAALFM_C304810CA	0.455969	0.475597	0.428855
Q5ANB7	Q5ANB7	Thiamine thiazole synthase (Thiazole biosynthetic enzyme)	THI4 CAALFM_C305130CA CaO19.13407 CaO19.5986	0.454168	0.765092	0.472291
Q5AJF7	Q5AJF7	Ribosomal 60S subunit protein L12A	RPL12 orf19.1635 CAALFM_C302110WA	0.447717	0.481302	0.465988
Q5A6A1	Q5A6A1	Ribosomal 60S subunit protein L24A	RPL24A orf19.3789 CAALFM_C404890CA	0.447223	0.393207	0.425648
Q59VP2	Q59VP2	Histone H2A.2	HTA2 CAALFM_C104170CA CaO19.1051 CaO19.8653	0.441818	0.343901	0.357822
A0A1D8PFG4	A0A1D8PFG4	60S ribosomal protein L27	RPL27A CAALFM_C112390CA	0.435019	0.42833	0.432911
A0A1D8PQQ5	A0A1D8PQQ5	Ribosomal 40S subunit protein S18B	RPS18 orf19.7018 CAALFM_C700960WA	0.433769	0.446529	0.521948
Q5AIA6	Q5AIA6	Pyridoxine biosynthesis protein	SNZ1 orf19.2947 CAALFM_C102590CA	0.42418	0.406115	0.3872
A0A1D8PP14	A0A1D8PP14	Ribosomal 60S subunit protein L43A	RPL43A orf19.3942.1 CAALFM_C504590CA	0.418863	0.362801	0.435815
Q59VP1;P48989	P48989	Histone H2B.1	HTB1 CAALFM_C303900CA CaO19.14187 CaO19.6925	0.418137	0.395534	0.413152
Q59VP1;P48989	Q59VP1	Histone H2B.2	HTB2 CAALFM_C104180WA CaO19.1052 CaO19.8654	0.418137	0.395534	0.413152
Q5AMP4	Q5AMP4	Malate dehydrogenase (EC 1.1.1.37)	MDH1-1 orf19.4602 CAALFM_C401900CA	0.416015	0.343933	0.376895
A0A1D8PK30	A0A1D8PK30	Ribosomal 60S subunit protein L35A	RPL35 orf19.5964.2 CAALFM_C304960WA	0.407618	0.449493	0.679826
A0A1D8PDD1	A0A1D8PDD1	Lipid-binding protein	PIL1 orf19.778 CAALFM_C104680WA	0.403085	0.347439	0.362042
Q5A397	Q5A397	Hsp70 family ATPase	SSB1 CAALFM_CR08090WA orf19.6367	0.402213	0.423518	0.39997
Q5AIB8	Q5AIB8	Ribosomal 60S subunit protein L10	RPL10 orf19.2935 CAALFM_C102460WA	0.398465	0.341957	0.401368
A0A1D8PEZ0	A0A1D8PEZ0	Asr1p	ASR1 orf19.2344 CAALFM_C110740CA	0.396518	0.551484	0.436939
A0A1D8PJ01	A0A1D8PJ01	Plasma membrane ATPase (EC 3.6.3.6)	PMA1 orf19.5383 CAALFM_C300720WA	0.395297	0.42696	0.440611
A0A1D8PGT5;A0A1D8PSW6	A0A1D8PGT5	Aldehyde dehydrogenase (NAD(P)(+))	ALD5 orf19.5806 CAALFM_C202970CA	0.390706	0.47923	0.439981
A0A1D8PGT5;A0A1D8PSW6	A0A1D8PSW6	Uncharacterized protein	CAALFM_CR04870CA orf19.6306	0.390706	0.47923	0.439981
A0A1D8PPN6	A0A1D8PPN6	Ribosomal 60S subunit protein L32	RPL32 CAALFM_C601700WA	0.390677	0.400155	0.359713
P83781	P83781	Mitochondrial outer membrane protein porin (Cytoplasmic antigenic protein 4)	POR1 CAALFM_C104100CA CaO19.1042 CaO19.8644	0.386551	0.557954	0.416249
A0A1D8PEY9	A0A1D8PEY9	Ribosomal 40S subunit protein S17B	RPS17B orf19.2329.1 CAALFM_C110870WA	0.382338	0.448218	0.505889
Q59LS1	Q59LS1	Ribosomal 60S subunit protein L3	RPL3 orf19.1601 CAALFM_C209430WA	0.367693	0.43547	0.425073
A0A1D8PDL6	A0A1D8PDL6	Ribosomal 60S subunit protein L7A	orf19.2478.1 CAALFM_C105720WA	0.360835	0.342243	0.400875
P0CT51	P0CT51	Blood-induced peptide 1	BLP1 CAALFM_C112850WA CaO19.4914.1 orf19.4914.1	0.360225	0.226009	0.340749
A0A1D8PQS0	A0A1D8PQS0	60S acidic ribosomal protein P0	RPP0 orf19.7015 CAALFM_C700990WA	0.35421	0.381223	0.409123
A0A1D8PKZ9	A0A1D8PKZ9	ATP synthase subunit beta (EC 3.6.3.14)	ATP2 orf19.5653 CAALFM_C400270WA	0.352409	0.31723	0.366783
A0A1D8PGY0	A0A1D8PGY0	Ribosomal 60S subunit protein L21A	RPL21A orf19.840 CAALFM_C203810CA	0.340902	0.386291	0.317126
A0A1D8PRG5	A0A1D8PRG5	Ribosomal protein P1B	RPP1B orf19.7188 CAALFM_C703920CA	0.334451	0.622878	0.472044
A0A1D8PGY8	A0A1D8PGY8	Ribosomal 40S subunit protein S9B	RPS9B orf19.838.1 CAALFM_C203820CA	0.33172	0.257865	0.290571
A0A1D8PSC5	A0A1D8PSC5	Ribosomal 60S subunit protein L28	RPL28 CAALFM_CR03030CA orf19.2864.1	0.328988	0.288529	0.308685
Q5ALV5	Q5ALV5	Cytochrome c oxidase subunit IV	COX4 orf19.1471 CAALFM_C201620WA	0.327274	0.321813	0.325265
Q5ANA1;A0A1D8PF11	A0A1D8PF11	Rpl82p	RPL82 orf19.2311 CAALFM_C111030WA	0.323961	0.240766	0.322826
Q5ANA1;A0A1D8PF11	Q5ANA1	Ribosomal 60S subunit protein L8B	RPL8B orf19.6002 CAALFM_C305240CA	0.323961	0.240766	0.322826
A0A1D8PCQ5	A0A1D8PCQ5	Ribosomal 60S subunit protein L26B	orf19.3690.2 CAALFM_C102330CA	0.322131	0.394928	0.391228
P41797	P41797	Heat shock protein SSA1	SSA1 HSP70 CAALFM_C113480WA CaO19.12447 CaO19.4980	0.320562	0.317759	0.278623
A0A1D8PK61	A0A1D8PK61	Ribosomal 40S subunit protein S19A	RPS19A orf19.5996.1 CAALFM_C305200WA	0.319487	0.317195	0.34823
A0A1D8PU61	A0A1D8PU61	S-(hydroxymethyl)glutathione dehydrogenase (EC 1.1.1.284)	FDH3 CAALFM_CR10250CA orf19.7600	0.319457	0.300775	0.312193
A0A1D8PQN0	A0A1D8PQN0	Ribosomal 40S subunit protein S28B	RPS28B orf19.7048.1 CAALFM_C700710WA	0.310886	0.319487	0.288735
O42766	O42766	14-3-3 protein homolog	BMH1 BMH CAALFM_C103220CA CaO19.10532 CaO19.3014	0.309752	0.221304	0.324717
P28870	P28870	FK506-binding protein 1 (FKBP) (EC 5.2.1.8) (Peptidyl-prolyl cis-trans isomerase) (PPIase) (Rapamycin-binding protein)	RBP1 RBP11 CaO19.11186 CaO19.3702; RBP2 RBP12 CAALFM_C702570CA CaJ7.0299 CaO19.13810 CaO19.6452	0.305568	0.36398	0.371524
A0A1D8PSV5	A0A1D8PSV5	Ribosomal 40S subunit protein S3	RPS3 CAALFM_CR04810WA orf19.6312	0.303127	0.296634	0.305315
Q5A900	Q5A900	Ribosomal 40S subunit protein S2	RPS21 orf19.3334 CAALFM_C101480CA	0.295369	0.31003	0.286323
Q9UVJ4	Q9UVJ4	60S ribosomal protein L10a	RPL10A RPL1 CAALFM_C602240CA CaO19.10969 CaO19.3465	0.294671	0.320507	0.233235
A0A1D8PK22	A0A1D8PK22	Ribosomal 40S subunit protein S15	RPS15 orf19.5927 CAALFM_C304670CA	0.293015	0.262958	0.269543
O59931	O59931	60S ribosomal protein L13	RPL13 CAALFM_C103020CA Ca49C10.02 CaO19.10511 CaO19.2994	0.292608	0.383582	0.325347
Q5AEN2	Q5AEN2	Ribosomal 60S subunit protein L9B	RPL9B orf19.236 CAALFM_C302470CA	0.291272	0.30503	0.260272
Q5A017	Q5A017	Transaldolase (EC 2.2.1.2)	TAL1 CAALFM_CR03720WA orf19.4371	0.290031	0.256358	0.336803
A0A1D8PTS0	A0A1D8PTS0	Ribosomal protein P2A	RPP2A CAALFM_CR08360CA orf19.6403.1	0.288819	0.292979	0.257269
A0A1D8PL68	A0A1D8PL68	Rpl40bp	RPL40B orf19.4684.2 CAALFM_C401050CA	0.288032	0.267251	0.169517
A0A1D8PLJ3	A0A1D8PLJ3	Superoxide dismutase [Cu-Zn] (EC 1.15.1.1)	SOD1 CAALFM_C402320CA	0.285748	0.283098	0.264567
P53698	P53698	Cytochrome c	CYC1 CAALFM_C210110WA CaO19.1770 CaO19.9339	0.282093	0.317479	0.282624
A0A1D8PG50	A0A1D8PG50	F1F0 ATP synthase subunit i	ATP18 orf19.2066.1 CAALFM_C200610CA	0.280396	0.213123	0.320387
P46587	P46587	Heat shock protein SSA2	SSA2 SSA1 CAALFM_C104300CA CaO19.1065 CaO19.8667	0.27769	0.307898	0.308274
A0A1D8PL99	A0A1D8PL99	40S ribosomal protein S6	RPS6A orf19.4660 CAALFM_C401270WA	0.277063	0.343168	0.346476
A0A1D8PHF5	A0A1D8PHF5	Ribosomal 60S subunit protein L31B	orf19.3572.3 CAALFM_C205410WA	0.274927	0.321176	0.319538
A0A1D8PQ38	A0A1D8PQ38	Uncharacterized protein	orf19.5597.1 CAALFM_C603130WA	0.266532	0.286483	0.264981
A0A1D8PK40	A0A1D8PK40	Ribosomal protein L19	RPL19A orf19.5904 CAALFM_C304500CA	0.266099	0.327614	0.355465
Q5AG43	Q5AG43	Ribosomal 40S subunit protein S5	RPS5 orf19.4336 CAALFM_C503070WA	0.263278	0.345112	0.276841
Q5AF37	Q5AF37	Uncharacterized protein	orf19.2769 CAALFM_C402340WA	0.254874	0.304191	0.288488
A0A1D8PCG7	A0A1D8PCG7	40S ribosomal protein S21	RPS21B CAALFM_C101370CA	0.253387	0.237802	0.263868
Q5A5Q8;A0A1D8PCI6	A0A1D8PCI6	40S ribosomal protein S4	RPS42 orf19.3354 CAALFM_C101640WA	0.252637	0.276934	0.252676
Q5A5Q8;A0A1D8PCI6	Q5A5Q8	40S ribosomal protein S4	RPS4A orf19.5341 CAALFM_C210620WA	0.252637	0.276934	0.252676
A0A1D8PN83	A0A1D8PN83	Ribosomal 40S subunit protein S11A	orf19.4149.1 CAALFM_C501540WA	0.251727	0.26292	0.192399
P83776	P83776	Hexokinase-2 (EC 2.7.1.1) (Cytoplasmic antigenic protein 3) (Hexokinase PII) (Hexokinase-B)	HXK2 CAALFM_CR04510WA CaO19.542 CaO19.8176	0.251338	0.217872	0.23882
A0A1D8PF79	A0A1D8PF79	Glutamate decarboxylase (EC 4.1.1.15)	GAD1 orf19.1153 CAALFM_C111660WA	0.246157	0.243835	0.209448
A0A1D8PH39	A0A1D8PH39	Uncharacterized protein	orf19.804.1 CAALFM_C204170CA	0.243664	0.241425	0.145524
A0A1D8PCX8	A0A1D8PCX8	60S ribosomal protein L6	RPL6 orf19.3003.1 CAALFM_C103110WA	0.24152	0.221451	0.22785
A0A1D8PHI5	A0A1D8PHI5	Cytochrome c oxidase subunit 7A (EC 1.9.3.1) (Cytochrome c oxidase polypeptide VIIA)	COX9 orf19.5213.2 CAALFM_C205930WA	0.241447	0.262365	0.0893253
A0A1D8PI15	A0A1D8PI15	Ribosomal 40S subunit protein S10A	RPS10 orf19.2179.2 CAALFM_C208040CA	0.241029	0.247019	0.305041
Q5AF03	Q5AF03	Glyoxalase 3 (EC 4.2.1.130) (Glutathione-independent glyoxalase)	GLX3 CAALFM_C302610CA CaO19.251 CaO19.7882 orf19.251 orf19.7882	0.237882	0.239832	0.231108
Q96W54;P0CU35	P0CU35	40S ribosomal protein S22-B	RPS22B CAALFM_C103620CA orf19.3061.1	0.230571	0.23922	0.253188
Q96W54;P0CU35	Q96W54	40S ribosomal protein S22-A	RPS22A RPS22 CAALFM_C106460CA CaO19.13644 CaO19.6265	0.230571	0.23922	0.253188
P87206	P87206	ATP-dependent RNA helicase eIF4A (EC 3.6.4.13) (Eukaryotic initiation factor 4A) (eIF-4A) (Translation initiation factor 1)	TIF1 TIF TIF41 CAALFM_C101350CA CaO19.10834 CaO19.3324	0.229092	0.236396	0.236343
P82611	P82611	Aconitate hydratase, mitochondrial (Aconitase) (EC 4.2.1.3) (Citrate hydro-lyase)	ACO1 CAALFM_CR08210CA CaO19.13742 CaO19.6385	0.228845	0.251166	0.268412
P82610	P82610	5-methyltetrahydropteroyltriglutamate--homocysteine methyltransferase (EC 2.1.1.14) (Cobalamin-independent methionine synthase) (Methionine synthase, vitamin-B12 independent isozyme)	MET6 CAALFM_CR01620CA CaO19.10083 CaO19.2551	0.228624	0.247239	0.235956
Q5ALV6	Q5ALV6	40S ribosomal protein S26	RPS26A orf19.1470 CAALFM_C201610CA	0.224809	0.175348	0.20534
Q5A786	Q5A786	Profilin	PFY1 orf19.5076 CAALFM_C108030WA	0.224204	0.247618	0.218505
A0A1D8PKH5	A0A1D8PKH5	Uracil-DNA glycosylase (UDG) (EC 3.2.2.27)	UNG1 orf19.7425 CAALFM_C306400CA	0.223289	0.283411	0.1736
Q5AP79	Q5AP79	Mir1p	MIR1 orf19.4885 CAALFM_C110160WA	0.222568	0.225897	0.195987
Q5A389	Q5A389	Ribosomal 40S subunit protein S20	RPS20 CAALFM_CR08150WA orf19.6375	0.222481	0.232979	0.20226
A0A1D8PG16	A0A1D8PG16	Ribosomal 60S subunit protein L38	RPL38 orf19.2111.2 CAALFM_C200210WA	0.220008	0.21661	0.246104
Q5A750	Q5A750	Transketolase (EC 2.2.1.1)	TKL1 orf19.5112 CAALFM_C108320WA	0.219808	0.226822	0.228047
A0A1D8PM75	A0A1D8PM75	Ribosomal 60S subunit protein L30	RPL30 orf19.3788.1 CAALFM_C404900WA	0.219148	0.266165	0.24412
A0A1D8PNQ6	A0A1D8PNQ6	Ribosomal 40S subunit protein S25B	RPS25B orf19.6663 CAALFM_C503540CA	0.216411	0.278378	0.19799
Q5AJ93	Q5AJ93	40S ribosomal protein S7	RPS7A orf19.1700 CAALFM_C301490WA	0.209289	0.230104	0.236302
P83783	P83783	Adenosylhomocysteinase (AdoHcyase) (EC 3.3.1.1) (S-adenosyl-L-homocysteine hydrolase)	SAH1 CAALFM_C504270CA CaO19.11392 CaO19.3911	0.20926	0.289256	0.249138
O94083	O94083	Eukaryotic translation initiation factor 5A (eIF-5A) (eIF-4D)	ANB1 TIF51 CAALFM_C601610WA CaO19.10930 CaO19.3426	0.203786	0.226069	0.205126
Q5A860	Q5A860	Translationally-controlled tumor protein homolog (TCTP)	TMA19 CAALFM_CR00860CA CaO19.10778 CaO19.3268	0.202458	0.195504	0.210561
Q5ANH5	Q5ANH5	Ribosomal protein P2B	RPP2B orf19.5928 CAALFM_C304680WA	0.202278	0.356873	0.0984154
A0A1D8PD97	A0A1D8PD97	Uncharacterized protein	orf19.5201.1 CAALFM_C104360CA	0.200525	0.240887	0.048465
A0A1D8PQE6	A0A1D8PQE6	Uncharacterized protein	orf19.2125 CAALFM_C604420WA	0.199607	0.208881	0.262832
Q5A9D4	Q5A9D4	Csp37p	CSP37 CAALFM_CR01470WA orf19.2531	0.197073	0.167966	0.206869
A0A1D8PHA2	A0A1D8PHA2	Ubiquinol--cytochrome-c reductase subunit 8	QCR8 orf19.4490.2 CAALFM_C204590CA	0.195873	0.143116	0.245151
P83774	P83774	Guanine nucleotide-binding protein subunit beta-like protein (Cytoplasmic antigenic protein 1)	ASC1 CAALFM_C701250WA CaJ7.0140 CaO19.6906	0.195455	0.197732	0.204836
O13318;P43076	O13318	pH-responsive protein 2 (pH-regulated protein 2)	PHR2 CAALFM_C100220WA CaO19.13500 CaO19.6081	0.195234	0.156923	0.178133
O13318;P43076	P43076	pH-responsive protein 1 (pH-regulated protein 1)	PHR1 CAALFM_C404530CA CaO19.11310 CaO19.3829	0.195234	0.156923	0.178133
Q5ADQ6	Q5ADQ6	40S ribosomal protein S12	RPS12 orf19.6785 CAALFM_C307150CA	0.194993	0.209859	0.179577
P25997	P25997	Elongation factor 3 (EF-3)	CEF3 TEF3 CAALFM_C501580CA CaO19.11629 CaO19.4152	0.194868	0.203752	0.179423
Q59TE0	Q59TE0	Ribosomal 60S subunit protein L17B	RPL17B orf19.4490 CAALFM_C204600CA	0.194647	0.226079	0.229483
A0A1D8PCW6	A0A1D8PCW6	Ribosomal 40S subunit protein S16A	RPS16A CAALFM_C103030WA	0.194333	0.199628	0.177026
Q59VN2;Q5ADQ0	Q59VN2	Histone H3.1/H3.2	HHT21 HHT1 CAALFM_C104260WA CaO19.1061 CaO19.8663; HHT2 HHT22 CAALFM_CR06810WA CaO19.1853 CaO19.9411	0.193557	0.183058	0.148341
Q59VN2;Q5ADQ0	Q5ADQ0	Histone H3.3	HHT3 CAALFM_C307090WA CaO19.14083 CaO19.6791	0.193557	0.183058	0.148341
Q59RQ6	Q59RQ6	Dihydrolipoyl dehydrogenase (EC 1.8.1.4)	LPD1 CAALFM_CR07400CA orf19.6127	0.188252	0.185987	0.211287
Q59ZE0	Q59ZE0	F1F0 ATP synthase subunit 4	ATP4 orf19.3579 CAALFM_C205500WA	0.18729	0.203007	0.202923
P83777	P83777	Inorganic pyrophosphatase (EC 3.6.1.1) (Pyrophosphate phospho-hydrolase) (PPase)	IPP1 CAALFM_C208810CA CaO19.11072 CaO19.3590	0.186456	0.177668	0.196965
A0A1D8PPG7	A0A1D8PPG7	Ketol-acid reductoisomerase, mitochondrial (EC 1.1.1.86) (Acetohydroxy-acid reductoisomerase) (Alpha-keto-beta-hydroxylacyl reductoisomerase)	ILV5 orf19.88 CAALFM_C600870CA	0.18566	0.329144	0.31592
Q59TU0	Q59TU0	Nascent polypeptide-associated complex subunit beta (NAC-beta) (Beta-NAC)	EGD1 CAALFM_C111650WA CaO19.1154 CaO19.8746	0.17979	0.20642	0.199974
Q5ANP2	Q5ANP2	Nascent polypeptide-associated complex subunit alpha (NAC-alpha) (Alpha-NAC)	EGD2 CAALFM_C304140CA CaO19.13280 CaO19.5858	0.176193	0.179122	0.154674
A0A1D8PUB4	A0A1D8PUB4	L-iditol 2-dehydrogenase	XYL2 CAALFM_CR10840CA orf19.7676	0.171936	0.160942	0.171868
Q5A8Z9	Q5A8Z9	Uncharacterized protein	orf19.3335 CAALFM_C101490WA	0.170282	0.273878	0.167291
Q5AEN1	Q5AEN1	Cytochrome c peroxidase, mitochondrial (CCP) (EC 1.11.1.5)	CCP1 CAALFM_C302480CA CaO19.238 CaO19.7868	0.16504	0.155731	0.17899
A0A1D8PF45	A0A1D8PF45	Ribosomal protein L37	RPL37B orf19.667.1 CAALFM_C111360WA	0.162765	0.187399	0.16893
P83782	P83782	Cytochrome b-c1 complex subunit 2, mitochondrial (Complex III subunit 2) (Core protein II) (Cytoplasmic antigenic protein 5) (Ubiquinol-cytochrome-c reductase complex core protein 2)	QCR2 CAALFM_C503350WA CaO19.10167 CaO19.2644	0.162094	0.151307	0.193874
Q59P43	Q59P43	GTP-binding nuclear protein	GSP1 orf19.5493 CAALFM_C206310CA	0.159348	0.181566	0.214975
Q59PV8	Q59PV8	ATP synthase subunit d, mitochondrial	ATP7 orf19.2785 CAALFM_C107600WA	0.158389	0.141611	0.169322
Q5A0Z9	Q5A0Z9	Pyruvate dehydrogenase E1 component subunit alpha (EC 1.2.4.1)	PDA1 orf19.3097 CAALFM_C407110CA	0.157796	0.153248	0.152781
Q59M70	Q59M70	NADH-cytochrome b5 reductase 2 (EC 1.6.2.2) (Mitochondrial cytochrome b reductase)	MCR1 CAALFM_C602040WA CaO19.11001 CaO19.3507	0.15603	0.145009	0.168675
A0A1D8PGS5	A0A1D8PGS5	Isocitrate dehydrogenase [NAD] subunit, mitochondrial	IDH2 orf19.5791 CAALFM_C203080WA	0.154248	0.183708	0.194145
Q59X49	Q59X49	Stress protein DDR48 (DNA damage-responsive protein 48) (DDRP 48)	DDR48 DDR99 CAALFM_C209220WA CaO19.11563 CaO19.4082	0.153569	0.156355	0.164419
A0A1D8PEM5	A0A1D8PEM5	Isocitrate dehydrogenase [NAD] subunit, mitochondrial	IDH1 orf19.4826 CAALFM_C109630WA	0.151927	0.168613	0.127388
A0A1D8PFL9	A0A1D8PFL9	Ribosomal 60S subunit protein L14B	RPL14 orf19.4931.1 CAALFM_C113050WA	0.150872	0.168932	0.173573
O93827	O93827	Mannose-1-phosphate guanyltransferase (EC 2.7.7.13) (ATP-mannose-1-phosphate guanylyltransferase) (CASRB1) (GDP-mannose pyrophosphorylase)	MPG1 SRB1 VIG9 CAALFM_C307950CA CaO19.6190	0.15005	0.143387	0.139415
A0A1D8PQN3	A0A1D8PQN3	Long-chain fatty acid transporter	ACB1 orf19.7043.1 CAALFM_C700750WA	0.148242	0.171957	0.169136
Q5AK88	Q5AK88	Uncharacterized protein	orf19.3932 CAALFM_C504470CA	0.145624	0.148097	0.14078
Q5A9D9	Q5A9D9	Homoisocitrate dehydrogenase	LYS12 CAALFM_CR01400WA orf19.2525	0.145435	0.10711	0.134918
A0A1D8PH78	A0A1D8PH78	Bifunctional (2E,6E)-farnesyl diphosphate synthase/dimethylallyltranstransferase	ERG20 orf19.4491 CAALFM_C204580WA	0.142628	0.157952	0.14665
A0A1D8PHL7	A0A1D8PHL7	F1F0 ATP synthase subunit h	ATP14 orf19.5491.1 CAALFM_C206290CA	0.14126	0.139243	0.108054
A0A1D8PHA3	A0A1D8PHA3	Ubiquinol--cytochrome-c reductase catalytic subunit	CYT1 orf19.3527 CAALFM_C204950CA	0.139351	0.117433	0.122348
Q5AD47	Q5AD47	Hexose transporter	HGT6 orf19.2020 CAALFM_C201020WA	0.138247	0.0963974	0.101668
Q5A7P7	Q5A7P7	F1F0 ATP synthase subunit 5	ATP5 orf19.5419 CAALFM_C300460WA	0.1382	0.112856	0.159256
Q5APK5	Q5APK5	Cytochrome c oxidase subunit Va	COX5 orf19.4759 CAALFM_C109030CA	0.13589	0.120643	0.141822
A0A1D8PHW1	A0A1D8PHW1	Ribosomal 60S subunit protein L11B	RPL11 orf19.2232 CAALFM_C206810CA	0.133554	0.14905	0.143786
O42825;A0A1D8PHZ5	A0A1D8PHZ5	Rho family GTPase	RHO2 orf19.2204.2 CAALFM_C207750WA	0.133542	0.129726	0.15368
O42825;A0A1D8PHZ5	O42825	GTP-binding protein RHO1	RHO1 CAALFM_CR02860WA CaO19.10362 CaO19.2843	0.133542	0.129726	0.15368
A0A1D8PLC9	A0A1D8PLC9	60S ribosomal protein L20	RPL20B orf19.4632 CAALFM_C401520CA	0.132208	0.141321	0.152814
Q5ABS1	Q5ABS1	Cytochrome b-c1 complex subunit 7	QCR7 orf19.5629 CAALFM_C603400CA	0.130494	0.0957887	0.155362
A0A1D8PKC3	A0A1D8PKC3	Translation elongation factor EF1B gamma	CAM1 orf19.7382 CAALFM_C306010WA	0.128823	0.13001	0.150588
A0A1D8PMW6	A0A1D8PMW6	Cofilin	COF1 orf19.953.1 CAALFM_C500370WA	0.126981	0.121344	0.137281
Q59TZ8;Q59RR7	Q59RR7	Phosphotransferase (EC 2.7.1.-)	GLK4 CAALFM_CR07490CA orf19.6116	0.126873	0.107457	0.136302
Q59TZ8;Q59RR7	Q59TZ8	Phosphotransferase (EC 2.7.1.-)	GLK1 CAALFM_CR07150WA orf19.734	0.126873	0.107457	0.136302
O13289	O13289	Peroxisomal catalase (EC 1.11.1.6)	CAT1 CTA1 CAALFM_C106810WA CaO19.13609 CaO19.6229	0.126013	0.122399	0.122844
P46598	P46598	Heat shock protein 90 homolog	HSP90 CAALFM_C702030WA CaJ7.0234 CaO19.13868 CaO19.6515	0.124822	0.16113	0.158281
A0A1D8PDE8	A0A1D8PDE8	Obg-like ATPase 1	YBN5 OLA1 orf19.754 CAALFM_C104890WA	0.124709	0.121366	0.105447
Q5ABB1	Q5ABB1	Dithiol glutaredoxin	TTR1 orf19.6059 CAALFM_C100490CA	0.12341	0.138395	0.119026
A0A1D8PHH2	A0A1D8PHH2	Png2p	PNG2 orf19.6877 CAALFM_C205660WA	0.122059	0.131007	0.124102
Q5AGZ7	Q5AGZ7	Ribosomal 60S subunit protein L5	RPL5 orf19.6541 CAALFM_C701790CA	0.121725	0.0995081	0.124472
P83773	P83773	Acetyl-CoA hydrolase (EC 3.1.2.1) (Acetyl-CoA deacylase) (Acetyl-CoA acylase)	ACH1 CAALFM_C502000CA CaO19.10681 CaO19.3171	0.121678	0.131833	0.114612
A0A1D8PSH3	A0A1D8PSH3	Citrate synthase	CIT1 CAALFM_CR03500WA orf19.4393	0.12148	0.0902748	0.106716
A0A1D8PD11	A0A1D8PD11	Uncharacterized protein	orf19.3053 CAALFM_C103510CA	0.121262	0.100072	0.102414
A0A1D8PPB2	A0A1D8PPB2	Uncharacterized protein	orf19.1179 CAALFM_C600200CA	0.120908	0.123776	0.12539
Q59WW7	Q59WW7	Glutathione peroxidase	orf19.86 CAALFM_C600850WA	0.120057	0.130593	0.111082
P0C8K9	P0C8K9	Cytochrome c oxidase subunit 1 (EC 1.9.3.1) (Cytochrome c oxidase polypeptide I)	COX1 CM_00210W CaalfMp08	0.119862	0.109564	0.10551
Q59U85	Q59U85	V-type proton ATPase subunit G	VMA10 orf19.1866 CAALFM_C207590WA	0.118272	0.0752088	0.137404
Q59WG0	Q59WG0	Adenosine 5'-monophosphoramidase	HNT1 orf19.2341 CAALFM_C110780CA	0.117956	0.12405	0.113789
Q5ADT4	Q5ADT4	Glycerol 2-dehydrogenase (NADP(+))	GCY1 orf19.6757 CAALFM_C307340WA	0.117465	0.114539	0.116678
Q59QH2	Q59QH2	Csh1p	CSH1 orf19.4477 CAALFM_C104020CA	0.117334	0.108563	0.0876153
Q59SF7	Q59SF7	Cell wall mannoprotein PIR1 (Protein with internal repeats 1)	PIR1 PIR2 CAALFM_C208870CA CaO19.220 CaO19.7851	0.113882	0.0807259	0.0707011
Q5AGX8	Q5AGX8	Acetyltransferase component of pyruvate dehydrogenase complex (EC 2.3.1.12)	LAT1 orf19.6561 CAALFM_C701640WA	0.112868	0.120187	0.117037
Q5A1E8	Q5A1E8	Succinate dehydrogenase [ubiquinone] flavoprotein subunit, mitochondrial (EC 1.3.5.1)	SDH12 orf19.2871 CAALFM_C406610CA	0.110898	0.133458	0.1365
A0A1D8PK43	A0A1D8PK43	Ribosomal 60S subunit protein L18A	RPL18 orf19.5982 CAALFM_C305100CA	0.107794	0.105169	0.104957
Q59KG2	Q59KG2	Respiratory growth induced protein 1	RGI1 CAALFM_C208290CA CaO19.1354 CaO19.2659 CaO19.8934	0.105897	0.0860294	0.100372
A0A1D8PQQ3	A0A1D8PQQ3	Alpha-1,4 glucan phosphorylase (EC 2.4.1.1)	GPH1 orf19.7021 CAALFM_C700930WA	0.104607	0.0891879	0.102732
A0A1D8PRY3	A0A1D8PRY3	ATP synthase subunit gamma	ATP3 CAALFM_CR01310WA orf19.3223	0.104168	0.0894812	0.0923371
Q59KI0	Q59KI0	UTP--glucose-1-phosphate uridylyltransferase (EC 2.7.7.9) (UDP-glucose pyrophosphorylase) (UDPGP) (UGPase)	UGP1 CAALFM_CR04660CA CaO19.1738 CaO19.9305	0.103944	0.0930413	0.103365
Q5A5V6	Q5A5V6	Pyruvate dehydrogenase E1 component subunit beta (EC 1.2.4.1)	PDB1 orf19.5294 CAALFM_C404150CA	0.10359	0.124917	0.107955
A0A1D8PH08	A0A1D8PH08	Cytochrome c oxidase subunit VI	COX6 orf19.873.1 CAALFM_C203470CA	0.100431	0.0797538	0.0837183
A0A1D8PQD5	A0A1D8PQD5	Cytochrome c oxidase subunit	orf19.1082.1 CAALFM_C604250WA	0.100399	0.0837123	0.107722
Q5AI15	Q5AI15	Polyadenylate-binding protein, cytoplasmic and nuclear (PABP) (Poly(A)-binding protein) (Polyadenylate tail-binding protein)	PAB1 CAALFM_C103370WA CaO19.10555 CaO19.3037	0.0987749	0.106236	0.104179
O42817	O42817	40S ribosomal protein S0	RPS0 YST1 CAALFM_C305370CA CaO19.6975	0.0985454	0.066291	0.0839239
A0A1D8PTU7	A0A1D8PTU7	Asr2p	ASR2 CAALFM_CR08890CA orf19.7284	0.0977899	0.10564	0.102408
O74261	O74261	Heat shock protein 60, mitochondrial (60 kDa chaperonin) (Protein Cpn60)	HSP60 CAALFM_CR06490CA CaO19.717 CaO19.8336	0.0976185	0.0926078	0.0935346
Q5A8X6	Q5A8X6	Succinate--CoA ligase [ADP-forming] subunit alpha, mitochondrial (EC 6.2.1.5) (Succinyl-CoA synthetase subunit alpha) (SCS-alpha)	LSC1 orf19.3358 CAALFM_C101690CA	0.0964823	0.0715084	0.152677
A0A1D8PPT5	A0A1D8PPT5	Ribosomal 60S subunit protein L23B	RPL23A orf19.3504 CAALFM_C602070CA	0.0934574	0.112818	0.0885552
Q59M30	Q59M30	F1F0 ATP synthase subunit g	ATP20 orf19.3757 CAALFM_C112590WA	0.0930942	0.105102	0.111361
P83784	P83784	Heat shock protein SSC1, mitochondrial (Cytoplasmic antigenic protein 6) (mtHSP70)	SSC1 CAALFM_C207380WA CaO19.1896 CaO19.9452	0.0916036	0.0984468	0.0973576
Q5ANE3	Q5ANE3	Non-classical export protein 102	NCE102 CAALFM_C304910CA CaO19.13381 CaO19.5960	0.0912636	0.0590974	0.0608684
O13426	O13426	Serine hydroxymethyltransferase, cytosolic (SHMT) (EC 2.1.2.1) (Glycine hydroxymethyltransferase) (SHMII) (Serine methylase)	SHM2 CAALFM_C603760CA CaO19.13173 CaO19.5750	0.0911067	0.079894	0.0863382
Q59T35	Q59T35	Osm1p	OSM1 orf19.6882 CAALFM_C205700WA	0.0883782	0.077	0.081789
Q5A5N0	Q5A5N0	Uroporphyrinogen decarboxylase (EC 4.1.1.37)	orf19.5369 CAALFM_C210860CA	0.0876895	0.0786319	0.0829976
Q5APD2	Q5APD2	Malate synthase (EC 2.3.3.9)	MLS1 orf19.4833 CAALFM_C109690WA	0.0875036	0.087333	0.0929482
Q59LZ9	Q59LZ9	Tom22p	TOM22 orf19.3696 CAALFM_C702680WA	0.0873118	0.103441	0.0876783
A0A1D8PF68	A0A1D8PF68	S-adenosylmethionine synthase (EC 2.5.1.6)	SAM2 orf19.657 CAALFM_C111450CA	0.0872827	0.0976882	0.0896103
Q59TU5	Q59TU5	Mrf1p	MRF1 orf19.1149 CAALFM_C111700CA	0.087088	0.0770351	0.106996
Q5AL34	Q5AL34	Psa2p	PSA2 orf19.4943 CAALFM_C113160WA	0.0865214	0.0613093	0.0738855
Q59QN7	Q59QN7	Succinate dehydrogenase [ubiquinone] iron-sulfur subunit, mitochondrial (EC 1.3.5.1)	SDH2 CAALFM_CR05180CA orf19.637	0.0844002	0.0816884	0.0969958
A0A1D8PU04	A0A1D8PU04	S-formylglutathione hydrolase (EC 3.1.2.12)	CAALFM_CR09670CA orf19.6596	0.0842259	0.0782653	0.0871247
A0A1D8PR99	A0A1D8PR99	Protein disulfide isomerase	PDI1 orf19.5130 CAALFM_C703250CA	0.0833861	0.0834254	0.0883442
Q59Y31	Q59Y31	Yeast-form wall Protein 1 (GPI-anchored protein 24) (Thiol-extractable peptide 1) (flocculation protein 1)	YWP1 FLO1 PGA24 TEP1 CAALFM_C208590WA CaO19.11101 CaO19.3618	0.0824824	0.0714064	0.106511
A0A1D8PTB5	A0A1D8PTB5	Succinate--CoA ligase [ADP-forming] subunit beta, mitochondrial (EC 6.2.1.5) (Succinyl-CoA synthetase beta chain) (SCS-beta)	LSC2 CAALFM_CR06760CA orf19.1860	0.0817299	0.102348	0.104987
Q5AND4	Q5AND4	Rdi1p	RDI1 orf19.5968 CAALFM_C305000WA	0.0812272	0.0615006	0.0674071
Q5AB87	Q5AB87	Ribosomal 60S subunit protein L16A	RPL16A orf19.6085 CAALFM_C100180WA	0.0812126	0.0743196	0.0599695
Q5A109;Q5ADS0	Q5A109	Ubiquitin-ribosomal 40S subunit protein S31 fusion protein	UBI3 orf19.3087 CAALFM_C407180WA	0.0804629	0.096407	0.0741541
Q5A109;Q5ADS0	Q5ADS0	Ubiquitin	UBI4 orf19.6771 CAALFM_C307270CA	0.0804629	0.096407	0.0741541
Q59RB8	Q59RB8	Isocitrate lyase	ICL1 orf19.6844 CAALFM_C104500WA	0.0801608	0.0746829	0.0719892
A0A1D8PKZ3	A0A1D8PKZ3	ATP-dependent RNA helicase	SUB2 orf19.5647 CAALFM_C400220CA	0.0796813	0.0818637	0.0658944
A0A1D8PTR7	A0A1D8PTR7	Tropomyosin	TPM2 CAALFM_CR08460WA orf19.6414.3	0.0790449	0.0946763	0.046385
Q59MR4	Q59MR4	Coproporphyrinogen oxidase	HEM13 orf19.2803 CAALFM_C304060CA	0.0781325	0.0565253	0.0679716
Q5AKA5	Q5AKA5	Cys-Gly metallodipeptidase DUG1 (EC 3.4.13.-) (Deficient in utilization of glutathione protein 1) (GSH degradosomal complex subunit DUG1)	DUG1 CAALFM_C504300CA CaO19.11397 CaO19.3915	0.077255	0.0794637	0.0877057
A0A1D8PRY9	A0A1D8PRY9	Protein transport protein Sec61 subunit beta	CAALFM_CR01490CA orf19.2533.1	0.075744	0.0707499	0.076785
A0A1D8PHR5	A0A1D8PHR5	Pst1p	PST1 orf19.2241 CAALFM_C206870CA	0.0754883	0.0750845	0.0439707
Q59L72	Q59L72	GPI-anchored protein 52	PGA52 CAALFM_C200100CA CaO19.1911 CaO19.9467	0.074974	0.0770701	0.0765575
A0A1D8PI76	A0A1D8PI76	Protein YOP1	orf19.2168.3 CAALFM_C208160CA	0.0748432	0.0637316	0.100241
Q5ABC3	Q5ABC3	Elongation factor Tu	TUF1 orf19.6047 CAALFM_C100590WA	0.0744597	0.0904118	0.0788869
A0A1D8PHW0	A0A1D8PHW0	Sedoheptulose-bisphosphatase	orf19.1889 CAALFM_C207420WA	0.072969	0.0546289	0.0600051
A0A1D8PFM0	A0A1D8PFM0	Uncharacterized protein	orf19.4947 CAALFM_C113190WA	0.0715888	0.0560695	0.0623893
Q59X88	Q59X88	Uncharacterized protein	CAALFM_CR08050CA orf19.590	0.0715714	0.0127674	0.0695584
Q59KV8	Q59KV8	Lipid-binding protein	LSP1 orf19.3149 CAALFM_C206730WA	0.0710164	0.0751897	0.0666918
A0A1D8PU05	A0A1D8PU05	Uncharacterized protein	CAALFM_CR09640CA orf19.6599.1	0.07038	0.0591516	0.0797035
Q9HFQ7	Q9HFQ7	60S acidic ribosomal protein P1-A (CaRP1A)	RPP1A CAALFM_C103010WA Ca49C10.02c CaO19.10509 CaO19.2992	0.0695315	0.087266	0.0700352
Q59KZ1	Q59KZ1	Aminopeptidase 2 (EC 3.4.11.-)	APE2 CAALFM_C104400CA CaO19.12664 CaO19.5197	0.0689301	0.0772486	0.0757189
A0A1D8PHJ3	A0A1D8PHJ3	Cytochrome c oxidase subunit VIII	COX8 orf19.5213.1 CAALFM_C205920CA	0.0684651	0.0797091	0.0852612
Q8NJN3	Q8NJN3	Acetyl-coenzyme A synthetase 2 (EC 6.2.1.1) (Acetate--CoA ligase 2) (Acyl-activating enzyme 2)	ACS2 CAALFM_C104290CA CaO19.1064 CaO19.8666	0.0673145	0.0719323	0.0660835
Q5AGZ8	Q5AGZ8	ATP-dependent 6-phosphofructokinase (ATP-PFK) (Phosphofructokinase) (EC 2.7.1.11) (Phosphohexokinase)	PFK2 orf19.6540 CAALFM_C701800CA	0.0667217	0.0642703	0.0607478
A0A1D8PFU8	A0A1D8PFU8	Uncharacterized protein	orf19.7215.3 CAALFM_C114090WA	0.0663962	0.0633906	0.0812766
P83778	P83778	Malate dehydrogenase, cytoplasmic (EC 1.1.1.37)	MDH1 MDH2 CAALFM_CR00540CA CaO19.7481	0.065388	0.0493222	0.0518029
Q5A3K7	Q5A3K7	Phosphoglycerate dehydrogenase	SER33 orf19.5263 CAALFM_C112030WA	0.0653327	0.0811625	0.0800954
A0A1D8PL02	A0A1D8PL02	F1F0 ATP synthase subunit e	orf19.5660.1 CAALFM_C400330CA	0.0646441	0.0582751	0.0429238
Q5A850	Q5A850	Glycogen [starch] synthase (EC 2.4.1.11)	GSY1 CAALFM_CR00780CA orf19.3278	0.0645802	0.095454	0.0653161
P31353	P31353	Phosphomannomutase (PMM) (EC 5.4.2.8)	PMM1 CAALFM_C102480WA CaO19.10454 CaO19.2937	0.0644843	0.0607356	0.0284734
Q5ACY8	Q5ACY8	4a-hydroxytetrahydrobiopterin dehydratase	PHHB orf19.2079 CAALFM_C200480CA	0.0643651	0.0698001	0.0929756
A0A1D8PHH4	A0A1D8PHH4	Ribosomal 60S subunit protein L33A	orf19.6882.1 CAALFM_C205710CA	0.0637869	0.0496728	0.0670673
A0A1D8PK00	A0A1D8PK00	V-type proton ATPase proteolipid subunit	CUP5 orf19.5886 CAALFM_C304390WA	0.063723	0.0688694	0.0465851
A0A1D8PS38	A0A1D8PS38	H(+)-transporting V1 sector ATPase subunit E	VMA4 CAALFM_CR01970CA	0.0635864	0.0598591	0.0650942
Q5A4Q1	Q5A4Q1	Adenylate kinase (EC 2.7.4.3) (ATP-AMP transphosphorylase) (ATP:AMP phosphotransferase) (Adenylate kinase cytosolic and mitochondrial) (Adenylate monophosphate kinase)	ADK1 ADK11 ADK12 CAALFM_C601910WA CaO19.10894 CaO19.3391	0.0626943	0.0724391	0.0920712
A0A1D8PES3	A0A1D8PES3	Ran GTPase-binding protein	NTF2 CAALFM_C110100CA	0.0626217	0.0392729	0.0444777
A0A1D8PS56	A0A1D8PS56	Omega-class glutathione transferase	ECM4 CAALFM_CR02130WA orf19.2613	0.0626159	0.0644679	0.0617563
A0A1D8PRH0	A0A1D8PRH0	Proteinase B	orf19.7196 CAALFM_C703860WA	0.0615872	0.0619563	0.0792569
Q5AIA2	Q5AIA2	Homoserine dehydrogenase (HDH) (EC 1.1.1.3)	HOM6 orf19.2951 CAALFM_C102620CA	0.0615059	0.0690192	0.0594132
Q59PT0	Q59PT0	V-type proton ATPase subunit B (V-ATPase subunit B) (Vacuolar proton pump subunit B)	VMA2 CAALFM_CR05780WA CaO19.13955 CaO19.6634	0.061471	0.065322	0.0729511
A0A1D8PD78;A0A1D8PDE2	A0A1D8PD78	Ifd6p	IFD6 orf19.1048 CAALFM_C104140WA	0.0613838	0.0610894	0.0587226
A0A1D8PD78;A0A1D8PDE2	A0A1D8PDE2	Aldo-keto reductase superfamily protein	LPG20 orf19.771 CAALFM_C104740WA	0.0613838	0.0610894	0.0587226
Q5AK53	Q5AK53	ATP-dependent 6-phosphofructokinase (ATP-PFK) (Phosphofructokinase) (EC 2.7.1.11) (Phosphohexokinase)	PFK1 orf19.3967 CAALFM_C504810WA	0.0611775	0.0553205	0.0576401
A0A1D8PC97	A0A1D8PC97	Tubulin beta chain	TUB2 orf19.6034 CAALFM_C100710CA	0.0605702	0.0673937	0.0589939
A0A1D8PRR5	A0A1D8PRR5	Argininosuccinate synthase	ARG1 CAALFM_CR00620CA orf19.7469	0.0605354	0.0460171	0.0577881
Q5ALM0	Q5ALM0	Aspartate-semialdehyde dehydrogenase	HOM2 orf19.1559 CAALFM_C202370CA	0.0604685	0.0714447	0.060186
A0A1D8PTW2	A0A1D8PTW2	Uncharacterized protein	CAALFM_CR09140CA orf19.7310	0.0600733	0.0506576	0.0551298
A0A1D8PSE1	A0A1D8PSE1	Mlc1p	MLC1 CAALFM_CR03090CA orf19.2416.1	0.0591406	0.0586544	0.0646886
Q59SU5	Q59SU5	Histone H2A.1	HTA1 CAALFM_C303910WA CaO19.14186 CaO19.6924	0.0590098	0.0515054	0.0552586
A0A1D8PDP8	A0A1D8PDP8	Ubiquinol--cytochrome-c reductase subunit 10	orf19.2439.1 CAALFM_C106050CA	0.0589372	0.0524138	0.0570536
A0A1D8PEG2	A0A1D8PEG2	Glucose-6-phosphate 1-dehydrogenase (EC 1.1.1.49)	ZWF1 orf19.4754 CAALFM_C108980CA	0.0589314	0.0553652	0.0584787
A0A1D8PDU3	A0A1D8PDU3	Ribosomal 40S subunit protein S23B	RPS23A orf19.6253 CAALFM_C106580WA	0.0581265	0.0666734	0.0542118
Q5ALV9	Q5ALV9	Cytochrome c oxidase subunit 6A, mitochondrial (Cytochrome c oxidase polypeptide VIa)	COX13 orf19.1467 CAALFM_C201590WA	0.0578505	0.038594	0.0650065
Q59US5	Q59US5	Bifunctional cysteine synthase/O-acetylhomoserine aminocarboxypropyltransferase	MET15 orf19.5645 CAALFM_C400200CA	0.0572896	0.0534656	0.0543324
A0A1D8PGL1	A0A1D8PGL1	Uncharacterized protein	orf19.1564 CAALFM_C202410WA	0.0562465	0.0460394	0.0434089
A0A1D8PF42	A0A1D8PF42	Uncharacterized protein	orf19.2296 CAALFM_C111200WA	0.0561564	0.0520919	0.0555053
Q5AJB1	Q5AJB1	V-type proton ATPase catalytic subunit A (V-ATPase subunit A) (EC 3.6.3.14)	TFP1 CAALFM_C301630WA CaO19.9249	0.054965	0.045539	0.0538089
A0A1D8PH52	A0A1D8PH52	Acetyl-CoA C-acetyltransferase	ERG10 orf19.1591 CAALFM_C204310WA	0.0547442	0.0661125	0.0640665
Q874I4	Q874I4	Dihydroorotate dehydrogenase (quinone), mitochondrial (DHOD) (DHODase) (DHOdehase) (EC 1.3.5.2) (Dihydroorotate oxidase)	URA9 URA1 CAALFM_C109720WA CaO19.12299 CaO19.4836	0.0547239	0.0332809	0.0555574
Q5A6R2	Q5A6R2	Bifunctional phosphoribosylaminoimidazolecarboxamide formyltransferase/IMP cyclohydrolase	ADE17 CAALFM_CR04090CA orf19.492	0.0546076	0.059652	0.0578456
Q5A5A0	Q5A5A0	Thioredoxin peroxidase	PRX1 orf19.5180 CAALFM_C702810WA	0.0543868	0.0574528	0.0547133
A0A1D8PKJ4	A0A1D8PKJ4	Saccharopine dehydrogenase (NADP+, L-glutamate-forming)	LYS9 orf19.7448 CAALFM_C306590WA	0.0538173	0.0535803	0.059616
Q59R24	Q59R24	Mitochondrial import inner membrane translocase subunit TIM9	TIM9 CAALFM_C703630CA CaJ7.0415 CaO19.13988 CaO19.6696	0.0538115	0.0623962	0.054442
A0A1D8PRJ1	A0A1D8PRJ1	Uncharacterized protein	orf19.7152 CAALFM_C704210CA	0.0533901	0.0463963	0.0438803
A0A1D8PJP6	A0A1D8PJP6	NEDD8 family protein	RUB1 orf19.330.1 CAALFM_C303320WA	0.0529368	0.067467	0.0555354
A0A1D8PM53	A0A1D8PM53	Reticulon-like protein	orf19.3799 CAALFM_C404800WA	0.0528584	0.0573285	0.0509232
A0A1D8PF90	A0A1D8PF90	Uncharacterized protein	orf19.5281 CAALFM_C111860WA	0.0528526	0.0415804	0.0484431
A0A1D8PGJ9	A0A1D8PGJ9	Uncharacterized protein	orf19.1549 CAALFM_C202310WA	0.0518617	0.0558496	0.0582046
Q59WG3	Q59WG3	AAA family ATPase	CDC48 orf19.2340 CAALFM_C110790WA	0.0516351	0.0519007	0.0487007
Q5AKX1	Q5AKX1	Glycine cleavage system H protein	GCV3 orf19.5006 CAALFM_C113680CA	0.0511178	0.0182274	0.0538446
A0A1D8PPS1	A0A1D8PPS1	Ribosomal 60S subunit protein L25	RPL25 orf19.687.1 CAALFM_C601970CA	0.051051	0.0496091	0.0496078
A0A1D8PLD7	A0A1D8PLD7	Uncharacterized protein	orf19.4609 CAALFM_C401840CA	0.0507953	0.0482959	0.0444749
A0A1D8PNK3	A0A1D8PNK3	Trifunctional aldehyde reductase/xylose reductase/glucose 1-dehydrogenase (NADP(+))	GRE3 orf19.4317 CAALFM_C502930CA	0.0501706	0.0595372	0.0416057
Q59R18	Q59R18	Asparagine--tRNA ligase	DED81 orf19.6702 CAALFM_C703670WA	0.0499817	0.051907	0.0420496
Q5A995	Q5A995	Mci4p	MCI4 CAALFM_CR01740WA orf19.2570	0.0497696	0.0599165	0.0518385
Q59P52	Q59P52	Phosphoserine aminotransferase (EC 2.6.1.52)	SER1 orf19.5484 CAALFM_C206210CA	0.0496359	0.0445637	0.0536116
P87219	P87219	Sorbose reductase SOU1 (EC 1.1.1.289) (Sorbitol utilization protein SOU1)	SOU1 CAALFM_C406390WA CaO19.10414 CaO19.2896	0.0494674	0.042492	0.0447517
A0A1D8PDX5	A0A1D8PDX5	Isoleucine biosynthesis protein	MMD1 orf19.6220.3 CAALFM_C106900CA	0.0489124	0.0445987	0.0588788
A0A1D8PPK1;A0A1D8PPM0	A0A1D8PPK1	Ebp1p	EBP1 orf19.125 CAALFM_C601180CA	0.0484155	0.0563691	0.0800625
A0A1D8PPK1;A0A1D8PPM0	A0A1D8PPM0	NADPH dehydrogenase	OYE2 orf19.3443 CAALFM_C601410CA	0.0484155	0.0563691	0.0800625
A0A1D8PS33	A0A1D8PS33	Biotin synthase	BIO2 CAALFM_CR01930CA orf19.2593	0.0476135	0.0585524	0.0519043
A0A1D8PKB9	A0A1D8PKB9	Branched-chain-amino-acid aminotransferase (EC 2.6.1.42)	BAT22 orf19.6994 CAALFM_C305590CA	0.0475728	0.0456696	0.0493173
A0A1D8PSE7	A0A1D8PSE7	Ifr2p	IFR2 CAALFM_CR03280WA orf19.2396	0.047538	0.0589954	0.0795419
A0A1D8PMF8	A0A1D8PMF8	Calmodulin	CMD1 orf19.4413 CAALFM_C406030WA	0.0474043	0.0550496	0.0602709
Q5AP65	Q5AP65	Protein FMP52, mitochondrial	FMP52 CAALFM_C110280CA CaO19.12363 CaO19.4898	0.0473694	0.0510847	0.0513644
A0A1D8PJ26	A0A1D8PJ26	Alpha-ketoglutarate dehydrogenase	KGD1 orf19.6165 CAALFM_C300880WA	0.0470178	0.0439645	0.0548174
A0A1D8PTH3	A0A1D8PTH3	Alpha-ketoglutarate dehydrogenase	KGD2 CAALFM_CR07420WA orf19.6126	0.0464251	0.0344188	0.0361741
Q5A0V9	Q5A0V9	rRNA methyltransferase	NOP1 orf19.3138 CAALFM_C406720WA	0.0463379	0.0501158	0.0379225
A0A1D8PUD2	A0A1D8PUD2	F1F0 ATP synthase subunit delta	ATP16 CAALFM_CR10850CA orf19.7678	0.0462042	0.0355215	0.0420222
A0A1D8PJE0	A0A1D8PJE0	Metalloaminopeptidase	LAP41 orf19.1628 CAALFM_C302170CA	0.0461723	0.0498035	0.0493502
Q5A1M1	Q5A1M1	Tfs1p	TFS1 orf19.1974 CAALFM_C500930CA	0.0460967	0.0457844	0.0493146
A0A1D8PGV8	A0A1D8PGV8	Uncharacterized protein	orf19.909.1 CAALFM_C203210WA	0.0457248	0.0244762	0.0562452
A0A1D8PU69	A0A1D8PU69	Thioredoxin	TRX1 CAALFM_CR10350CA orf19.7611	0.0457103	0.0432569	0.0268384
Q59NQ5	Q59NQ5	Glutathione-disulfide reductase	GLR1 orf19.4147 CAALFM_C501520CA	0.0452947	0.0451023	0.050904
A0A1D8PGI8	A0A1D8PGI8	Phospho-2-dehydro-3-deoxyheptonate aldolase (EC 2.5.1.54) (3-deoxy-D-arabino-heptulosonate 7-phosphate synthase) (DAHP synthase) (Phospho-2-keto-3-deoxyheptonate aldolase)	ARO3 orf19.1517 CAALFM_C202030WA	0.0451872	0.0535038	0.0449655
A0A1D8PKP3	A0A1D8PKP3	Cornichon family protein	orf19.6787 CAALFM_C307130WA	0.0446061	0.0370482	0.0208519
A0A1D8PTV4	A0A1D8PTV4	Tubulin alpha chain	TUB1 CAALFM_CR09120CA	0.0438622	0.0279251	0.0481746
A0A1D8PF56	A0A1D8PF56	H/ACA ribonucleoprotein complex subunit	GAR1 orf19.1164 CAALFM_C111550WA	0.0437518	0.0609332	0.0712492
A0A1D8PJX3	A0A1D8PJX3	Cytochrome b-c1 complex subunit Rieske, mitochondrial (EC 1.10.2.2)	RIP1 orf19.5893 CAALFM_C304430WA	0.0435629	0.0268224	0.03929
A0A1D8PTP9	A0A1D8PTP9	Chaperone ATPase	HSP104 CAALFM_CR08250CA orf19.6387	0.0435484	0.0445414	0.0450998
Q5A8Z4	Q5A8Z4	Superoxide dismutase (EC 1.15.1.1)	SOD2 orf19.3340 CAALFM_C101520CA	0.0434176	0.0475629	0.0481197
A0A1D8PFY5	A0A1D8PFY5	Putative Xaa-Pro dipeptidase	orf19.7263 CAALFM_C114450CA	0.0433043	0.0430051	0.0417125
Q5AF98	Q5AF98	Zuotin	ZUO1 orf19.2709 CAALFM_C402870CA	0.043159	0.0494178	0.0418304
A0A1D8PR11	A0A1D8PR11	Uncharacterized protein	orf19.6507 CAALFM_C702100WA	0.04313	0.0501318	0.047399
A0A1D8PHC9	A0A1D8PHC9	Aspartate transaminase	AAT1 orf19.3554 CAALFM_C205250CA	0.043127	0.0530481	0.0531869
A0A1D8PIB2	A0A1D8PIB2	Asparagine synthase (Glutamine-hydrolyzing) 2	ASN1 orf19.198 CAALFM_C209060CA	0.0426912	0.0390084	0.0382212
Q5A0L0	Q5A0L0	Ribonucleotide-diphosphate reductase subunit	RNR21 orf19.5801 CAALFM_C203010CA	0.0425866	0.0276252	0.0367194
A0A1D8PE03	A0A1D8PE03	Uncharacterized protein	orf19.4450.1 CAALFM_C107160CA	0.0412964	0.0152324	0.0192136
Q5A5P8	Q5A5P8	Tif11p	TIF11 orf19.5351 CAALFM_C210710WA	0.0409477	0.0527931	0.0404492
A0A1D8PL78	A0A1D8PL78	Crd2p	CRD2 orf19.4674.1 CAALFM_C401160WA	0.0408315	0.0994221	0.057251
Q96VB9	Q96VB9	Heat shock protein homolog SSE1 (Chaperone protein MSI3)	MSI3 SSE1 CAALFM_C106100CA CaO19.2435 CaO19.9971	0.0402184	0.0483756	0.0340694
Q5APD4	Q5APD4	Sphingolipid C9-methyltransferase (C-9-MT) (EC 2.1.1.317) (Cyclopropane fatty acyl phospholipid synthase homolog 1) (Methyltransferase for sphingolipid 1)	MTS1 CFA1 CAALFM_C109680WA CaO19.12294 CaO19.4831	0.0401922	0.0526018	0.0372237
Q5AHE9	Q5AHE9	Yim1p	YIM1 orf19.847 CAALFM_C203750WA	0.0400411	0.0363853	0.0386432
A0A1D8PPX6	A0A1D8PPX6	Uncharacterized protein	orf19.5525 CAALFM_C602560WA	0.0399453	0.0386865	0.0303424
Q5A500	Q5A500	Adenylyl-sulfate kinase (EC 2.7.1.25)	MET14 orf19.946 CAALFM_C500430WA	0.0399191	0.0513843	0.039205
Q5A006	Q5A006	Coatomer subunit zeta	CAALFM_CR03600CA orf19.4382	0.0399017	0.0613699	0.0362947
Q5AND9	Q5AND9	Arf family GTPase	ARF2 orf19.5964 CAALFM_C304950WA	0.0397767	0.0324363	0.0328006
Q5A2A5	Q5A2A5	Glycine--tRNA ligase	GRS1 orf19.437 CAALFM_C105290WA	0.0396634	0.0446147	0.0440858
Q5AB84	Q5AB84	Uncharacterized protein	orf19.6090 CAALFM_C100160CA	0.0392886	0.0512664	0.0358343
A0A1D8PLS9	A0A1D8PLS9	Uncharacterized protein	orf19.3366.1 CAALFM_C403400WA	0.0392043	0.0467087	0.120306
P0CH96	P0CH96	Adenylosuccinate synthetase (AMPSase) (AdSS) (EC 6.3.4.4) (IMP--aspartate ligase)	ADE12 CAALFM_C109640WA CaO19.12290 CaO19.4827	0.0389835	0.0437892	0.0397778
A0A1D8PQJ8	A0A1D8PQJ8	Uncharacterized protein	orf19.7085 CAALFM_C700350CA	0.038966	0.032465	0.0428197
Q5A4W7	Q5A4W7	Tetrafunctional fatty acid synthase subunit	FAS1 orf19.979 CAALFM_C500190CA	0.0389457	0.0391996	0.043735
P79023	P79023	Phospho-2-dehydro-3-deoxyheptonate aldolase, tyrosine-inhibited (EC 2.5.1.54) (3-deoxy-D-arabino-heptulosonate 7-phosphate synthase) (DAHP synthase) (Phospho-2-keto-3-deoxyheptonate aldolase)	ARO4 CAALFM_C105110CA CaO19.11542 CaO19.4060	0.0382745	0.0474417	0.0439323
A0A1D8PFM9	A0A1D8PFM9	Peptidylprolyl isomerase (EC 5.2.1.8)	orf19.4952.1 CAALFM_C113260WA	0.0382716	0.0355088	0.0448422
Q9HGT6	Q9HGT6	Serine--tRNA ligase, cytoplasmic (EC 6.1.1.11) (Seryl-tRNA synthetase) (SerRS) (Seryl-tRNA(Ser/Sec) synthetase)	SES1 CAALFM_C302780WA CaO19.7901	0.0377485	0.0325734	0.0380486
Q59S78	Q59S78	Small COPII coat GTPase SAR1 (EC 3.6.5.-)	SAR1 CAALFM_C602220WA CaO19.10966 CaO19.3462	0.0375974	0.0391518	0.0414001
A0A1D8PFX2	A0A1D8PFX2	DNA-directed RNA polymerase core subunit	RPC10 orf19.7255 CAALFM_C114390WA	0.0375567	0.0393653	0.0435377
A0A1D8PS11	A0A1D8PS11	Orotate phosphoribosyltransferase	URA5 CAALFM_CR01650WA orf19.2555	0.0373824	0.042288	0.0365906
Q5A678	Q5A678	Ssz1p	SSZ1 orf19.3812 CAALFM_C404700WA	0.0373068	0.0339279	0.0279171
A0A1D8PEI2	A0A1D8PEI2	Dihydroxyacetone kinase	DAK2 orf19.4777 CAALFM_C109190CA	0.0370105	0.0434673	0.0325978
A0A1D8PI24	A0A1D8PI24	D-arabinose 1-dehydrogenase (NAD(P)(+))	ARA1 orf19.2172 CAALFM_C208130WA	0.036778	0.0375996	0.0350149
Q5ANL6	Q5ANL6	13 kDa ribonucleoprotein-associated protein	SNU13 CAALFM_C304380CA CaO19.13306 CaO19.5885	0.0362608	0.0197617	0.0268732
A0A1D8PQ26	A0A1D8PQ26	Adenosine kinase	ADO1 orf19.5591 CAALFM_C603080CA	0.0358104	0.0348841	0.0368373
A0A1D8PNN8	A0A1D8PNN8	Cam1-1p	CAM1-1 orf19.2651 CAALFM_C503280WA	0.0358075	0.0358976	0.032617
Q59UF7	Q59UF7	Aspartate--tRNA ligase	DPS1-1 CAALFM_CR03170WA orf19.2407	0.0356186	0.0463198	0.0365577
A0A1D8PIL9	A0A1D8PIL9	Uncharacterized protein	orf19.1367.1 CAALFM_C209830CA	0.0354326	0.0279768	0.0400491
P46586	P46586	ATP phosphoribosyltransferase (ATP-PRT) (ATP-PRTase) (EC 2.4.2.17)	HIS1 CAALFM_C505320CA CaO19.11509 CaO19.4026	0.0353048	0.0479007	0.0464015
A0A1D8PH00	A0A1D8PH00	Asr3p	ASR3 orf19.842 CAALFM_C203790CA	0.0347876	0.0366976	0.0281062
A0A1D8PT03	A0A1D8PT03	Flavodoxin-like fold family protein	YCP4 CAALFM_CR05380CA orf19.5286	0.0345667	0.0404203	0.0289283
A0A1D8PR55	A0A1D8PR55	Uncharacterized protein (Fragment)	CAALFM_C702610CA	0.0341861	0.0168304	0.0308302
A0A1D8PL14	A0A1D8PL14	Ornithine-oxo-acid transaminase	CAR2 orf19.5641 CAALFM_C400160CA	0.0339914	0.047378	0.0390132
P31225	P31225	Corticosteroid-binding protein	CBP1 CAALFM_CR09270CA CaO19.7323	0.0329337	0.0317772	0.0270738
A0A1D8PH42	A0A1D8PH42	Branched-chain-amino-acid aminotransferase (EC 2.6.1.42)	BAT21 orf19.797 CAALFM_C204230WA	0.0328494	0.0349383	0.0378211
A0A1D8PU51	A0A1D8PU51	Uncharacterized protein	CAALFM_CR10140WA orf19.7590	0.0325036	0.0192562	0.0210744
A0A1D8PTW9	A0A1D8PTW9	Pyridoxine 4-dehydrogenase	CAALFM_CR09100CA orf19.7306	0.0322073	0.0328443	0.0377772
Q59UQ4	Q59UQ4	Chromatin-binding transcription coactivator	orf19.5666 CAALFM_C400390WA	0.0321085	0.0316029	0.0324991
Q5AMM4	Q5AMM4	RNA polymerase II degradation factor 1	DEF1 CAALFM_C401720CA CaO19.12092 CaO19.4622	0.0318208	0.0354419	0.0388707
A0A1D8PCI5	A0A1D8PCI5	Arginine--tRNA ligase	orf19.3341 CAALFM_C101530CA	0.0318034	0.0338451	0.0334966
Q5ADN2	Q5ADN2	Putative phosphomutase	orf19.6809 CAALFM_C306920WA	0.031783	0.0214041	0.027044
A0A1D8PNG9	A0A1D8PNG9	Threonine synthase	THR4 orf19.4233 CAALFM_C502270WA	0.0317627	0.021093	0.0278568
A0A1D8PRF3	A0A1D8PRF3	Uncharacterized protein	orf19.7199 CAALFM_C703830CA	0.0314372	0.0266741	0.0317756
A0A1D8PI17	A0A1D8PI17	Rnr22p	RNR22 orf19.1868 CAALFM_C207570WA	0.0314169	0.0203606	0.0252701
Q5AKX2	Q5AKX2	Fumarate reductase	OSM2 orf19.5005 CAALFM_C113670WA	0.0312367	0.0220801	0.0260618
A0A1D8PPA5	A0A1D8PPA5	Het1p	HET1 orf19.6327 CAALFM_C600100CA	0.0312106	0.0255723	0.0324498
Q5ADU2	Q5ADU2	Lysine--tRNA ligase (EC 6.1.1.6) (Lysyl-tRNA synthetase)	KRS1 orf19.6749 CAALFM_C307410CA	0.0308735	0.0324044	0.0362892
Q59SM8	Q59SM8	Trifunctional formate-tetrahydrofolate ligase/methenyltetrahydrofolate cyclohydrolase/methylenetetrahydrofolate dehydrogenase	MIS11 CAALFM_CR07010WA orf19.2364	0.0308532	0.0351391	0.0295394
A0A1D8PMH8	A0A1D8PMH8	Glutamate dehydrogenase	GDH3 orf19.4716 CAALFM_C406120WA	0.0307747	0.0384729	0.0270059
A0A1D8PFX8	A0A1D8PFX8	Rab GDP dissociation inhibitor	GDI1 orf19.7261 CAALFM_C114440CA	0.0306294	0.0291519	0.0291749
Q5AMT7	Q5AMT7	Bfr1p	BFR1 orf19.4560 CAALFM_C402270CA	0.0306062	0.0391359	0.02929
Q5AEI1	Q5AEI1	Nuo2p	NUO2 orf19.287 CAALFM_C302940CA	0.0305365	0.0292147	0.0344202
Q5ALM6	Q5ALM6	Peptidyl-prolyl cis-trans isomerase (PPIase) (EC 5.2.1.8)	CPR3 orf19.1552 CAALFM_C202320CA	0.0303941	0.0239354	0.027398
A0A1D8PFV8	A0A1D8PFV8	17-beta-hydroxysteroid dehydrogenase-like protein	orf19.7214 CAALFM_C114060WA	0.030336	0.0307847	0.0287611
A0A1D8PPQ1	A0A1D8PPQ1	Tif3p	TIF3 orf19.3423 CAALFM_C601630WA	0.0298594	0.0296714	0.0333432
A0A1D8PEA2	A0A1D8PEA2	Dolichyl-phosphate beta-D-mannosyltransferase	DPM1 orf19.5073 CAALFM_C108010WA	0.0297926	0.0287025	0.0402683
A0A1D8PK11	A0A1D8PK11	RNA-binding protein	orf19.5917.3 CAALFM_C304590WA	0.0297577	0.029025	0.0282706
Q59QN6;A0A1D8PNS1;A0A1D8PIL8	A0A1D8PIL8	Formate dehydrogenase (FDH) (EC 1.17.1.9) (NAD-dependent formate dehydrogenase)	orf19.1774 CAALFM_C210070WA	0.0297287	0.0216654	0.0211536
Q59QN6;A0A1D8PNS1;A0A1D8PIL8	A0A1D8PNS1	Formate dehydrogenase (FDH) (EC 1.17.1.9) (NAD-dependent formate dehydrogenase)	orf19.1117 CAALFM_C503770CA	0.0297287	0.0216654	0.0211536
Q59QN6;A0A1D8PNS1;A0A1D8PIL8	Q59QN6	Formate dehydrogenase (FDH) (EC 1.17.1.9) (NAD-dependent formate dehydrogenase)	FDH1 CAALFM_CR05170CA orf19.638	0.0297287	0.0216654	0.0211536
A0A1D8PTD8	A0A1D8PTD8	Thiosulfate sulfurtransferase	CAALFM_CR07020WA orf19.2363	0.0294352	0.0220861	0.0292873
A0A1D8PSY1	A0A1D8PSY1	Glutamine synthetase (EC 6.3.1.2)	GLN1 CAALFM_CR05050WA orf19.646	0.0293654	0.0219191	0.0350642
A0A1D8PTV7	A0A1D8PTV7	Putative cystathionine beta-lyase	CAALFM_CR09010CA orf19.7297	0.0291359	0.0299701	0.0289557
A0A1D8PFV4	A0A1D8PFV4	mRNA-binding protein	NPL3 orf19.7238 CAALFM_C114280CA	0.0289412	0.0296297	0.0309754
Q59N40	Q59N40	Aspartate aminotransferase (EC 2.6.1.1)	AAT21 CAALFM_CR07620WA orf19.6287	0.0287753	0.0262538	0.0301533
Q59Y37	Q59Y37	Pst2p	PST2 orf19.3612 CAALFM_C208640CA	0.0286777	0.0266308	0.0229486
A0A1D8PSA9	A0A1D8PSA9	Phosphoglucomutase	PGM2 CAALFM_CR02820WA orf19.2841	0.0286649	0.0248788	0.0285556
Q59P03	Q59P03	NADH-cytochrome b5 reductase 1 (EC 1.6.2.2) (Microsomal cytochrome b reductase)	CBR1 CAALFM_C405450CA CaO19.1801 CaO19.9367	0.0285463	0.0206022	0.0366537
A0A1D8PP67	A0A1D8PP67	Riboflavin synthase	RIB5 orf19.4024 CAALFM_C505300WA	0.028526	0.0296131	0.0301067
Q00310	Q00310	Glycolipid 2-alpha-mannosyltransferase 1 (EC 2.4.1.-) (Alpha-1,2-mannosyltransferase 1)	MNT1 KRE2 KTR1 CAALFM_C301810CA CaO19.1665 CaO19.9234	0.0285219	0.0303445	0.0271845
Q5AEE1	Q5AEE1	Histone H2A.Z	HTZ1 CAALFM_C303280CA CaO19.327 CaO19.7959	0.0284926	0.0230379	0.0303177
Q5AMN0	Q5AMN0	Proliferating cell nuclear antigen	POL30 orf19.4616 CAALFM_C401770WA	0.0283728	0.0355662	0.0260514
Q5AFB4	Q5AFB4	Gst2p	GST2 orf19.2693 CAALFM_C402990CA	0.0283258	0.046919	0.0408657
Q5A6M9	Q5A6M9	SnoRNA-binding protein	NHP2 CAALFM_CR04360CA orf19.526	0.0281735	0.0296462	0.0222972
A0A1D8PLK1	A0A1D8PLK1	Proteasome core particle subunit beta 6	orf19.2755 CAALFM_C402470CA	0.0280721	0.0362323	0.0258228
A0A1D8PRM5	A0A1D8PRM5	F1F0 ATP synthase subunit f	ATP17 CAALFM_CR00250WA orf19.7509.1	0.0277522	0.0461477	0.00140682
Q5AIA0	Q5AIA0	Tom20p	TOM20 orf19.2953 CAALFM_C102640CA	0.0276923	0.0167702	0.0486158
Q59YJ9	Q59YJ9	mRNA-binding translational activator	GIS2 orf19.3182 CAALFM_C501910WA	0.02762	0.0305941	0.0321977
Q5A1Q0	Q5A1Q0	Glucose-6-phosphate 1-epimerase (EC 5.1.3.15)	orf19.1946 CAALFM_C501230CA	0.0274645	0.028234	0.0282569
Q5A940	Q5A940	Multiprotein-bridging factor 1	MBF1 CAALFM_C101060WA CaO19.10804 CaO19.3294	0.0274224	0.0290697	0.0295504
A0A1D8PT56	A0A1D8PT56	Adenylosuccinate lyase (ASL) (EC 4.3.2.2) (Adenylosuccinase)	ADE13 CAALFM_CR06150CA orf19.3870	0.0271469	0.0229617	0.0300382
Q5AH14	Q5AH14	Tom40p	TOM40 orf19.6524 CAALFM_C701970CA	0.0270499	0.0294811	0.0250552
A0A1D8PKU3	A0A1D8PKU3	Uncharacterized protein	orf19.6731.1 CAALFM_C307580WA	0.0270333	0.0622496	0.0636253
A0A1D8PPY8	A0A1D8PPY8	Fimbrin	SAC6 orf19.5544 CAALFM_C602730WA	0.027008	0.0211851	0.0239675
Q59Z25	Q59Z25	Mitochondrial nucleoid protein	orf19.2275 CAALFM_C207190CA	0.0269923	0.0371566	0.0303396
A0A1D8PEQ8	A0A1D8PEQ8	Acylglycerol lipase	orf19.4864 CAALFM_C109980CA	0.0269807	0.0233139	0.0370565
Q59T30	Q59T30	Uncharacterized protein	orf19.6887 CAALFM_C205760CA	0.0269743	0.0271602	0.0327786
Q5AL24	Q5AL24	Nicotinamide-nucleotide adenylyltransferase	orf19.4953 CAALFM_C113270WA	0.0269171	0.0240989	0.02336
A0A1D8PPZ0	A0A1D8PPZ0	Uncharacterized protein	orf19.5547 CAALFM_C602740WA	0.0268889	0.0377653	0.031011
A0A1D8PK65	A0A1D8PK65	Trifunctional fatty acid synthase subunit	FAS2 orf19.5949 CAALFM_C304830CA	0.0268555	0.0274847	0.0245244
Q59T95	Q59T95	Cystathionine beta-synthase (EC 4.2.1.22)	CYS4 orf19.4536 CAALFM_C101870CA	0.0268058	0.028786	0.0292407
Q9P975	Q9P975	Eukaryotic translation initiation factor 4E (eIF-4E) (eIF4E) (eIF-4F 25 kDa subunit) (mRNA cap-binding protein)	TIF45 EIF4E CAALFM_CR10490WA CaO19.7626	0.0267782	0.0313167	0.0244619
A0A1D8PRQ3	A0A1D8PRQ3	Ran GTPase-binding protein	YRB1 CAALFM_CR00580WA orf19.7477	0.0265992	0.0296058	0.0284158
Q5AJC0	Q5AJC0	Extracellular glycosidase UTR2 (EC 3.2.-.-) (Cell-surface factor 4)	UTR2 CSF4 CAALFM_C301730CA CaO19.1671 CaO19.9240	0.0265527	0.0290872	0.0218823
Q5A7P9	Q5A7P9	Thioredoxin peroxidase	DOT5 orf19.5417 CAALFM_C300480CA	0.0264766	0.0210809	0.0151356
A0A1D8PDN3	A0A1D8PDN3	Trp99p	TRP99 orf19.424 CAALFM_C105410CA	0.0264699	0.0456856	0.032521
A0A1D8PM81	A0A1D8PM81	MICOS complex subunit MIC10	orf19.3782.2 CAALFM_C404970CA	0.0264681	0.0419629	0.0219966
A0A1D8PS31	A0A1D8PS31	Dethiobiotin synthase	CAALFM_CR01910CA orf19.2590	0.0263353	0.0147935	0.0234838
A0A1D8PTD1	A0A1D8PTD1	Bifunctional carbamoylphosphate synthetase/aspartate transcarbamylase	URA2 CAALFM_CR07050CA orf19.2360	0.0262595	0.0265511	0.0266159
Q59Q46	Q59Q46	Inosine-5'-monophosphate dehydrogenase (IMP dehydrogenase) (IMPD) (IMPDH) (EC 1.1.1.205)	IMH3 IMD3 CAALFM_C206390CA CaO19.18 CaO19.7689	0.0262054	0.0353239	0.0296353
Q59S06	Q59S06	Nucleolar protein 58	NOP58 CAALFM_C600370CA CaO19.1199 CaO19.8790	0.026104	0.0269164	0.0303342
Q5APF2	Q5APF2	GMP synthase [glutamine-hydrolyzing] (EC 6.3.5.2) (GMP synthetase) (Glutamine amidotransferase)	GUA1 CAALFM_C109490CA CaO19.12276 CaO19.4813	0.026041	0.0239386	0.0206242
P0CY19	P0CY19	Deoxyuridine 5'-triphosphate nucleotidohydrolase (dUTPase) (EC 3.6.1.23) (dUTP pyrophosphatase)	DUT1 CAALFM_C101330CA CaO19.10832 CaO19.3322	0.0257458	0.025631	0.0155738
A0A1D8PJF9	A0A1D8PJF9	Acetolactate synthase (EC 2.2.1.6)	ILV2 orf19.1613 CAALFM_C302320WA	0.0257016	0.0274203	0.0273101
Q5ALX8	Q5ALX8	Adenine phosphoribosyltransferase (APRT) (EC 2.4.2.7)	APT1 CAALFM_C201430WA CaO19.1448 CaO19.9023	0.0256885	0.0213097	0.01897
Q59Z14	Q59Z14	Deoxyhypusine hydroxylase (DOHH) (EC 1.14.99.29) (Deoxyhypusine dioxygenase) (Deoxyhypusine monooxygenase)	LIA1 CAALFM_C207290WA CaO19.2286 CaO19.9826	0.0256301	0.0228418	0.0209626
A0A1D8PKJ3	A0A1D8PKJ3	E1 ubiquitin-activating protein	UBA1 orf19.7438 CAALFM_C306500WA	0.0255938	0.0220912	0.0265608
A0A1D8PMK4	A0A1D8PMK4	Uncharacterized protein	orf19.2887 CAALFM_C406470WA	0.0255052	0.0199074	0.0254879
A0A1D8PQU3	A0A1D8PQU3	Uncharacterized protein	orf19.6898.1 CAALFM_C701160CA	0.0254409	0.0229569	0.0233353
Q59PR9	Q59PR9	Transcriptional regulator HMO1 (High mobility group protein 1)	HMO1 CAALFM_CR05670CA CaO19.13966 CaO19.6645	0.0254183	0.0239586	0.028794
A0A1D8PN67	A0A1D8PN67	Uncharacterized protein	orf19.4132 CAALFM_C501420WA	0.025404	0	0.0334966
Q59WV8	Q59WV8	Uncharacterized protein	orf19.94 CAALFM_C600930CA	0.0253	0.031586	0.0221284
A0A1D8PRL3	A0A1D8PRL3	Uncharacterized protein	CAALFM_CR00090CA orf19.7531	0.0251446	0.0193063	0.0260297
Q5AAI8	Q5AAI8	Nucleosome assembly protein 1	NAP1 CAALFM_CR00320CA orf19.7501	0.0251344	0.0211325	0.0207017
A0A1D8PG96	A0A1D8PG96	Hsp70 family ATPase	KAR2 orf19.2013 CAALFM_C201120WA	0.0250667	0.0277199	0.0189963
Q59V92	Q59V92	Type II HSP40 co-chaperone	SIS1 CAALFM_CR06080WA orf19.3861	0.0249583	0.0248383	0.0230108
A0A1D8PLH1	A0A1D8PLH1	Protein transporter	TIM10 orf19.4577.3 CAALFM_C402140CA	0.0248066	0.0206924	0.0169037
A0A1D8PIK6	A0A1D8PIK6	Uncharacterized protein	orf19.1785 CAALFM_C209980WA	0.0247657	0.0244616	0.0400025
A0A1D8PR93	A0A1D8PR93	Histone	HHO1 orf19.5137.1 CAALFM_C703180CA	0.0246642	0.0186516	0.0270415
Q5ACM9	Q5ACM9	Eukaryotic translation initiation factor 3 subunit J (eIF3j) (Eukaryotic translation initiation factor 3 30 kDa subunit) (eIF-3 30 kDa)	HCR1 CAALFM_CR10370WA CaO19.7613	0.0245965	0.0286279	0.0272155
Q5AEJ1	Q5AEJ1	Bifunctional hydroxyethylthiazole kinase/thiamine-phosphate diphosphorylase	THI6 orf19.277 CAALFM_C302860WA	0.0244327	0.0237346	0.0114951
Q5AFN8	Q5AFN8	Covalently-linked cell wall protein 14	SSR1 CCW14 CAALFM_C700860WA CaO19.7030	0.0243449	0.0261189	0.0117352
Q5ANP6	Q5ANP6	Sbp1p	SBP1 orf19.5854 CAALFM_C304090WA	0.0242316	0.0178749	0.020964
A0A1D8PCT4	A0A1D8PCT4	Phenylalanine--tRNA ligase subunit alpha	FRS2 orf19.2960 CAALFM_C102710WA	0.0242101	0.0331853	0.0363851
A0A1D8PJR3	A0A1D8PJR3	Uncharacterized protein	orf19.332.1 CAALFM_C303340CA	0.0241479	0.0343582	0.0265583
Q5AEC9	Q5AEC9	NADH-ubiquinone reductase (H(+)-translocating)	NDE1 orf19.339 CAALFM_C303420CA	0.024095	0.0214022	0.0274375
Q5AFE4	Q5AFE4	Regulator of cytoskeleton and endocytosis RVS161	RVS161 CAALFM_C700020CA CaO19.7124 orf19.7124	0.0240947	0.0268421	0.0245921
A0A1D8PLY4	A0A1D8PLY4	Pyruvate carboxylase (EC 6.4.1.1)	PYC2 orf19.789 CAALFM_C403940CA	0.0240593	0.0212801	0.0312221
A0A1D8PFD4	A0A1D8PFD4	F1F0 ATP synthase subunit k	ATP19 orf19.5231.2 CAALFM_C112320CA	0.0239366	0.034304	0.0422524
A0A1D8PTW6	A0A1D8PTW6	3-hydroxy-3-methylglutaryl coenzyme A synthase (HMG-CoA synthase) (EC 2.3.3.10)	ERG13 CAALFM_CR09160CA orf19.7312	0.0238727	0.022955	0.0244822
A0A1D8PMU2	A0A1D8PMU2	Uncharacterized protein	orf19.5686 CAALFM_C500100CA	0.0238724	0.020534	0.0233887
A0A1D8PHH7	A0A1D8PHH7	Isocitrate dehydrogenase [NADP] (EC 1.1.1.42)	IDP1 orf19.5211 CAALFM_C205890CA	0.0237957	0.0307869	0.0231651
Q5AKX8	Q5AKX8	Cyb2p	CYB2 orf19.5000 CAALFM_C113630WA	0.0237053	0.0242063	0.0240081
Q59R20	Q59R20	Proline--tRNA ligase	orf19.6701 CAALFM_C703660CA	0.023696	0.0282018	0.025996
Q59Z50	Q59Z50	Spermidine synthase	SPE3 orf19.2250 CAALFM_C206960WA	0.0235676	0.0222755	0.034675
A0A1D8PNF5	A0A1D8PNF5	Translation initiation factor eIF5	TIF5 orf19.4261 CAALFM_C502490CA	0.0235121	0.024794	0.0217598
Q5A784	Q5A784	Ofr1p	OFR1 orf19.5078 CAALFM_C108060WA	0.0234584	0.0232833	0.022338
A0A1D8PRQ2	A0A1D8PRQ2	Uncharacterized protein	CAALFM_CR00310CA orf19.7502	0.0234124	0.0203118	0.0173616
Q92410	Q92410	Alpha,alpha-trehalose-phosphate synthase [UDP-forming] (EC 2.4.1.15) (Trehalose-6-phosphate synthase) (UDP-glucose-glucosephosphate glucosyltransferase)	TPS1 CAALFM_CR05720WA CaO19.13961 CaO19.6640	0.0230077	0.0274668	0.0287858
A0A1D8PTX1	A0A1D8PTX1	Actin-related protein 2	ARP2 CAALFM_CR08950WA orf19.7292	0.0224817	0.0201477	0.0247842
Q5A9E7	Q5A9E7	Uncharacterized protein	CAALFM_CR01350CA orf19.2518	0.0223231	0.020978	0.0164915
Q5AGF6	Q5AGF6	Translation initiation factor eIF2 subunit gamma	GCD11 orf19.4223 CAALFM_C502170CA	0.022172	0.0233123	0.0240314
Q59MV9	Q59MV9	Flavohemoprotein (EC 1.14.12.17) (Flavohemoglobin) (Hemoglobin-like protein) (Nitric oxide dioxygenase) (NO oxygenase) (NOD)	YHB1 CAALFM_CR07790CA CaO19.11192 CaO19.3707	0.0221214	0.0238879	0.0216902
P53704	P53704	Glutamine--fructose-6-phosphate aminotransferase [isomerizing] (GFAT) (EC 2.6.1.16) (D-fructose-6-phosphate amidotransferase) (Hexosephosphate aminotransferase)	GFA1 CAALFM_C302280CA CaO19.1618	0.0220389	0.0205231	0.0200284
Q59KZ3	Q59KZ3	Uridylate kinase (UK) (EC 2.7.4.14) (ATP:UMP phosphotransferase) (Deoxycytidylate kinase) (CK) (dCMP kinase) (Uridine monophosphate kinase) (UMP kinase) (UMPK)	URA6 orf19.5195 CAALFM_C104420CA	0.0220087	0.0244237	0.0211629
A0A1D8PJR2;A0A1D8PJX4	A0A1D8PJR2	Gtt11p	GTT11 orf19.6947 CAALFM_C303720WA	0.0219677	0.020934	0.0199286
A0A1D8PJR2;A0A1D8PJX4	A0A1D8PJX4	Bifunctional glutathione transferase/peroxidase	GTT12 orf19.359 CAALFM_C303600CA	0.0219677	0.020934	0.0199286
A0A1D8PRB3	A0A1D8PRB3	Serine hydroxymethyltransferase (EC 2.1.2.1)	SHM1 orf19.1342 CAALFM_C703330CA	0.0219349	0.0204578	0.0244526
A0A1D8PCY4	A0A1D8PCY4	Ecm33p	ECM33 orf19.3010.1 CAALFM_C103190CA	0.021871	0.0193796	0.0176721
Q5ADT0	Q5ADT0	Slk19p	SLK19 orf19.6763 CAALFM_C307310CA	0.0218547	0.0194372	0.0223504
A0A1D8PQC2	A0A1D8PQC2	Phosphatidylinositol-binding protein	orf19.1212 CAALFM_C604100WA	0.0218195	0.0207877	0.0127412
Q5AFA8	Q5AFA8	Abp1p	ABP1 orf19.2699 CAALFM_C402940WA	0.0217539	0.0213894	0.0210369
Q59LZ5	Q59LZ5	Protein channel	TOM70 orf19.3700 CAALFM_C702640WA	0.0217329	0.0192747	0.0208111
Q59Y38	Q59Y38	Uncharacterized protein	orf19.3611 CAALFM_C208650WA	0.0216975	0.0202758	0.0222994
Q5A9E1	Q5A9E1	GrpE protein homolog	MGE1 CAALFM_CR01390WA orf19.2524	0.0216039	0.028633	0.0237138
A0A1D8PP59	A0A1D8PP59	Ubiquinol--cytochrome-c reductase subunit	orf19.4016 CAALFM_C505230CA	0.0216025	0.0235112	0.0268639
Q5A6S0	Q5A6S0	Mitochondrial 54S ribosomal protein YmL40	MRPL40 CAALFM_CR04010CA orf19.484	0.0215714	0.000505206	0.000554971
Q5A8K2-2;Q5A8K2	Q5A8K2	Alanine--tRNA ligase (EC 6.1.1.7) (Alanyl-tRNA synthetase) (AlaRS)	ALA1 SYA1 CAALFM_C603720WA CaO19.13169 CaO19.5746	0.0213584	0.0221661	0.0206327
Q5A8K2-2;Q5A8K2	Q5A8K2-2			0.0213584	0.0221661	0.0206327
Q5AML6	Q5AML6	Carbamoyl-phosphate synthase arginine-specific small chain (CPS-A) (EC 6.3.5.5) (Arginine-specific carbamoyl-phosphate synthetase, glutamine chain)	CPA1 CAALFM_C401550CA CaO19.12100 CaO19.4630	0.0212366	0.0211201	0.0238324
Q5A0I8	Q5A0I8	Sgt2p	SGT2 orf19.5823 CAALFM_C202830CA	0.0211431	0.0242987	0.0119054
A0A1D8PC56	A0A1D8PC56	Uncharacterized protein	orf19.6082 CAALFM_C100210CA	0.0208897	0.0187032	0.0211098
Q9HEW1	Q9HEW1	cAMP-dependent protein kinase regulatory subunit (PKA regulatory subunit) (PKA-R)	BCY1 PKAR CAALFM_C201110CA CaO19.9565	0.0207854	0.0170806	0.0220802
A0A1D8PSQ3	A0A1D8PSQ3	Type I HSP40 co-chaperone	YDJ1 CAALFM_CR04200WA orf19.506	0.0207714	0.0208922	0.0190988
Q5AF38	Q5AF38	Alpha-mannosidase (EC 3.2.1.-)	AMS1 orf19.2768 CAALFM_C402360WA	0.0207252	0.0233209	0.0232714
Q5AA47	Q5AA47	Arp2/3 complex 34 kDa subunit	ARC35 orf19.2437 CAALFM_C106080CA	0.0207142	0.013494	0.010462
A0A1D8PCD3	A0A1D8PCD3	Uncharacterized protein	orf19.3290 CAALFM_C101010WA	0.0207023	0.025964	0.0285885
O43101	O43101	Centromere/microtubule-binding protein CBF5 (Centromere-binding factor 5) (H/ACA snoRNP protein CBF5) (Small nucleolar RNP protein CBF5)	CBF5 CAALFM_C110620WA CaO19.1833 CaO19.9391	0.0206906	0.0219478	0.0254586
A0A1D8PMH6	A0A1D8PMH6	Tryptophan synthase (EC 4.2.1.20)	TRP5 orf19.4718 CAALFM_C406110CA	0.0206718	0.0223159	0.0226483
Q59U59	Q59U59	Proteinase A	APR1 orf19.1891 CAALFM_C207400CA	0.020534	0.0197767	0.0288132
A0A1D8PHG1	A0A1D8PHG1	Oxysterol-binding protein	orf19.6883 CAALFM_C205720CA	0.020509	0.014972	0.0213487
A0A1D8PQL8	A0A1D8PQL8	Glutamate--tRNA ligase	GUS1 orf19.7057 CAALFM_C700620WA	0.0204602	0.0214028	0.0225225
A0A1D8PLQ3	A0A1D8PLQ3	Gly-Xaa carboxypeptidase	orf19.2686 CAALFM_C403050CA	0.0204117	0.0258142	0.0197489
A0A1D8PR50	A0A1D8PR50	U6 snRNA complex subunit	orf19.6458.1 CAALFM_C702510WA	0.0203992	0.0375072	0.0288598
Q59TC4	Q59TC4	Lys22p	LYS22 orf19.4506 CAALFM_C204460WA	0.0203129	0.0265881	0.0193942
Q59XX2	Q59XX2	Cell surface mannoprotein MP65 (EC 3.2.1.-) (Mannoprotein of 65 kDa) (Soluble cell wall protein 10)	MP65 CMP65 SCW1 SCW10 CAALFM_C210030CA CaO19.1779 CaO19.9345	0.0200185	0.0180996	0.0208056
Q5APD5	Q5APD5	Uncharacterized protein	orf19.4830 CAALFM_C109670CA	0.019952	0.0187612	0.028857
A0A1D8PQW1	A0A1D8PQW1	Proteasome endopeptidase complex (EC 3.4.25.1)	PRE10 orf19.6582 CAALFM_C701470CA	0.0198413	0.0204976	0.0202589
A0A1D8PIF1	A0A1D8PIF1	Uncharacterized protein	orf19.200 CAALFM_C209040WA	0.0198212	0.0168024	0.0142224
A0A1D8PPW9	A0A1D8PPW9	Aminomethyltransferase (EC 2.1.2.10) (Glycine cleavage system T protein)	GCV1 orf19.5519 CAALFM_C602500CA	0.0197265	0.0172317	0.0236661
A0A1D8PRU4	A0A1D8PRU4	Actin-related protein 2/3 complex subunit 4	ARC19 CAALFM_CR01040CA orf19.3251	0.0196565	0.0250662	0.0204288
Q5A473	Q5A473	Gvp36p	GVP36 orf19.1236 CAALFM_C405550CA	0.0196344	0.0240511	0.0286981
A0A1D8PJA6	A0A1D8PJA6	Uncharacterized protein	orf19.1682 CAALFM_C301610WA	0.0195891	0.0191195	0.0219889
Q5A2A7	Q5A2A7	Metalloendopeptidase	PRD1 orf19.434 CAALFM_C105300CA	0.0195885	0.0243083	0.0159361
A0A1D8PQD4	A0A1D8PQD4	E2 ubiquitin-conjugating protein	orf19.1085 CAALFM_C604280WA	0.019415	0.0207191	0.0151378
A0A1D8PEI6	A0A1D8PEI6	Bifunctional acetylglutamate kinase/N-acetyl-gamma-glutamyl-phosphate reductase	ARG5,6 orf19.4788 CAALFM_C109290CA	0.0194037	0.0206991	0.0201849
A0A1D8PQ55	A0A1D8PQ55	Uncharacterized protein	orf19.5627 CAALFM_C603380WA	0.0193241	0.0170261	0.0185883
A0A1D8PSI3	A0A1D8PSI3	Uncharacterized protein	CAALFM_CR03520CA orf19.4395	0.0192872	0.0197499	0.0178089
Q59Z17	Q59Z17	Catabolic 3-dehydroquinase (cDHQase) (EC 4.2.1.10) (3-dehydroquinate dehydratase)	DQD1 DHQ99 CAALFM_C207260CA CaO19.2283 CaO19.9823	0.0192828	0.0211854	0.0205315
Q5A967	Q5A967	Carnitine:acyl carnitine antiporter	CRC1 CAALFM_CR01980CA orf19.2599	0.0192328	0.0226063	0.0155686
A0A1D8PF63	A0A1D8PF63	Uncharacterized protein	orf19.1152 CAALFM_C111670WA	0.0192325	0.0142532	0.0147015
Q5A1Z4	Q5A1Z4	Aqy1p	AQY1 CAALFM_CR02920CA orf19.2849	0.0191974	0.00195756	0.0149541
A0A1D8PDT9	A0A1D8PDT9	PRA1 family protein	orf19.6264.3 CAALFM_C106480CA	0.0190756	0.0225442	0.0117311
A0A1D8PT60	A0A1D8PT60	Actin-related protein 2/3 complex subunit	ARC40 CAALFM_CR06180WA orf19.3873	0.0190564	0.0166784	0.0220196
A0A1D8PI37	A0A1D8PI37	Uncharacterized protein	orf19.1873 CAALFM_C207540WA	0.0190471	0.0252281	0.0220719
A0A1D8PLB7	A0A1D8PLB7	Acetolactate synthase regulatory subunit	ILV6 orf19.4650 CAALFM_C401370WA	0.018962	0.0163409	0.0143419
A0A1D8PIS4	A0A1D8PIS4	Trehalose 6-phosphate synthase/phosphatase complex subunit	TPS3 orf19.5348 CAALFM_C210690WA	0.0189266	0.0176476	0.0159928
Q59V63	Q59V63	Emp24p	EMP24 CAALFM_CR07590WA orf19.6293	0.0188775	0.0187877	0.0188464
Q5AI14	Q5AI14	Trehalose-phosphatase	TPS2 orf19.3038 CAALFM_C103380WA	0.0188623	0.0133972	0.0153937
Q5AH07	Q5AH07	Nuc2p	NUC2 orf19.6531 CAALFM_C701900WA	0.0188211	0.017066	0.0159793
A0A1D8PQB4	A0A1D8PQB4	Dipeptidyl peptidase 3 (EC 3.4.14.4) (Dipeptidyl aminopeptidase III) (Dipeptidyl peptidase III)	orf19.5773 CAALFM_C603960WA	0.0187923	0.0135909	0.0130758
A0A1D8PQJ1	A0A1D8PQJ1	Uncharacterized protein	orf19.7097 CAALFM_C700250CA	0.0187912	0.0156661	0.0187302
Q5AMT2	Q5AMT2	Glucan 1,3-beta-glucosidase BGL2 (EC 3.2.1.58) (Exo-1,3-beta-glucanase)	BGL2 BGL21 CAALFM_C402250CA CaO19.12034 CaO19.4565	0.0187839	0.0254758	0.0124231
A0A1D8PN49	A0A1D8PN49	Mitochondrial 54S ribosomal protein IMG1	orf19.1967 CAALFM_C501050CA	0.0186491	0.0173471	0.0218809
Q5A6P9	Q5A6P9	Adenylyl cyclase-associated protein	SRV2 CAALFM_CR04190WA orf19.505	0.0186148	0.0157713	0.016317
Q59YD1	Q59YD1	Cu/Pi carrier	orf19.1395 CAALFM_C209590CA	0.0185854	0.0262573	0.0202904
Q5AD20	Q5AD20	Uncharacterized protein	orf19.2047 CAALFM_C200770WA	0.0184788	0.0153347	0.0173512
Q5A328	Q5A328	Mitochondrial pyruvate carrier	CAALFM_CR08610WA orf19.6435	0.018441	0.0240826	0.000742308
Q5A0L4;Q5ALJ2	Q5A0L4	Plc2p	PLC2 orf19.5797 CAALFM_C203040WA	0.0183393	0.010078	0.0190643
Q5A0L4;Q5ALJ2	Q5ALJ2	Fgr22p	FGR22 orf19.1586 CAALFM_C202600CA	0.0183393	0.010078	0.0190643
A0A1D8PRC2	A0A1D8PRC2	Carboxypeptidase (EC 3.4.16.-)	CPY1 orf19.1339 CAALFM_C703360WA	0.0183291	0.0234978	0.0189292
A0A1D8PIF8	A0A1D8PIF8	Leu42p	LEU42 orf19.1375 CAALFM_C209750WA	0.0183039	0.0152639	0.0142148
Q5A477	Q5A477	GDP-mannose transporter (GMT)	VRG4 CAALFM_C107700CA CaO19.1232 CaO19.8817	0.0182655	0.021428	0.0198527
A0A1D8PKH0	A0A1D8PKH0	Ecm15p	ECM15 orf19.7436.1 CAALFM_C306480CA	0.0182457	0.017981	0.0657217
P0CY34	P0CY34	Transcriptional repressor TUP1	TUP1 CHP1 CAALFM_C100060WA CaO19.13528 CaO19.6109	0.0182362	0.0123782	0.0154466
A0A1D8PFY0	A0A1D8PFY0	Polyamine acetyltransferase	orf19.7269 CAALFM_C114500CA	0.0182074	0.0151278	0.0188966
Q5A222	Q5A222	NADH-ubiquinone oxidoreductase	CAALFM_CR02620CA orf19.2821	0.0181594	0.0185643	0.0163852
Q59NB3	Q59NB3	Snl1p	SNL1 orf19.997 CAALFM_C110530WA	0.018158	0.0143699	0.0187316
A0A1D8PS12	A0A1D8PS12	Leucine--tRNA ligase	CDC60 CAALFM_CR01690CA orf19.2560	0.0179273	0.0172349	0.0209568
A0A1D8PPV6	A0A1D8PPV6	Uncharacterized protein	orf19.3475 CAALFM_C602330WA	0.0179026	0.0241684	0.0152624
Q59RI1	Q59RI1	Isoleucine--tRNA ligase	ILS1 orf19.2138 CAALFM_C604520WA	0.0179008	0.0149257	0.0171435
A0A1D8PE91	A0A1D8PE91	Tyrosine protein phosphatase	LTP1 orf19.5104 CAALFM_C108260CA	0.0178942	0.0143195	0.0168596
A0A1D8PU46	A0A1D8PU46	snoRNP complex protein	SIK1 CAALFM_CR09950CA orf19.7569	0.0178706	0.0187051	0.0176343
Q59WF0	Q59WF0	Putative hydrolase	NIT3 orf19.2351 CAALFM_C110700CA	0.0178558	0.0131342	0.0117629
Q59NH3	Q59NH3	Yhm2p	YHM2 orf19.4197 CAALFM_C600600CA	0.0176361	0.0183874	0.0178546
Q5ANA3;P78595;A0A1D8PK15	A0A1D8PK15	Cdr11p	CDR11 orf19.918 CAALFM_C304070CA	0.0175766	0.0188626	0.0148275
Q5ANA3;P78595;A0A1D8PK15	P78595	Multidrug resistance protein CDR2	CDR2 CAALFM_C304890WA CaO19.13379 CaO19.5958	0.0175766	0.0188626	0.0148275
Q5ANA3;P78595;A0A1D8PK15	Q5ANA3	Pleiotropic ABC efflux transporter of multiple drugs CDR1 (Pleiotropic drug resistance protein CDR1)	CDR1 CAALFM_C305220WA CaO19.13421 CaO19.6000	0.0175766	0.0188626	0.0148275
Q59SS4;A0A1D8PJT2	A0A1D8PJT2	Prohibitin subunit	orf19.357 CAALFM_C303590WA	0.0174612	0.024146	0.0200952
Q59SS4;A0A1D8PJT2	Q59SS4	Phb1p	PHB1 orf19.6944 CAALFM_C303730CA	0.0174612	0.024146	0.0200952
G1UAZ9	G1UAZ9	Uncharacterized protein	orf19.5158 CAALFM_C703030WA	0.0174525	0.0128327	0.0234128
A0A1D8PPI6	A0A1D8PPI6	Cip1p	CIP1 orf19.113 CAALFM_C601070CA	0.0173531	0.0332905	0.0188259
O94038	O94038	Alcohol dehydrogenase 2 (EC 1.1.1.1)	ADH2 CAALFM_C108330CA Ca41C10.04 CaO19.12579 CaO19.5113	0.0169861	0.0149136	0.0161347
Q5ABA8	Q5ABA8	Uncharacterized protein	orf19.6062 CAALFM_C100460WA	0.0169716	0.0176916	0.0148867
A0A1D8PHE5	A0A1D8PHE5	Uncharacterized protein	orf19.6867 CAALFM_C205550WA	0.0168173	0.0155316	0.0169043
Q5A044	Q5A044	MICOS complex subunit MIC60 (Mitofilin)	MIC60 FMP13 CAALFM_CR03530WA CaO19.11874 CaO19.4396	0.0165473	0.0177321	0.0160884
A0A1D8PFV6	A0A1D8PFV6	Uncharacterized protein	orf19.7244 CAALFM_C114320CA	0.0164767	0.0232418	0.0177933
Q5AQ12	Q5AQ12	Cap-associated protein CAF20	CAF20 CAALFM_C109350WA CaO19.4796	0.0164645	0.0154118	0.025731
A0A1D8PTK1	A0A1D8PTK1	Chorismate synthase (EC 4.2.3.5)	ARO2 CAALFM_CR07710WA orf19.1986	0.0164302	0.0166277	0.0178237
A0A1D8PCJ9	A0A1D8PCJ9	Actin-related protein 8	ARP8 CAALFM_C101700WA	0.016418	0.0191153	0.0139991
Q59PZ1	Q59PZ1	Proteasome endopeptidase complex (EC 3.4.25.1)	PUP2 CAALFM_CR06750CA orf19.709	0.016248	0.0168186	0.0170657
A0A1D8PS14	A0A1D8PS14	Ifu5p	IFU5 CAALFM_CR01730WA orf19.2568	0.0162454	0.0200081	0.019466
Q59TD5	Q59TD5	NADH dehydrogenase [ubiquinone] flavoprotein 1, mitochondrial (EC 1.6.5.3) (EC 1.6.99.3)	NDH51 orf19.4495 CAALFM_C204550CA	0.0162356	0.0178895	0.0187916
A0A1D8PJ10	A0A1D8PJ10	Uncharacterized protein	orf19.6160 CAALFM_C300850CA	0.0162283	0.0185423	0.0161734
Q5AKV6	Q5AKV6	Pdx1p	PDX1 orf19.5021 CAALFM_C113830CA	0.0160798	0.018345	0.0137974
A0A1D8PMV9	A0A1D8PMV9	Threonine--tRNA ligase	THS1 orf19.5685 CAALFM_C500110CA	0.0158378	0.0189528	0.017107
Q5A3V6	Q5A3V6	3,4-dihydroxy-2-butanone 4-phosphate synthase (DHBP synthase) (EC 4.1.99.12)	RIB3 CAALFM_C112360CA CaO19.12693 CaO19.5228	0.0158215	0.0117669	0.00941704
Q5AJX0	Q5AJX0	Histidine--tRNA ligase	HTS1 orf19.4051 CAALFM_C505490CA	0.0157735	0.0169783	0.018127
A0A1D8PP21	A0A1D8PP21	Methionine--tRNA ligase	MES1 orf19.3955 CAALFM_C504700CA	0.0156381	0.017101	0.0156612
Q59YG5	Q59YG5	Mitochondrial import inner membrane translocase subunit TIM23	TIM23 orf19.1361 CAALFM_C209900CA	0.0155696	0.0110447	0.0126955
Q9P8E3	Q9P8E3	Protein transport protein SEC61 subunit alpha	SEC61 CAALFM_C307810CA CaO19.6176	0.0154995	0.0180738	0.0123674
Q5A2U9	Q5A2U9	V-type proton ATPase subunit C	VMA5 orf19.2166 CAALFM_C208190WA	0.0154292	0.0139176	0.0137218
Q5AF71	Q5AF71	Putative phosphotransferase	orf19.2737 CAALFM_C402620CA	0.0154013	0.0189659	0.013727
A0A1D8PC43	A0A1D8PC43	Diphosphomevalonate decarboxylase (EC 4.1.1.33) (Mevalonate pyrophosphate decarboxylase)	MVD orf19.6105 CAALFM_C100070WA	0.0153656	0.0110051	0.0144022
A0A1D8PN45	A0A1D8PN45	Dynamin-like GTPase	VPS1 orf19.1949 CAALFM_C501210WA	0.0153214	0.0146236	0.0174321
Q5A4M8	Q5A4M8	Protein SUR7	SUR7 CAALFM_C601720CA CaO19.10917 CaO19.3414	0.0152703	0.00508776	0.0142855
A0A1D8PDL7	A0A1D8PDL7	Uncharacterized protein	orf19.2489 CAALFM_C105630CA	0.0152659	0.0153863	0.0163688
A0A1D8PE82	A0A1D8PE82	Uncharacterized protein	orf19.5064.1 CAALFM_C107920WA	0.0152554	0.0120974	0.0161786
Q59RN2	Q59RN2	Actin-related protein 2/3 complex subunit 5	ARC15 CAALFM_CR07210WA orf19.6151	0.015245	0.0159766	0.0162172
A0A1D8PU10	A0A1D8PU10	Nuo1p	NUO1 CAALFM_CR09550CA orf19.6607	0.0151116	0.0156394	0.0122208
A0A1D8PJE5	A0A1D8PJE5	Uncharacterized protein	orf19.1618.1 CAALFM_C302270WA	0.0150265	0.00537269	0.0154924
Q5AED0	Q5AED0	Uncharacterized protein	orf19.338 CAALFM_C303410CA	0.0149849	0.0128212	0.014508
A0A1D8PNA8	A0A1D8PNA8	Proteasome regulatory particle lid subunit	RPN8 orf19.3168 CAALFM_C502030WA	0.0149233	0.0103871	0.0157124
Q59LQ6	Q59LQ6	Translation initiation factor eIF1	SUI1 orf19.1280 CAALFM_C504090CA	0.0148638	0.0110424	0.00887608
A0A1D8PKV4	A0A1D8PKV4	Fum12p	FUM12 orf19.6724 CAALFM_C307640CA	0.0148626	0.0121669	0.0143789
Q5ABE9	Q5ABE9	Ihd2p	IHD2 orf19.6021 CAALFM_C100850WA	0.0148623	0.0185216	0.0150799
A0A1D8PHQ6	A0A1D8PHQ6	Gre2p	GRE2 orf19.3150 CAALFM_C206720WA	0.0148603	0.0230946	0.0231415
A0A1D8PTY0	A0A1D8PTY0	Uncharacterized protein	CAALFM_CR09240CA orf19.7322	0.0147269	0.0113149	0.0193466
A0A1D8PDH0	A0A1D8PDH0	Uncharacterized protein	orf19.449 CAALFM_C105160CA	0.014701	0.0135195	0.021545
A0A1D8PID4	A0A1D8PID4	Hydroxyacylglutathione hydrolase	GLO2 orf19.4088 CAALFM_C209260CA	0.0146914	0.017124	0.0195811
Q59WC0	Q59WC0	Copper chaperone	CCS1 orf19.4449 CAALFM_C107180WA	0.0145857	0.0166937	0.0179824
Q5A0W7	Q5A0W7	RuvB-like helicase 1 (EC 3.6.4.12)	RVB1 CAALFM_C406800WA CaO19.10641 CaO19.3129	0.014572	0.0154892	0.0157968
Q5A0L8	Q5A0L8	Proteasome regulatory particle base subunit	PR26 orf19.5793 CAALFM_C203060WA	0.0144558	0.0109309	0.0144472
A0A1D8PK87	A0A1D8PK87	Dolichyl-diphosphooligosaccharide--protein glycosyltransferase subunit 1 (EC 2.4.99.18)	OST1 orf19.6988 CAALFM_C305530WA	0.0144145	0.0106517	0.0124261
A0A1D8PCU5	A0A1D8PCU5	Uncharacterized protein	orf19.2954 CAALFM_C102650WA	0.0143384	0.0216963	0.0112479
Q5AMN4	Q5AMN4	Uncharacterized protein	orf19.4612 CAALFM_C401800WA	0.01433	0.00374084	0.00335789
A0A1D8PPS9	A0A1D8PPS9	Clathrin heavy chain (Fragment)	CHC1 orf19.3496 CAALFM_C602120WA	0.0142265	0.0156623	0.0130279
Q5ALU6	Q5ALU6	Uncharacterized protein	orf19.1480 CAALFM_C201690WA	0.014144	0.0123007	0.0251835
Q5ABA5	Q5ABA5	Uncharacterized protein	orf19.6065 CAALFM_C100420WA	0.0141289	0.010842	0.0077999
A0A1D8PG81	A0A1D8PG81	Hgt7p	HGT7 orf19.2023 CAALFM_C201000WA	0.0141138	0.0048127	0.0145365
P34948	P34948	Mannose-6-phosphate isomerase (EC 5.3.1.8) (Phosphohexomutase) (Phosphomannose isomerase) (PMI)	PMI1 MANA CAALFM_C209640WA CaO19.1390	0.0140914	0.017464	0.019004
A0A1D8PE69	A0A1D8PE69	Uncharacterized protein	orf19.5079.1 CAALFM_C108080CA	0.0140676	0.00544982	0.015368
A0A1D8PJ73	A0A1D8PJ73	Ali1p	ALI1 orf19.1710 CAALFM_C301410CA	0.014017	0.0143119	0.0126941
A0A1D8PU40	A0A1D8PU40	E2 ubiquitin-conjugating protein	UBC4 CAALFM_CR09970WA orf19.7571	0.0139929	0.0163495	0.015232
A0A1D8PJC1	A0A1D8PJC1	Tom6p	TOM6 orf19.1650 CAALFM_C301980CA	0.0138374	0.0209085	0.0178272
Q5AI79	Q5AI79	Palmitoyltransferase	YKT6 orf19.2974 CAALFM_C102860CA	0.0137561	0.0130756	0.0135653
A0A1D8PQI4	A0A1D8PQI4	Ribulose-phosphate 3-epimerase (EC 5.1.3.1)	orf19.7108 CAALFM_C700150WA	0.0137421	0.0156993	0.0135749
Q5AAW3	Q5AAW3	ATP-dependent RNA helicase DHH1 (EC 3.6.4.13)	DHH1 CAALFM_C107070CA CaO19.13577 CaO19.6197	0.0137299	0.00849234	0.011622
Q5A4L1	Q5A4L1	Uncharacterized protein	orf19.3430 CAALFM_C601560WA	0.0136817	0.0127106	0.0146922
Q59UQ1	Q59UQ1	Uncharacterized protein	orf19.5669 CAALFM_C400410WA	0.0136744	0.0130928	0.0135401
A0A1D8PC77	A0A1D8PC77	Ubiquitin-specific protease	UBP6 orf19.6063 CAALFM_C100440WA	0.0136724	0.0115403	0.0126755
Q5AG89	Q5AG89	Thioredoxin reductase (EC 1.8.1.9)	TRR1 orf19.4290 CAALFM_C502710WA	0.0136221	0.00651914	0.00826194
Q5A668	Q5A668	Ceramide very long chain fatty acid hydroxylase (EC 1.-.-.-)	SCS7 orf19.3822 CAALFM_C404590WA	0.0135951	0.0139412	0.0101205
A0A1D8PMP0	A0A1D8PMP0	Oye32p	OYE32 orf19.3131 CAALFM_C406780CA	0.0135129	0.0195775	0.0269313
A0A1D8PQ59	A0A1D8PQ59	1,4-alpha-glucan branching enzyme	GLC3 orf19.5622 CAALFM_C603340CA	0.0134844	0.0115431	0.0139629
Q59SU1	Q59SU1	Candidapepsin-9 (EC 3.4.23.24) (ACP 9) (Aspartate protease 9) (Secreted aspartic protease 9)	SAP9 YPS1 CAALFM_C303870CA CaO19.14190 CaO19.6928	0.0133972	0.015204	0.0131553
A0A1D8PD83	A0A1D8PD83	Septin	CDC3 orf19.1055 CAALFM_C104210CA	0.0133841	0.0143575	0.0116853
A0A1D8PT27	A0A1D8PT27	Aconitate hydratase, mitochondrial (Aconitase) (EC 4.2.1.-)	ACO2 CAALFM_CR05790CA orf19.6632	0.0133028	0.0131466	0.0119331
Q59PZ6	Q59PZ6	6-phosphogluconolactonase	SOL3 CAALFM_CR06700CA orf19.704	0.0132726	0.0184138	0.0154452
Q5AGD1	Q5AGD1	Acyl-protein thioesterase 1 (EC 3.1.2.-)	CAALFM_C502400WA CaO19.11723 CaO19.4248	0.0132453	0.0120914	0.0160109
P0C8L0	P0C8L0	Cytochrome b (Complex III subunit 3) (Complex III subunit III) (Cytochrome b-c1 complex subunit 3) (Ubiquinol-cytochrome-c reductase complex cytochrome b subunit)	COB CYTB CM_00330W CaalfMp11	0.0131857	0.012898	0.0117744
A0A1D8PRQ1	A0A1D8PRQ1	Phosphoribosylaminoimidazolesuccinocarboxamide synthase	ADE1 CAALFM_CR00510CA orf19.7484	0.0131218	0.0128984	0.015024
A0A1D8PSC8	A0A1D8PSC8	Arc1p	ARC1 CAALFM_CR03060WA orf19.2422	0.0131066	0.0110189	0.0156839
Q5AFB3	Q5AFB3	Tyrosine--tRNA ligase (EC 6.1.1.1) (Tyrosyl-tRNA synthetase)	TYS1 orf19.2694 CAALFM_C402980WA	0.0130907	0.016688	0.0166275
Q5AML3	Q5AML3	Oxidoreductase	orf19.4633 CAALFM_C401510WA	0.0130256	0.0109019	0.0130081
A0A1D8PLN3	A0A1D8PLN3	T-complex protein 1 subunit delta	orf19.2720 CAALFM_C402780WA	0.0129788	0.0127935	0.0110265
Q59R99	Q59R99	V-type proton ATPase subunit a	VPH1 orf19.6863 CAALFM_C405240CA	0.012937	0.0114558	0.0139446
A0A1D8PUA1	A0A1D8PUA1	Biotin--[acetyl-CoA-carboxylase] ligase	CAALFM_CR10620CA orf19.7645	0.0128695	0.0164135	0.0106478
A0A1D8PQ54	A0A1D8PQ54	Uncharacterized protein	orf19.5620 CAALFM_C603320WA	0.0128207	0.0154564	0.015084
A0A1D8PST9	A0A1D8PST9	Tubulin-specific chaperone A	CAALFM_CR04650WA orf19.1738.1	0.0126949	0.0128107	0.0125667
A0A1D8PMT8	A0A1D8PMT8	Mitochondrial 54S ribosomal protein MRPL1	orf19.5698 CAALFM_C500030WA	0.0126522	0.0123129	0.0126508
A0A1D8PF22	A0A1D8PF22	Dolichyl-diphosphooligosaccharide--protein glycosyltransferase subunit WBP1 (Oligosaccharyl transferase subunit WBP1) (EC 2.4.99.18)	WBP1 orf19.2298 CAALFM_C111170WA	0.012642	0.00977106	0.011382
A0A1D8PRG4	A0A1D8PRG4	Mam33p	MAM33 orf19.7187 CAALFM_C703930CA	0.0125322	0.0244581	0.0192471
Q5ACX4	Q5ACX4	Replication protein A subunit	RFA1 orf19.2093 CAALFM_C200380CA	0.0125098	0.0103326	0.0122644
A0A1D8PSU2	A0A1D8PSU2	Pyridoxamine-phosphate oxidase	PDX3 CAALFM_CR04590CA orf19.550	0.0125089	0.0119533	0.0108728
Q5ACI8	Q5ACI8	Peptidyl-prolyl cis-trans isomerase D (PPIase D) (EC 5.2.1.8) (Rotamase D)	CPR6 CAALFM_CR10670WA CaO19.7654	0.0125086	0.0158214	0.0108914
Q59T49	Q59T49	Uncharacterized protein	orf19.6868 CAALFM_C205560WA	0.0123944	0.0102514	0.0126182
P0CY20	P0CY20	3'(2'),5'-bisphosphate nucleotidase 1 (EC 3.1.3.7) (3'(2'),5-bisphosphonucleoside 3'(2')-phosphohydrolase 1) (DPNPase 1) (Halotolerance protein HAL21)	HAL21 MET222 CAALFM_C600970CA CaO19.7746 CaO19.99	0.0122724	0.0115409	0.0129432
A0A1D8PHU6	A0A1D8PHU6	Putative phosphoric monoester hydrolase	orf19.2269 CAALFM_C207140WA	0.0122108	0.0118711	0.0101323
A0A1D8PT04	A0A1D8PT04	Mitochondrial 2-oxodicarboxylate carrier	CAALFM_CR05480WA orf19.3518	0.0122044	0.0172862	0.0132753
Q59QD0	Q59QD0	Putative ATP-binding cassette family ATPase	CAF16 orf19.388 CAALFM_C108430WA	0.0122027	0.0173127	0.0162065
Q59ST1	Q59ST1	S-methyl-5'-thioadenosine phosphorylase (EC 2.4.2.28) (5'-methylthioadenosine phosphorylase) (MTA phosphorylase) (MTAP) (MTAPase)	MEU1 CAALFM_C303790WA CaO19.14200 CaO19.6938	0.0121937	0.010244	0.0190541
Q5ANE7	Q5ANE7	Pin3p	PIN3 orf19.5956 CAALFM_C304880WA	0.0121748	0.0030808	0.00329979
Q59XU9	Q59XU9	Glycerol-3-phosphate dehydrogenase [NAD(+)] (EC 1.1.1.8)	GPD1 orf19.1756 CAALFM_C210240WA	0.0120885	0.00789123	0.00797008
Q5AND0	Q5AND0	Prohibitin subunit	PHB2 orf19.5973 CAALFM_C305030WA	0.0120388	0.0116907	0.0167692
A0A1D8PTX9	A0A1D8PTX9	Pho88p	PHO88 CAALFM_CR09320CA orf19.7327	0.0120362	0.016193	0.0140177
A0A1D8PD79	A0A1D8PD79	Nucleoporin	orf19.1054 CAALFM_C104200CA	0.0120275	0.00500329	0.00840636
Q59YF0	Q59YF0	Protein transport protein SSO2	SSO2 CAALFM_C209740WA CaO19.1376 CaO19.8956	0.0120051	0.016861	0.0121471
A0A1D8PG37	A0A1D8PG37	Uncharacterized protein	orf19.2091 CAALFM_C200400CA	0.0119202	0.0130156	0.0101715
A0A1D8PE45	A0A1D8PE45	Nicotinate-nucleotide pyrophosphorylase [carboxylating] (EC 2.4.2.19) (Quinolinate phosphoribosyltransferase [decarboxylating])	orf19.5054 CAALFM_C107840WA	0.011813	0.0123125	0.0117453
Q5AA13	Q5AA13	Gim5p	GIM5 orf19.2471 CAALFM_C105810WA	0.011763	0.017814	0.00920877
Q59VX9	Q59VX9	NAD(P)H-hydrate epimerase (EC 5.1.99.6) (NAD(P)HX epimerase)	CAALFM_C102220CA CaO19.11163 CaO19.3679	0.0117186	0.0122163	0.0137894
A0A1D8PPR4	A0A1D8PPR4	Yhm1p	YHM1 orf19.685 CAALFM_C601930WA	0.011718	0.0112324	0.0136946
A0A1D8PMB7	A0A1D8PMB7	Oxidative DNA demethylase	OFD1 orf19.1802 CAALFM_C405460CA	0.0116872	0.0110195	0.0106582
Q5A785	Q5A785	Uncharacterized protein	orf19.5077 CAALFM_C108050WA	0.0116802	0.0170322	0.0143543
A0A1D8PSS4	A0A1D8PSS4	Proteasome endopeptidase complex (EC 3.4.25.1)	PRE6 CAALFM_CR04550WA orf19.544.1	0.0116546	0.00865138	0.0105932
Q5AMQ2	Q5AMQ2	Clathrin light chain	CLC1 orf19.4594 CAALFM_C401980CA	0.0116535	0.0138998	0.0138988
Q5A893	Q5A893	F-actin-capping protein subunit alpha	CAP01 CAALFM_CR01180WA CaO19.10745 CaO19.3235	0.0115076	0.00915911	0.0100191
A0A1D8PLR7	A0A1D8PLR7	NADPH--cytochrome P450 reductase (CPR) (p450R) (EC 1.6.2.4)	NCP1 orf19.2672 CAALFM_C403180WA	0.0113684	0.00947146	0.0109399
Q5A5Q4	Q5A5Q4	Uncharacterized protein	orf19.5345 CAALFM_C210670WA	0.0113513	0.0123871	0.0133008
A0A1D8PRJ6	A0A1D8PRJ6	Translation initiation factor eIF2 subunit beta	SUI3 orf19.7161 CAALFM_C704130CA	0.0113408	0.00895768	0.00910189
Q5AK46	Q5AK46	1-pyrroline-5-carboxylate dehydrogenase	PUT2 orf19.3974 CAALFM_C504880CA	0.0112664	0.011867	0.0138966
A0A1D8PQM1	A0A1D8PQM1	Single-stranded telomeric DNA-binding/mRNA-binding protein	GBP2 orf19.7076 CAALFM_C700440CA	0.011249	0.0105404	0.00879003
Q5A4E2;Q59PR3	Q59PR3	ATP-dependent RNA helicase DBP8 (EC 3.6.4.13)	DBP8 CAALFM_CR05630WA CaO19.13973 CaO19.6652	0.0112115	0.0128668	0.0124181
Q5A4E2;Q59PR3	Q5A4E2	ATP-dependent RNA helicase DED1 (EC 3.6.4.13)	DED1 CAALFM_C306100CA CaO19.7392	0.0112115	0.0128668	0.0124181
A0A1D8PH55	A0A1D8PH55	4-aminobutyrate transaminase	UGA1 orf19.802 CAALFM_C204190CA	0.0111973	0.00891784	0.0113458
Q59Z11	Q59Z11	Actin-related protein 3	ARP3 orf19.2289 CAALFM_C207320WA	0.0111871	0.00862812	0.00992485
A0A1D8PGR9	A0A1D8PGR9	Dld1p	DLD1 orf19.5805 CAALFM_C202980CA	0.0111819	0.00890955	0.0106752
A0A1D8PMN9	A0A1D8PMN9	Chaperonin-containing T-complex subunit	CCT6 orf19.3126 CAALFM_C406830CA	0.0111726	0.0124241	0.00955489
Q59W44	Q59W44	Mitochondrial import inner membrane translocase subunit TIM50	TIM50 CAALFM_C111220CA CaO19.680 CaO19.8297	0.0111708	0.0114058	0.0108887
Q5AJZ5	Q5AJZ5	Proteasome core particle subunit beta 4	PRE1 orf19.4025 CAALFM_C505310WA	0.0111679	0.0228026	0.0211857
A0A1D8PCP6	A0A1D8PCP6	Age3p	AGE3 orf19.3683 CAALFM_C102260CA	0.0111613	0.0111989	0.0106705
A0A1D8PCT0;A0A1D8PRT5;A0A1D8PDL5	A0A1D8PCT0	1,3-beta-glucan synthase	GSC1 orf19.2929 CAALFM_C102420CA	0.0111543	0.0111294	0.0103625
A0A1D8PCT0;A0A1D8PRT5;A0A1D8PDL5	A0A1D8PDL5	Gsl1p	GSL1 orf19.2495 CAALFM_C105600WA	0.0111543	0.0111294	0.0103625
A0A1D8PCT0;A0A1D8PRT5;A0A1D8PDL5	A0A1D8PRT5	Gsl2p	GSL2 CAALFM_CR00850CA orf19.3269	0.0111543	0.0111294	0.0103625
A0A1D8PQ43	A0A1D8PQ43	Ribonuclease H (RNase H) (EC 3.1.26.4)	orf19.5614 CAALFM_C603260WA	0.0110566	0.00264125	0.00461905
A0A1D8PLW8	A0A1D8PLW8	Proteasome regulatory particle lid subunit	RPN6 orf19.1299 CAALFM_C403790WA	0.0110229	0.0102998	0.00892623
A0A1D8PSY8	A0A1D8PSY8	Crg1p	CRG1 CAALFM_CR04960CA orf19.633	0.0109959	0.00778223	0.0114272
Q59ZH8	Q59ZH8	Translation termination factor eRF1	ERF1 orf19.3541 CAALFM_C205100CA	0.0109148	0.0103199	0.00896679
A0A1D8PRH6	A0A1D8PRH6	Proteasome endopeptidase complex (EC 3.4.25.1)	PRE5 orf19.7178 CAALFM_C704020CA	0.0109015	0.00704471	0.0100726
A0A1D8PR80	A0A1D8PR80	Ran guanyl-nucleotide exchange factor	orf19.5184 CAALFM_C702780WA	0.0108774	0.0127482	0.0136902
A0A1D8PCL8	A0A1D8PCL8	Uncharacterized protein	orf19.4530.1 CAALFM_C101930WA	0.0108422	0.015102	0.0142104
Q5AGF9	Q5AGF9	Pyridoxal 5'-phosphate synthase	orf19.4220 CAALFM_C502140CA	0.0107515	0.00935289	0.00976262
A0A1D8PDU9	A0A1D8PDU9	Glutamate synthase (NADH)	GLT1 orf19.6257 CAALFM_C106550WA	0.0107399	0.0116139	0.0109117
Q5A782	Q5A782	Translation initiation factor eIF5B	FUN12 orf19.5081 CAALFM_C108090CA	0.0107263	0.0114383	0.0128697
Q5AMP9	Q5AMP9	F-actin-capping protein subunit beta	orf19.4597 CAALFM_C401950WA	0.0106612	0.00907369	0.0125231
Q5AA01	Q5AA01	Rim1p	RIM1 orf19.2483 CAALFM_C105680CA	0.0106501	0.00737363	0.0116094
A0A1D8PT84	A0A1D8PT84	Uncharacterized protein	CAALFM_CR06530WA orf19.713	0.0106045	0.009387	0.0117289
Q59L13	Q59L13	Eukaryotic translation initiation factor 6 (eIF-6)	TIF6 CAALFM_CR07080WA CaO19.1815 CaO19.9378	0.0105813	0.0162016	0.0121871
Q5AJD0	Q5AJD0	ATP-dependent RNA helicase DBP5 (EC 3.6.4.13)	DBP5 CAALFM_C301860CA CaO19.1661 CaO19.9230	0.0105734	0.0132072	0.00958586
Q5AJ90	Q5AJ90	Fox3p	FOX3 orf19.1704 CAALFM_C301460CA	0.0105275	0.00743865	0.0073839
Q59WG6	Q59WG6	Aspartyl aminopeptidase	orf19.2335 CAALFM_C110820CA	0.0104677	0.0114093	0.0105595
Q5ABB2	Q5ABB2	Lactoylglutathione lyase (EC 4.4.1.5) (Glyoxalase I)	GLO1 orf19.6058 CAALFM_C100500CA	0.0104511	0.00777617	0.011599
Q5AMQ5	Q5AMQ5	Carnitine O-acetyltransferase	CAT2 orf19.4591 CAALFM_C402020WA	0.0104284	0.00997536	0.00914985
A0A1D8PU72	A0A1D8PU72	Aha1p	AHA1 CAALFM_CR10270CA orf19.7602	0.0104153	0.0103253	0.00937347
Q5AK79	Q5AK79	CTP synthase (EC 6.3.4.2) (UTP--ammonia ligase)	URA7 orf19.3941 CAALFM_C504570CA	0.0104014	0.00795307	0.00970041
A0A1D8PD15	A0A1D8PD15	Proteasome regulatory particle lid subunit	RPN3 orf19.3054 CAALFM_C103520WA	0.0103782	0.00989058	0.00797584
A0A1D8PRR7	A0A1D8PRR7	Acetyl-CoA carboxylase	ACC1 CAALFM_CR00640WA orf19.7466	0.0103639	0.0098536	0.00921699
A0A1D8PR39	A0A1D8PR39	Ahp2p	AHP2 orf19.6470 CAALFM_C702390WA	0.0103349	0.0162535	0.0121559
A0A1D8PJB0	A0A1D8PJB0	Coatomer subunit alpha	orf19.1672 CAALFM_C301720CA	0.0103285	0.0103967	0.00963052
Q5A455	Q5A455	Protein transport protein SEC23	SEC23 SEC231 CAALFM_C405690WA CaO19.1254 CaO19.8839	0.0103043	0.0112847	0.010553
Q9Y872	Q9Y872	Sulfate adenylyltransferase (EC 2.7.7.4) (ATP-sulfurylase) (Sulfate adenylate transferase) (SAT)	MET3 CAALFM_C113870WA CaO19.12492 CaO19.5025	0.0102948	0.00816533	0.00899419
Q5A441	Q5A441	Uncharacterized protein	orf19.1267 CAALFM_C405810WA	0.0102794	0.01087	0.016038
Q5AJG7	Q5AJG7	NADH dehydrogenase [ubiquinone] 1 alpha subcomplex subunit	orf19.1625 CAALFM_C302190CA	0.010241	0.00998077	0.0107015
A0A1D8PIV7	A0A1D8PIV7	Proteasome regulatory particle base subunit	RPT2 orf19.5440 CAALFM_C300290WA	0.0101503	0.00664567	0.0124428
Q59WJ7	Q59WJ7	Uncharacterized protein	orf19.2304 CAALFM_C111120CA	0.0101326	0.0115769	0.0126198
Q59ZG1	Q59ZG1	Uncharacterized protein	orf19.3558 CAALFM_C205290CA	0.0100719	0.00947592	0.00824769
A0A1D8PKW5	A0A1D8PKW5	Uncharacterized protein	orf19.6189 CAALFM_C307940WA	0.0100513	0.0098246	0.0146097
A0A1D8PEZ3	A0A1D8PEZ3	Uncharacterized protein	orf19.2328 CAALFM_C110890CA	0.0100417	0.010762	0.00658286
Q5AFB7	Q5AFB7	Dynamin-related GTPase	orf19.2690 CAALFM_C403020WA	0.0100364	0.0103849	0.0102367
A0A1D8PMA1	A0A1D8PMA1	Saccharopine dehydrogenase [NAD(+), L-lysine-forming] (SDH) (EC 1.5.1.7) (Lysine--2-oxoglutarate reductase)	LYS1 orf19.1789.1 CAALFM_C405320WA	0.0100144	0.00999002	0.0096308
Q5AQ76	Q5AQ76	Protein transport protein SEC24	SEC24 CAALFM_C108740CA CaO19.12194 CaO19.4732	0.010001	0.0133232	0.0145288
A0A1D8PJK5	A0A1D8PJK5	D-lactate dehydrogenase	AIP2 orf19.300 CAALFM_C303040WA	0.00997832	0.012745	0.00974617
Q5AG96	Q5AG96	Uncharacterized protein	orf19.4283 CAALFM_C502660CA	0.00996292	0.00954827	0.0118018
Q5AEI3	Q5AEI3	mRNA stability protein	orf19.285 CAALFM_C302920WA	0.00994287	0.00593046	0.00940964
A0A1D8PMU8	A0A1D8PMU8	Importin subunit alpha	orf19.5682 CAALFM_C500150CA	0.00994084	0.0121	0.00981879
Q5AGZ9	Q5AGZ9	RuvB-like helicase 2 (EC 3.6.4.12)	RVB2 CAALFM_C701810WA CaJ7.0208 CaO19.13892 CaO19.6539	0.00994055	0.0108238	0.00832908
Q59VR3	Q59VR3	FK506-binding protein 3 (EC 5.2.1.8) (Peptidyl-prolyl cis-trans isomerase) (PPIase) (Rotamase)	FPR3 CAALFM_C103790CA CaO19.1030 CaO19.8632	0.00992399	0.00656089	0.00913642
P87220	P87220	V-type proton ATPase subunit D (V-ATPase subunit D) (Vacuolar proton pump subunit D)	VMA8 CAALFM_C406400CA CaO19.10413 CaO19.2895	0.00991846	0.0103983	0.00850557
A0A1D8PIF0	A0A1D8PIF0	Uncharacterized protein	orf19.1389 CAALFM_C209650WA	0.00987895	0.00862334	0.00585883
A0A1D8PDI5	A0A1D8PDI5	Ubiquitin-binding protein	CUE5 orf19.448 CAALFM_C105170CA	0.00986849	0.0115951	0.0127741
A0A1D8PTZ5	A0A1D8PTZ5	Uncharacterized protein	CAALFM_CR09350CA orf19.7330	0.00967613	0.00896341	0.00939457
A0A1D8PR25	A0A1D8PR25	Fmp45p	FMP45 orf19.6489 CAALFM_C702240WA	0.00962702	0.00962412	0.00962367
A0A1D8PTL2	A0A1D8PTL2	Mitochondrial 37S ribosomal protein RSM19	CAALFM_CR07760WA orf19.3704.1	0.00962063	0.00873489	0.00894377
A0A1D8PS16	A0A1D8PS16	Phenylalanine--tRNA ligase subunit beta	FRS1 CAALFM_CR01760CA orf19.2573	0.00960726	0.0125525	0.0081885
Q5A6L1	Q5A6L1	Fumarase	FUM11 CAALFM_CR04530WA orf19.543	0.00960639	0.0102488	0.0103463
A0A1D8PDA0	A0A1D8PDA0	Sepiapterin reductase family protein	orf19.5194.1 CAALFM_C104430CA	0.0095413	0.00998173	0.0111504
A0A1D8PD74	A0A1D8PD74	Uncharacterized protein	orf19.4476 CAALFM_C104010CA	0.00947301	0.00631579	0.00784621
A0A1D8PMU5	A0A1D8PMU5	Mitochondrial 54S ribosomal protein YmL38/YmL34	orf19.5684 CAALFM_C500130CA	0.00946633	0.0109752	0.00710875
Q5A7M9	Q5A7M9	Glycerol-1-phosphatase	RHR2 orf19.5437 CAALFM_C300320WA	0.00936608	0.0169519	0.00877468
Q59PP0	Q59PP0	DNA mismatch repair protein HSM3	HSM3 CAALFM_C703450CA CaJ7.0396 CaO19.1331 CaO19.8911	0.00935126	0.00925664	0.0081885
A0A1D8PRE9	A0A1D8PRE9	Imidazoleglycerol-phosphate synthase	HIS7 orf19.5505 CAALFM_C703720CA	0.00928036	0.015357	0.0139366
Q5AAU7	Q5AAU7	Translation initiation factor eIF2 subunit alpha	SUI2 orf19.6213 CAALFM_C106960WA	0.00927688	0.00781538	0.00803229
A0A1D8PN90	A0A1D8PN90	Hsp90 cochaperone	STI1 orf19.3192 CAALFM_C501820WA	0.00926874	0.0100742	0.00808463
A0A1D8PRB6	A0A1D8PRB6	Proteasome core particle subunit beta 3	PUP3 orf19.1336 CAALFM_C703390CA	0.00924317	0.0134577	0.0122211
Q59PW1	Q59PW1	Monothiol glutaredoxin	orf19.2782 CAALFM_C107630WA	0.00923329	0.00839003	0.00827126
A0A1D8PKZ7	A0A1D8PKZ7	Pyrroline-5-carboxylate reductase (EC 1.5.1.2)	PRO3 orf19.5650 CAALFM_C400240CA	0.00919929	0.0109924	0.0105053
Q59WW8	Q59WW8	Glutathione peroxidase	GPX2 orf19.85 CAALFM_C600840WA	0.00919784	0.0108544	0.00788485
Q59Z12	Q59Z12	Chaperonin-containing T-complex subunit	CCT5 orf19.2288 CAALFM_C207310WA	0.00918389	0.00746478	0.00994595
Q5AML1	Q5AML1	Eukaryotic translation initiation factor 3 subunit C (eIF3c) (Eukaryotic translation initiation factor 3 93 kDa subunit homolog) (eIF3 p93) (Translation initiation factor eIF3, p93 subunit homolog)	NIP1 CAALFM_C401490WA CaO19.12105 CaO19.4635	0.00917837	0.00812518	0.00736827
Q5AI20	Q5AI20	Fe-S cluster-binding ribosome biosynthesis protein	RLI1 orf19.3034 CAALFM_C103350CA	0.00913479	0.0108187	0.00972233
Q5AJD9;A0A1D8PQ67	A0A1D8PQ67	Acyl-coenzyme A oxidase	POX1 orf19.5723 CAALFM_C603560WA	0.00913333	0.00820294	0.00865547
Q5AJD9;A0A1D8PQ67	Q5AJD9	Acyl-coenzyme A oxidase	POX1-3 orf19.1652 CAALFM_C301960CA	0.00913333	0.00820294	0.00865547
A0A1D8PH93	A0A1D8PH93	Uncharacterized protein	orf19.4503 CAALFM_C204490WA	0.00911416	0.0100869	0.00909148
A0A1D8PU67	A0A1D8PU67	Proteasome core particle subunit beta 2	PUP1 CAALFM_CR10300WA orf19.7605	0.00907871	0.00502306	0.00676647
A0A1D8PIP0	A0A1D8PIP0	Slr1p	SLR1 orf19.1750 CAALFM_C210290WA	0.00903977	0.00503899	0.00685252
A0A1D8PLP3	A0A1D8PLP3	Ubiquinol--cytochrome-c reductase subunit 9	QCR9 orf19.2707.1 CAALFM_C402890CA	0.00903977	0.00867465	0.000444585
Q5ADR2	Q5ADR2	Glutamate-5-semialdehyde dehydrogenase	PRO2 orf19.6779 CAALFM_C307220CA	0.00897991	0.0119199	0.0108498
A0A1D8PJ13	A0A1D8PJ13	Bifunctional hydroxyacyl-CoA dehydrogenase/enoyl-CoA hydratase	FOX2 orf19.1288 CAALFM_C300810CA	0.00896916	0.00854589	0.00701339
Q5AI86	Q5AI86	Eukaryotic translation initiation factor 3 subunit I (eIF3i) (Eukaryotic translation initiation factor 3 39 kDa subunit homolog) (eIF-3 39 kDa subunit homolog)	TIF34 CAALFM_C102790WA CaO19.10484 CaO19.2967	0.00893109	0.0120512	0.0102299
A0A1D8PRF5	A0A1D8PRF5	Sla2p	SLA2 orf19.7201 CAALFM_C703810WA	0.00889506	0.00819051	0.00971219
P10613	P10613	Lanosterol 14-alpha demethylase (EC 1.14.13.70) (CYPLI) (Cytochrome P450 51) (Cytochrome P450-14DM) (Cytochrome P450-LIA1) (Sterol 14-alpha demethylase)	ERG11 CYP51 ERG16 CAALFM_C500660CA CaO19.922	0.00888896	0.0119084	0.012744
A0A1D8PLI2	A0A1D8PLI2	Isopentenyl-diphosphate delta-isomerase	IDI1 orf19.2775 CAALFM_C402280WA	0.00887036	0.00863035	0.00930194
A0A1D8PQF9	A0A1D8PQF9	Uncharacterized protein	orf19.2150 CAALFM_C604560WA	0.00879365	0.00770096	0.00977139
Q59K86	Q59K86	3-hydroxyanthranilate 3,4-dioxygenase (EC 1.13.11.6) (3-hydroxyanthranilate oxygenase) (3-HAO) (3-hydroxyanthranilic acid dioxygenase) (HAD) (Biosynthesis of nicotinic acid protein 1)	BNA1 CAALFM_CR05440WA CaO19.3515	0.00878871	0.0104627	0.00944746
Q59N42	Q59N42	Serine/threonine-protein phosphatase (EC 3.1.3.16)	GLC7 CAALFM_CR07650WA orf19.6285	0.00876983	0.00851306	0.01732
A0A1D8PJC7	A0A1D8PJC7	Uncharacterized protein	orf19.1637 CAALFM_C302090CA	0.00875617	0.00446083	0.00954228
P0CY31	P0CY31	Ras-related protein SEC4	SEC4 CAALFM_CR01750CA Ca49C4.03c CaO19.10103 CaO19.2571	0.00875326	0.00495804	0.00600106
Q5AI00	Q5AI00	Rab family GTPase	YPT1 orf19.3052 CAALFM_C103500WA	0.00872014	0.0093395	0.011693
A0A1D8PTZ1	A0A1D8PTZ1	Uncharacterized protein	CAALFM_CR09330CA orf19.7328	0.008712	0.00764773	0.00721481
Q5AHD3	Q5AHD3	Mitochondrial 54S ribosomal protein YmL35	orf19.863 CAALFM_C203560CA	0.00868469	0.00827211	0.00907558
Q5ADP7	Q5ADP7	Fesur1p	FESUR1 orf19.6794 CAALFM_C307060WA	0.00865069	0.00463358	0.0137853
Q5AC33	Q5AC33	NADP-dependent alcohol dehydrogenase	orf19.5517 CAALFM_C602480WA	0.00864604	0.00821697	0.0117475
A0A1D8PTC9	A0A1D8PTC9	Uncharacterized protein	CAALFM_CR06820WA orf19.1852	0.00861611	0.00279991	0.00697502
Q5AJ84	Q5AJ84	Uncharacterized protein	orf19.1709 CAALFM_C301420CA	0.00860652	0.00968659	0.0211555
A0A1D8PD02	A0A1D8PD02	Uncharacterized protein	orf19.3016 CAALFM_C103240WA	0.00860275	0.0167877	0.0119731
Q59VG1	Q59VG1	Homocitrate synthase	LYS21 orf19.772 CAALFM_C104730CA	0.00858299	0.00929106	0.00859819
Q5ACZ2	Q5ACZ2	Mannan endo-1,6-alpha-mannosidase DFG5 (EC 3.2.1.101) (Endo-alpha-1->6-D-mannanase DFG5)	DFG5 CAALFM_C200520WA CaO19.2075 CaO19.9622	0.00856497	0.00641874	0.0082666
Q59SJ2	Q59SJ2	Sec63 complex subunit	SEC72 orf19.4180 CAALFM_C400630CA	0.00856381	0.00768789	0.00797529
A0A1D8PG20	A0A1D8PG20	Bifunctional 2-aminoadipate transaminase/aromatic-amino-acid:2-oxoglutarate transaminase	ARO8 orf19.2098 CAALFM_C200340CA	0.00852545	0.0101038	0.00771686
A0A1D8PLB5	A0A1D8PLB5	Erg251p	ERG251 orf19.4631 CAALFM_C401530CA	0.00848622	0.00792566	0.00336556
A0A1D8PEW7	A0A1D8PEW7	Uncharacterized protein	orf19.993 CAALFM_C110500WA	0.00847896	0.0116968	0.0104354
A0A1D8PL12	A0A1D8PL12	Uncharacterized protein	orf19.5671 CAALFM_C400420CA	0.00846356	0.00877951	0.0105985
A0A1D8PCX0	A0A1D8PCX0	Uncharacterized protein	orf19.3003 CAALFM_C103100WA	0.00838452	0.00835944	0.00730168
A0A1D8PQP7	A0A1D8PQP7	Cyb5p	CYB5 orf19.7049 CAALFM_C700700WA	0.00837493	0.0109169	0.0222339
A0A1D8PFS0	A0A1D8PFS0	SNAP receptor	orf19.5006.1 CAALFM_C113690CA	0.00837406	0.0161512	0.0125716
A0A1D8PIL6	A0A1D8PIL6	Uncharacterized protein	CAALFM_C209910CA	0.00834675	0.012476	0.0176932
P39827	P39827	Cell division control protein 10	CDC10 CAALFM_CR04570CA CaO19.548 CaO19.8183	0.00832467	0.00604105	0.00915259
Q5A3N5	Q5A3N5	Mitochondrial 54S ribosomal protein YmL13	orf19.5235 CAALFM_C112280CA	0.00831188	0.00801713	0.00705778
A0A1D8PSZ0	A0A1D8PSZ0	Ife2p	IFE2 CAALFM_CR05340CA orf19.5288	0.00831159	0.00519772	0.00336583
A0A1D8PHR0	A0A1D8PHR0	Valine--tRNA ligase	VAS1 orf19.1295 CAALFM_C206640CA	0.00830345	0.00885218	0.00984565
P46250	P46250	SEC14 cytosolic factor (Phosphatidylinositol/phosphatidylcholine transfer protein) (PI/PC TP)	SEC14 CAALFM_C500480CA CaO19.8556 CaO19.941	0.00824447	0.00864055	0.00755298
Q5A4Z9	Q5A4Z9	Mitochondrial 37S ribosomal protein YmS16	MRP17 orf19.947 CAALFM_C500420CA	0.00822384	0.0135457	0.009559
Q9UW25	Q9UW25	Oxysterol-binding protein-like protein OBPa	OBPA CAALFM_C501770CA CaO19.3198	0.00822267	0.00580329	0.00871768
Q5A5S6	Q5A5S6	Malate dehydrogenase (EC 1.1.1.37)	MDH1-3 orf19.5323 CAALFM_C210480WA	0.00821018	0.00790143	0.00854558
A0A1D8PJP4	A0A1D8PJP4	Alanine transaminase	ALT1 orf19.346 CAALFM_C303480CA	0.00819739	0.0113583	0.00899529
Q5AK16	Q5AK16	T-complex protein 1 subunit gamma	CCT3 orf19.4004 CAALFM_C505120WA	0.00811952	0.0101558	0.0095168
Q5APE9	Q5APE9	Uncharacterized protein	orf19.4816 CAALFM_C109520CA	0.0081108	0.00977042	0.00929646
Q59TS4	Q59TS4	Chorismate mutase (EC 5.4.99.5)	ARO7 orf19.1170 CAALFM_C111500CA	0.00809569	0.00958365	0.00793692
A0A1D8PU56	A0A1D8PU56	Long-chain fatty acid-CoA ligase	FAA4 CAALFM_CR10160WA orf19.7592	0.0080524	0.00894939	0.00884319
A0A1D8PCD7	A0A1D8PCD7	Uncharacterized protein	orf19.6008.4 CAALFM_C100980WA	0.00804746	0	0.00152085
A0A1D8PQ57	A0A1D8PQ57	Bifunctional AP-4-A phosphorylase/ADP sulfurylase	APA2 orf19.5630 CAALFM_C603410CA	0.00804746	0.00839226	0.00911093
A0A1D8PFV7	A0A1D8PFV7	Mdg1p	MDG1 orf19.7239 CAALFM_C114290CA	0.00802886	0.00697746	0.00627209
Q59SI2	Q59SI2	Mitochondrial import inner membrane translocase subunit TIM14 (Presequence translocated-associated motor subunit PAM18)	PAM18 TIM14 CAALFM_C400520WA CaO19.11667 CaO19.4190	0.00796203	0.00956771	0.0117119
A0A1D8PMP1	A0A1D8PMP1	Glycerol-3-phosphate dehydrogenase (EC 1.1.5.3)	GUT2 orf19.3133 CAALFM_C406760WA	0.00794169	0.010499	0.00982921
Q5A2T2	Q5A2T2	ATP-binding cassette family ATPase	KRE30 orf19.2183 CAALFM_C208000CA	0.00792512	0.00906509	0.00734306
A0A1D8PMK0	A0A1D8PMK0	Ago1p	AGO1 orf19.2903 CAALFM_C406340WA	0.00792367	0.00766749	0.00745131
A0A1D8PJD7	A0A1D8PJD7	GTPase-activating protein	RNA1 orf19.1649 CAALFM_C301990WA	0.00789607	0.00923465	0.00999747
A0A1D8PJ20	A0A1D8PJ20	Proteasome endopeptidase complex (EC 3.4.25.1)	SCL1 orf19.5378 CAALFM_C300770CA	0.00783883	0.00888214	0.00702627
A0A1D8PHF9	A0A1D8PHF9	Uncharacterized protein	orf19.3583 CAALFM_C205530CA	0.00783795	0.00532775	0.00732224
A0A1D8PLC6	A0A1D8PLC6	Putative methyltransferase	HRT2 orf19.4624 CAALFM_C401690CA	0.00767959	0.0106765	0.00901036
Q5A3M0	Q5A3M0	Uncharacterized protein	orf19.5250 CAALFM_C112140WA	0.00764211	0.00439326	0.00670207
A0A1D8PQM9	A0A1D8PQM9	Glutamine--tRNA ligase	GLN4 orf19.7064 CAALFM_C700550CA	0.00762816	0.0078294	0.00790595
Q59LF9	Q59LF9	Methionine aminopeptidase 2 (MAP 2) (MetAP 2) (EC 3.4.11.18) (Peptidase M)	MAP2 CAALFM_C604080WA CaO19.1214 CaO19.8802	0.00751832	0.0101985	0.00671139
A0A1D8PEZ9	A0A1D8PEZ9	Uncharacterized protein	orf19.2333 CAALFM_C110840CA	0.00751483	0.00385908	0.00809395
Q59U72	Q59U72	Ferrochelatase (EC 4.99.1.1)	HEM15 orf19.1880 CAALFM_C207490WA	0.00745788	0.00679547	0.00732662
Q59RQ1	Q59RQ1	MICOS complex subunit MIC12 (Altered inheritance of mitochondria protein 5, mitochondrial) (Found in mitochondrial proteome protein 51)	CAALFM_CR07370WA orf19.6132	0.00742882	0.00627021	0.00838773
Q5AC00	Q5AC00	Ribosome assembly factor mrt4	MRT4 orf19.5550 CAALFM_C602770WA	0.00742853	0.0132611	0.0103485
A0A1D8PIG5	A0A1D8PIG5	Co-chaperone	SGT1 orf19.4089 CAALFM_C209270CA	0.00740994	0.00772486	0.0104406
O74189	O74189	Dolichyl-phosphate-mannose--protein mannosyltransferase 1 (Protein mannosyltransferase 1) (EC 2.4.1.109)	PMT1 CAALFM_C702890CA CaJ7.0330 CaO19.12638 CaO19.5171	0.00739512	0.00873967	0.0086815
Q5A4J9	Q5A4J9	Uncharacterized protein	orf19.3442 CAALFM_C601420CA	0.00736751	0.00988484	0.00793637
A0A1D8PDK6	A0A1D8PDK6	6,7-dimethyl-8-ribityllumazine synthase (DMRL synthase) (EC 2.5.1.78)	RIB4 orf19.410.3 CAALFM_C105560WA	0.00735124	0.00768534	0.0160958
Q59N80	Q59N80	Inosine triphosphate pyrophosphatase (ITPase) (Inosine triphosphatase) (EC 3.6.1.9) (Non-canonical purine NTP pyrophosphatase) (Non-standard purine NTP pyrophosphatase) (Nucleoside-triphosphate diphosphatase) (Nucleoside-triphosphate pyrophosphatase) (NTP	HAM1 CAALFM_C503860WA CaO19.1108 CaO19.8705	0.00734078	0.0094807	0.00715288
P0CY33	P0CY33	Cell division control protein 42 homolog	CDC42 CAALFM_C108450CA CaO19.390 CaO19.8020	0.00733352	0.00819434	0.00801886
A0A1D8PCB9	A0A1D8PCB9	C-8 sterol isomerase	ERG2 orf19.6026 CAALFM_C100800CA	0.00729225	0.00769713	0.0110547
Q5AEF2	Q5AEF2	Protein transport protein SEC13	SEC13 CAALFM_C303170WA CaO19.316 CaO19.7948	0.00723152	0.0062377	0.00765767
Q59W33	Q59W33	Glycerol-3-phosphate dehydrogenase [NAD(+)] (EC 1.1.1.8)	GPD2 orf19.691 CAALFM_C602010CA	0.0072138	0.00568887	0.00615014
Q59V93	Q59V93	Very-long-chain 3-oxoacyl-CoA reductase (EC 1.1.1.330) (3-ketoacyl-CoA reductase) (3-ketoreductase) (KAR) (Microsomal beta-keto-reductase)	CAALFM_CR06070WA CaO19.11340 CaO19.3859	0.00719607	0.00628838	0.0078939
A0A1D8PNE5	A0A1D8PNE5	Uncharacterized protein	orf19.4246 CAALFM_C502380WA	0.00717399	0.00750207	0.00588486
Q5AEE8	Q5AEE8	Uncharacterized protein	orf19.320 CAALFM_C303210WA	0.00710396	0.00780359	0.00629292
A0A1D8PJ25	A0A1D8PJ25	Delta(24(24(1)))-sterol reductase	ERG4 orf19.5379 CAALFM_C300760WA	0.00708333	0.00314409	0.00337515
A0A1D8PM15	A0A1D8PM15	Uncharacterized protein	orf19.1414 CAALFM_C404330CA	0.00707955	0.0049864	0.00631347
Q59WE2	Q59WE2	SCF ubiquitin ligase subunit	SKP1 orf19.4427 CAALFM_C107410CA	0.00702841	0.012929	0.015935
Q5AB74	Q5AB74	Chaperonin-containing T-complex subunit	CCT8 orf19.6099 CAALFM_C100110WA	0.00702725	0.00901664	0.00779305
Q5A6M6	Q5A6M6	Coatomer subunit beta (Beta-coat protein)	SEC26 CAALFM_CR04380CA orf19.528	0.00699296	0.00729459	0.00715205
Q5AKW4	Q5AKW4	Phosphoacetylglucosamine mutase (PAGM) (EC 5.4.2.3) (Acetylglucosamine phosphomutase) (N-acetylglucosamine-phosphate mutase)	AGM1 orf19.5013 CAALFM_C113760WA	0.0069889	0.00540616	0.0080068
A0A1D8PFN6	A0A1D8PFN6	AAA family ATPase	SEC18 orf19.4993 CAALFM_C113580WA	0.00697378	0.00679961	0.00589939
A0A1D8PSE0	A0A1D8PSE0	Uncharacterized protein	CAALFM_CR03120WA orf19.2414	0.00696362	0.0045692	0.00598708
Q5AF62	Q5AF62	Transmembrane 9 superfamily member	EMP70 orf19.2746 CAALFM_C402550CA	0.00695751	0.00661475	0.00707011
A0A1D8PGL6	A0A1D8PGL6	Ent3p	ENT3 orf19.1553 CAALFM_C202340CA	0.00689184	0.00810382	0.00702216
Q59ZI7	Q59ZI7	Mitochondrial 54S ribosomal protein YmL10/YmL18	MRPL10 orf19.3532 CAALFM_C205000CA	0.00689097	0.00510784	0.00517974
A0A1D8PTV0	A0A1D8PTV0	Proteasome regulatory particle lid subunit	RPN7 CAALFM_CR08910CA orf19.7286	0.00683983	0.00848469	0.00675907
A0A1D8PHU2	A0A1D8PHU2	Proteasome assembly chaperone 2	orf19.2278 CAALFM_C207220WA	0.00682356	0.00915497	0.00787033
A0A1D8PI95	A0A1D8PI95	Peptide hydrolase (EC 3.4.-.-)	APE3 orf19.3591 CAALFM_C208800CA	0.00681542	0.00498067	0.00602682
A0A1D8PKD0	A0A1D8PKD0	Uncharacterized protein	orf19.7368 CAALFM_C305880CA	0.0067759	0.00959385	0.00599174
Q59P56	Q59P56	Threonine dehydratase (EC 4.3.1.19) (Threonine deaminase)	ILV1 orf19.5480 CAALFM_C206190WA	0.00675527	0.00867242	0.00801585
Q5A2C6	Q5A2C6	MICOS complex subunit	orf19.415 CAALFM_C105490CA	0.00674568	0.00782526	0.00700845
Q5AJY2	Q5AJY2	Dihydroxy-acid dehydratase	ILV3 orf19.4040 CAALFM_C505410CA	0.00671517	0.00918971	0.00883881
Q5A3L0	Q5A3L0	Proteasome regulatory particle base subunit	RPN2 orf19.5260 CAALFM_C112050WA	0.00668931	0.0053252	0.00548777
Q59M69	Q59M69	ATP-dependent (S)-NAD(P)H-hydrate dehydratase (EC 4.2.1.93) (ATP-dependent NAD(P)HX dehydratase)	CAALFM_C602030CA CaO19.11002 CaO19.3508	0.00668728	0.00461955	0.00587144
A0A1D8PJ80	A0A1D8PJ80	Serine/threonine-protein phosphatase (EC 3.1.3.16)	PPH21 orf19.1683 CAALFM_C301600WA	0.00666781	0.00583898	0.00642035
A0A1D8PTL3	A0A1D8PTL3	Uncharacterized protein	CAALFM_CR07780WA orf19.3706	0.00664195	0.00454274	0.00565247
A0A1D8PRA1	A0A1D8PRA1	Mitochondrial 54S ribosomal protein YmL49	orf19.5161 CAALFM_C703000CA	0.00664108	0.00701666	0.0067788
A0A1D8PPD4	A0A1D8PPD4	Cytosine deaminase	FCA1 CAALFM_C600620WA	0.00660185	0	0.00623236
A0A1D8PNB1	A0A1D8PNB1	Uncharacterized protein	orf19.3183 CAALFM_C501890WA	0.00660011	0.00611085	0.00634225
Q59XU5	Q59XU5	Ras-like protein 1 (Ras homolog type B)	RAS1 CAALFM_C210210CA CaO19.1760 CaO19.9329	0.00659168	0.00566369	0.00387611
Q59YC4	Q59YC4	Chaperonin-containing T-complex subunit	CCT2 orf19.1402 CAALFM_C209520CA	0.00656902	0.00574815	0.00852283
A0A1D8PKL0	A0A1D8PKL0	Peptidyl-prolyl cis-trans isomerase (PPIase) (EC 5.2.1.8) (Fragment)	CYP5 orf19.7421 CAALFM_C306360CA	0.00656727	0.00592153	0.00812437
A0A1D8PLE6	A0A1D8PLE6	Uncharacterized protein	orf19.4639 CAALFM_C401460CA	0.00656233	0.00448665	0.00738253
A0A1D8PMP9	A0A1D8PMP9	Methionine aminopeptidase (EC 3.4.11.18)	orf19.3124 CAALFM_C406850CA	0.00655739	0.0047633	0.00621591
Q59MZ5	Q59MZ5	Phosphoribosylformylglycinamidine synthase	ADE6 CAALFM_CR04740CA orf19.6317	0.00652979	0.0069424	0.00716027
Q59TB4	Q59TB4	Uncharacterized protein	orf19.4517 CAALFM_C204370WA	0.00652223	0.00840852	0.0100262
A0A1D8PFT9	A0A1D8PFT9	Rab family GTPase	YPT52 orf19.7216 CAALFM_C114100WA	0.00652107	0	0
A0A1D8PDA6	A0A1D8PDA6	Cyclin-dependent serine/threonine-protein kinase	PHO85 orf19.6846 CAALFM_C104520CA	0.00651671	0.00584058	0.00810464
Q5AAS9	Q5AAS9	Mitochondrial 54S ribosomal protein YmL19	MRPL19 orf19.6231 CAALFM_C106790CA	0.00650712	0.00440059	0.00825125
A0A1D8PCQ3	A0A1D8PCQ3	Eukaryotic translation initiation factor 2A (eIF-2A)	orf19.2930 CAALFM_C102430CA	0.00640978	0.00650416	0.00947706
Q5A302	Q5A302	Endoplasmic reticulum vesicle protein 25	ERV25 CAALFM_C306250WA CaO19.7409	0.00637782	0.00696535	0.00545954
A0A1D8PQE5	A0A1D8PQE5	RNA export factor	GLE2 orf19.1095 CAALFM_C604360CA	0.00636416	0.00720375	0.0112247
Q5ANN9	Q5ANN9	Kre9p	KRE9 orf19.5861 CAALFM_C304180WA	0.00635108	0.000226933	0.00557245
A0A1D8PH13	A0A1D8PH13	Translation initiation factor eIF2B subunit beta	GCD7 orf19.825 CAALFM_C203990WA	0.0063412	0.00654145	0.00601915
A0A1D8PI73	A0A1D8PI73	Translation initiation factor eIF4G	TIF4631 orf19.3599 CAALFM_C208760CA	0.00629471	0.00894939	0.00755271
A0A1D8PPG2	A0A1D8PPG2	Uncharacterized protein	orf19.4193 CAALFM_C600660CA	0.00627292	0.00626193	0.0068665
Q5AF81	Q5AF81	Monothiol glutaredoxin	GRX3 orf19.2727 CAALFM_C402710CA	0.00625578	0.00661316	0.00654011
A0A1D8PMX3	A0A1D8PMX3	Putative mitochondrial 54S ribosomal protein	orf19.961.2 CAALFM_C500320WA	0.00623573	0.00723594	0.0054135
A0A1D8PTM0	A0A1D8PTM0	Uncharacterized protein	CAALFM_CR08000CA orf19.597	0.00621655	0.00429382	0.00698077
A0A1D8PMQ4	A0A1D8PMQ4	Proteasome regulatory particle base subunit	RPT5 orf19.3123 CAALFM_C406870WA	0.00620463	0.00636997	0.00390844
A0A1D8PCE7	A0A1D8PCE7	Exosome non-catalytic core subunit	orf19.3304 CAALFM_C101160CA	0.00617848	0.010048	0.00750091
Q92206	Q92206	Squalene monooxygenase (EC 1.14.14.17) (Squalene epoxidase) (SE)	ERG1 CAALFM_C108590CA CaO19.406 CaO19.8036	0.00612734	0.00591611	0.00519674
Q5ADM5	Q5ADM5	Aldo-keto reductase superfamily protein	orf19.6816 CAALFM_C306860CA	0.00612124	0.00822462	0.00857627
A0A1D8PFL7	A0A1D8PFL7	Proteasome regulatory particle base subunit	RPN1 orf19.4956 CAALFM_C113300CA	0.00611862	0.00402259	0.00620002
Q59LU0	Q59LU0	ATP-dependent RNA helicase DBP2 (EC 3.6.4.13)	DBP2 CAALFM_CR02530WA CaO19.171 CaO19.7804	0.0060948	0.00586767	0.0662479
A0A1D8PF30	A0A1D8PF30	Tubulin-binding prefolding complex subunit	orf19.2305 CAALFM_C111110CA	0.00608201	0.0071655	0.00627346
A0A1D8PDZ3	A0A1D8PDZ3	Uncharacterized protein	orf19.6198.1 CAALFM_C107060CA	0.00606312	0.00669188	0
Q5AHZ2	Q5AHZ2	Dolichyl-diphosphooligosaccharide-protein glycotransferase	orf19.3060 CAALFM_C103600WA	0.00605499	0.00615962	0.00860422
Q59X67	Q59X67	Enhanced filamentous growth protein 1	EFG1 CAALFM_CR07890WA CaO19.610 CaO19.8243	0.00605092	0.00530704	0.00592433
Q5ALU8	Q5ALU8	Dolichyl-diphosphooligosaccharide--protein glycosyltransferase subunit	STT3 orf19.1478 CAALFM_C201670CA	0.00605034	0.00480856	0.00478676
A0A1D8PLT3	A0A1D8PLT3	Uncharacterized protein	orf19.3364 CAALFM_C403370CA	0.00604976	0.00435693	0.00650613
A0A1D8PRQ4	A0A1D8PRQ4	Uncharacterized protein	CAALFM_CR00430CA orf19.7489.3	0.00604511	0.00603245	0.00729373
A0A1D8PD34	A0A1D8PD34	Uncharacterized protein	orf19.3064.1 CAALFM_C103660WA	0.00602012	0.00736725	0.00894788
A0A1D8PHY0	A0A1D8PHY0	Uncharacterized protein	orf19.1872 CAALFM_C207550WA	0.00601227	0.00466258	0.00117971
A0A1D8PDE3	A0A1D8PDE3	Coatomer subunit gamma	SEC21 orf19.759 CAALFM_C104830WA	0.00598874	0.0062597	0.0061822
Q5AAR2	Q5AAR2	Uncharacterized protein	orf19.6250 CAALFM_C106600WA	0.00595939	0.00609045	0.00596817
A0A1D8PS15	A0A1D8PS15	Protein phosphatase regulator	SHP1 CAALFM_CR01610CA orf19.2549	0.00595823	0.00586639	0.00666562
Q5ANE2	Q5ANE2	Uncharacterized protein	orf19.5961 CAALFM_C304920CA	0.00595387	0.00279541	0.00544941
A0A1D8PFI3	A0A1D8PFI3	Ribokinase (RK) (EC 2.7.1.15)	RBK1 orf19.6344 CAALFM_C112780WA	0.00591406	0.00639292	0.00365797
A0A1D8PTZ6	A0A1D8PTZ6	Uncharacterized protein	CAALFM_CR09510CA orf19.6612	0.0059004	0.00426227	0.00764972
A0A1D8PQ62	A0A1D8PQ62	Uncharacterized protein	orf19.5628 CAALFM_C603390WA	0.00587106	0.00550178	0.00500161
Q5A1Z7	Q5A1Z7	Uncharacterized protein	CAALFM_CR02880WA orf19.2846	0.00584461	0.0121796	0.00558013
Q5AHG8	Q5AHG8	Mitochondrial 54S ribosomal protein YmL24/YmL14	orf19.828 CAALFM_C203950WA	0.00583096	0.00497525	0.00588267
Q59US8	Q59US8	Uncharacterized protein	orf19.5642 CAALFM_C400170WA	0.00582514	0.00300223	0.00664836
Q59VM6	Q59VM6	Phosphoglycerate mutase (EC 5.4.2.11)	GPM2 orf19.1067 CAALFM_C104320WA	0.00578679	0.0040943	0.00522798
A0A1D8PKX3	A0A1D8PKX3	V-type proton ATPase subunit	orf19.364 CAALFM_C400020WA	0.00575889	0.0046782	0.00333624
P87185	P87185	Cysteine desulfurase, mitochondrial (EC 2.8.1.7) (tRNA-splicing protein SPL1)	NFS1 SPL1 CAALFM_C700390WA CaJ7.0052 CaO19.7081	0.00574553	0.00708423	0.00609698
Q5AEB8	Q5AEB8	Proteasome endopeptidase complex (EC 3.4.25.1)	PRE9 orf19.350 CAALFM_C303520CA	0.00573797	0.00165802	0.00437706
Q5AK26	Q5AK26	Dolichyl-diphosphooligosaccharide--protein glycotransferase	orf19.3994 CAALFM_C505020CA	0.00572984	0.00553078	0.00544009
A0A1D8PS03	A0A1D8PS03	Anthranilate synthase	TRP2 CAALFM_CR01590CA orf19.2546	0.00572809	0.00841011	0.00641514
A0A1D8PND4	A0A1D8PND4	Mitochondrial 37S ribosomal protein YMR31	orf19.4225.1 CAALFM_C502190CA	0.00571967	0.00716997	0.00773851
A0A1D8PE53	A0A1D8PE53	Smi1p	SMI1 orf19.5058 CAALFM_C107870CA	0.00570252	0.00655866	0.0076626
A0A1D8PSR2	A0A1D8PSR2	tRNA (Cytosine-5-)-methyltransferase	CAALFM_CR04300WA orf19.518	0.00568741	0.00517381	0.00721865
A0A1D8PM83	A0A1D8PM83	Acetylornithine transaminase	ARG8 orf19.3770 CAALFM_C405070CA	0.00567346	0.0065542	0.00542008
A0A1D8PL01	A0A1D8PL01	Zinc metalloprotease	STE24 orf19.5654 CAALFM_C400280WA	0.00567259	0.00364554	0.00352834
Q5ADM9	Q5ADM9	Dolichyl-phosphate-mannose--protein mannosyltransferase 2 (Protein mannosyltransferase 2) (EC 2.4.1.109)	PMT2 CAALFM_C306890WA CaO19.14104 CaO19.6812	0.00562959	0.00560026	0.00430937
Q59Z33	Q59Z33	Rfa2p	RFA2 orf19.2267 CAALFM_C207120WA	0.00561884	0.00953297	0.00666562
Q5APC0	Q5APC0	Golgi apparatus membrane protein TVP18	TVP18 CAALFM_C109800CA CaO19.12308 CaO19.4845	0.00561041	0.00449525	0.00668453
A0A1D8PT92	A0A1D8PT92	Uncharacterized protein	CAALFM_CR06620WA orf19.697	0.00560808	0.00630081	0.00509506
A0A1D8PQK5	A0A1D8PQK5	3-isopropylmalate dehydrogenase (EC 1.1.1.85)	LEU2 orf19.7080 CAALFM_C700400WA	0.00553021	0.0075161	0.00416797
A0A1D8PPU3	A0A1D8PPU3	Uncharacterized protein	orf19.3458 CAALFM_C602180WA	0.00547442	0	0.00367441
A0A1D8PG14	A0A1D8PG14	Ethanolamine-phosphate cytidylyltransferase	MUQ1 orf19.2107 CAALFM_C200260CA	0.00546425	0.00517349	0.00567412
Q5AGV4	Q5AGV4	Eukaryotic translation initiation factor 3 subunit B (eIF3b) (Eukaryotic translation initiation factor 3 90 kDa subunit homolog) (eIF3 p90) (Translation initiation factor eIF3 p90 subunit homolog)	PRT1 CAALFM_C701450CA CaO19.13937 CaO19.6584	0.00545612	0.00543006	0.00616165
Q59PL9	Q59PL9	Eukaryotic translation initiation factor 3 subunit A (eIF3a) (Eukaryotic translation initiation factor 3 110 kDa subunit homolog) (eIF3 p110) (Translation initiation factor eIF3, p110 subunit homolog)	RPG1A TIF32 CAALFM_C112770WA CaO19.13701 CaO19.6345	0.00544246	0.00628201	0.00603093
Q59NB8	Q59NB8	Leukotriene A-4 hydrolase homolog (LTA-4 hydrolase) (EC 3.3.2.6) (Leukotriene A(4) hydrolase)	LKH1 CAALFM_C110490WA CaO19.8607 CaO19.992	0.00544042	0.00794127	0.0070734
A0A1D8PE67	A0A1D8PE67	Bifunctional aminoimidazole ribotide synthase/glycinamide ribotide synthase	ADE5,7 orf19.5061 CAALFM_C107890CA	0.00542561	0.00758526	0.00567906
A0A1D8PJK2	A0A1D8PJK2	D-aminoacyl-tRNA deacylase (EC 3.1.1.-) (EC 3.1.1.96)	DTD2 orf19.297 CAALFM_C303010CA	0.00542241	0.00400601	0.00359905
A0A1D8PDV5	A0A1D8PDV5	Rho family GTPase	RAC1 orf19.6237 CAALFM_C106730WA	0.00541079	0.00625109	0.00692158
A0A1D8PHE0	A0A1D8PHE0	Mitochondrial 37S ribosomal protein MRPS35	orf19.3559 CAALFM_C205300CA	0.00540033	0.00477796	0.00488405
A0A1D8PJA8	A0A1D8PJA8	Tos1p	TOS1 orf19.1690 CAALFM_C301550CA	0.00538086	0	0
Q59T88	Q59T88	Uga2p	UGA2 orf19.4543 CAALFM_C101810CA	0.00537475	0.00539309	0.0044949
A0A1D8PGS7	A0A1D8PGS7	Phosphoribosylglycinamide formyltransferase	ADE8 orf19.5789 CAALFM_C203090CA	0.00535703	0.00139763	0.00481252
A0A1D8PGV7	A0A1D8PGV7	FG-nucleoporin	NSP1 orf19.900 CAALFM_C203280WA	0.00534483	0.0063636	0.00748803
Q59Z55	Q59Z55	Uncharacterized protein	orf19.2244 CAALFM_C206890CA	0.00531373	0.00648663	0.00653929
A0A1D8PTX2	A0A1D8PTX2	Cu-binding protein	SCO1 CAALFM_CR09300CA orf19.7325	0.00528468	0.00467023	0.00630799
A0A1D8PQ42	A0A1D8PQ42	Ayr2p	AYR2 orf19.5615 CAALFM_C603270CA	0.00524603	0.00465525	0.00558944
Q59QB7	Q59QB7	Chaperonin-containing T-complex alpha subunit	TCP1 orf19.401 CAALFM_C108560WA	0.00524254	0.00481939	0.0045445
Q92210	Q92210	Phosphoribosylaminoimidazole carboxylase (EC 4.1.1.21) (AIR carboxylase) (AIRC)	ADE2 CAALFM_C304520CA CaO19.13327 CaO19.5906	0.00518937	0.00662973	0.00499559
Q5A915	Q5A915	Uncharacterized protein	orf19.3319 CAALFM_C101300WA	0.0051574	0.00375359	0.00472126
A0A1D8PDP5	A0A1D8PDP5	Uncharacterized protein	orf19.2472.1 CAALFM_C105790WA	0.00514927	0.00533572	0.00575826
A0A1D8PDB0	A0A1D8PDB0	Proteasome regulatory particle lid subunit	orf19.1058 CAALFM_C104230WA	0.00511178	0	0.00334665
Q59NN8	Q59NN8	Hsp70 nucleotide exchange factor FES1	FES1 CAALFM_C600760WA CaO19.11133 CaO19.3649	0.00509115	0.00508712	0.00461411
Q59XV1	Q59XV1	Calmodulin-dependent protein kinase	CMK2 orf19.1754 CAALFM_C210260CA	0.00508563	0.00533445	0.00474374
O74198	O74198	Sterol 24-C-methyltransferase (EC 2.1.1.41) (Delta(24)-sterol C-methyltransferase)	ERG6 CAALFM_C302150CA CaO19.1631 CaO19.9199	0.00508447	0.00559102	0.00620769
A0A1D8PJ36	A0A1D8PJ36	Uncharacterized protein	orf19.2516 CAALFM_C301140WA	0.00506558	0.00477445	0.00409343
A0A1D8PHR2	A0A1D8PHR2	Uncharacterized protein	orf19.2228 CAALFM_C206770WA	0.00504495	0.00501827	0.00619947
A0A1D8PH31	A0A1D8PH31	TATA-binding protein-associated factor	TAF14 orf19.798 CAALFM_C204220CA	0.00503042	0.0014149	0.00592981
A0A1D8PRP0	A0A1D8PRP0	U4/U6-U5 snRNP complex subunit	LSM6 CAALFM_CR00240WA orf19.7509.2	0.00502229	0.004479	0.00394955
A0A1D8PFC8	A0A1D8PFC8	Bifunctional anthranilate synthase/indole-3-glycerol-phosphate synthase	TRP3 orf19.5243 CAALFM_C112210WA	0.00502054	0.00613954	0.00288982
A0A1D8PRL6	A0A1D8PRL6	Acetyl-CoA C-acyltransferase	POT1 CAALFM_CR00150CA orf19.7520	0.00501125	0.00473397	0.0040567
Q5A2A0	Q5A2A0	Proteasome regulatory particle base subunit	RPT1 orf19.441 CAALFM_C105240CA	0.00498945	0.0046935	0.00453163
Q5AH09	Q5AH09	SCF E2 ubiquitin-protein ligase catalytic subunit	CDC34 orf19.6529 CAALFM_C701920WA	0.00495836	0.00374753	0
A0A1D8PET9	A0A1D8PET9	Uncharacterized protein	orf19.4901 CAALFM_C110310WA	0.00493773	0.00465844	0.00895281
Q5A646	Q5A646	Mrp8p	MRP8 orf19.3844 CAALFM_C404430WA	0.00493047	0.00479453	0.00292873
A0A1D8PIW1	A0A1D8PIW1	Etr1p	ETR1 orf19.5450 CAALFM_C300200CA	0.00491739	0.00484425	0.023044
Q5AH78	Q5AH78	Iron-sulfur cluster assembly protein	orf19.6455 CAALFM_C702550CA	0.00489356	0.00178357	0
A0A1D8PK85	A0A1D8PK85	Proteasome core particle subunit beta 1	PRE3 orf19.6991 CAALFM_C305560WA	0.004877	0.00722766	0.00729922
A0A1D8PE30	A0A1D8PE30	Pyridoxal phosphate homeostasis protein (PLP homeostasis protein)	orf19.2794 CAALFM_C107510WA	0.00487526	0.00432856	0.00194773
A0A1D8PH17	A0A1D8PH17	V-type proton ATPase subunit F	VMA7 orf19.806 CAALFM_C204150CA	0.0048738	0.00526656	0.00651106
A0A1D8PGE0	A0A1D8PGE0	Dynein light chain	orf19.1448.1 CAALFM_C201440CA	0.00483981	0.00449525	0.00610383
A0A1D8PST6	A0A1D8PST6	Uncharacterized protein	CAALFM_CR04730WA orf19.6318	0.00481947	0.00143128	0.00394544
P30418	P30418	Glycylpeptide N-tetradecanoyltransferase (EC 2.3.1.97) (Myristoyl-CoA:protein N-myristoyltransferase) (NMT) (Peptide N-myristoyltransferase)	NMT1 CAALFM_C401440WA CaO19.12111 CaO19.4641	0.00480959	0.0115247	0.00876098
Q5AL11	Q5AL11	Amino acid transporter	AGC1 orf19.4966 CAALFM_C113400CA	0.00480319	0.00583102	0.00539158
A0A1D8PN39	A0A1D8PN39	Uncharacterized protein	orf19.1961 CAALFM_C501090CA	0.00478663	0.0037912	0.00437953
Q59QB8	Q59QB8	Gcf1p	GCF1 orf19.400 CAALFM_C108550CA	0.00477094	0.00443119	0.00163238
O93852	O93852	D-arabinono-1,4-lactone oxidase (ALO) (EC 1.1.3.37) (L-galactono-gamma-lactone oxidase)	ALO1 ALO CAALFM_CR09790WA CaO19.7551	0.00475263	0.00442067	0.00438665
A0A1D8PH91	A0A1D8PH91	Mitochondrial 37S ribosomal protein MRP51	orf19.185 CAALFM_C204790CA	0.00472968	0.00298961	0.0061622
A0A1D8PQ94	A0A1D8PQ94	Hsp90 cochaperone	SBA1 orf19.5749 CAALFM_C603750CA	0.00472416	0.00472186	0.00513398
A0A1D8PCA8	A0A1D8PCA8	Serine/threonine-protein phosphatase (EC 3.1.3.16)	CMP1 orf19.6033 CAALFM_C100730CA	0.00468958	0.00652296	0.00542967
Q5AK02	Q5AK02	Mitochondrial 37S ribosomal protein RSM7	orf19.4018 CAALFM_C505250CA	0.00468842	0.00432378	0.00506793
A0A1D8PCV7	A0A1D8PCV7	L-aminoadipate-semialdehyde dehydrogenase	LYS2 orf19.2970 CAALFM_C102820WA	0.0046736	0.00477668	0.0040578
A0A1D8PRH3	A0A1D8PRH3	Ume1p	UME1 orf19.7185 CAALFM_C703960CA	0.00467244	0.000971464	0.00136705
Q5A362	Q5A362	Cystathionine gamma-lyase	CYS3 CAALFM_CR08340WA orf19.6402	0.00465558	0.00546958	0.00429238
A0A1D8PSM6	A0A1D8PSM6	Protein-transporting protein	CAALFM_CR04080CA orf19.491	0.00465006	0.0051464	0.0045667
Q59RC4	Q59RC4	Uncharacterized protein	orf19.6838 CAALFM_C104460CA	0.00465006	0.00526465	0.00497503
Q5A8A6	Q5A8A6	Carbamoyl-phosphate synthase (Glutamine-hydrolyzing)	CPA2 CAALFM_CR01330WA orf19.3221	0.00463495	0.00715849	0.00395722
Q5AI30	Q5AI30	Mitochondrial 37S ribosomal protein RSM24	orf19.3022 CAALFM_C103280WA	0.00462769	0.00691371	0.00603285
Q5ADU3	Q5ADU3	Eukaryotic translation initiation factor 3 subunit H (eIF3h)	orf19.6748 CAALFM_C307420WA	0.00461606	0.00461573	0.00369661
Q59KN8	Q59KN8	Inositol-pentakisphosphate 2-kinase (EC 2.7.1.158) (Inositol-1,3,4,5,6-pentakisphosphate 2-kinase) (Ins(1,3,4,5,6)P5 2-kinase) (InsP5 2-kinase)	IPK1 CAALFM_C403330WA CaO19.1439 CaO19.9013	0.00461461	0.00225126	0.00231344
A0A1D8PJQ9	A0A1D8PJQ9	Sphinganine-1-phosphate aldolase	orf19.6951 CAALFM_C303680WA	0.00459689	0.00431231	0.00459301
Q5ABP8	Q5ABP8	Protein ROT1	ROT1 CAALFM_C100770CA CaO19.13450 CaO19.6029	0.00456841	0.00791291	0.00375964
Q59YE8	Q59YE8	Translation termination factor GTPase eRF3	SUP35 orf19.1378 CAALFM_C209720WA	0.00455737	0.00651946	0.00603449
Q59R31	Q59R31	Argininosuccinate lyase	ARG4 orf19.6689 CAALFM_C703570WA	0.00454342	0.00747466	0.00222986
Q5A5B0;Q5ABA1	Q5A5B0	Ena21p	ENA21 orf19.5170 CAALFM_C702910WA	0.00453732	0.00505015	0.00438008
Q5A5B0;Q5ABA1	Q5ABA1	Na(+)-exporting P-type ATPase	ENA2 orf19.6070 CAALFM_C100390WA	0.00453732	0.00505015	0.00438008
A0A1D8PPY6	A0A1D8PPY6	Uncharacterized protein	orf19.5541 CAALFM_C602690CA	0.00452308	0.00623516	0.00444283
Q5AAU3	Q5AAU3	Protein transport protein SEC31	PGA63 SEC31 CAALFM_C106930WA CaO19.13598 CaO19.6217	0.00451524	0.00405478	0.00384459
A0A1D8PPV5	A0A1D8PPV5	Coatomer subunit beta'	SEC27 orf19.3467 CAALFM_C602260CA	0.0045103	0.00576663	0.00498408
Q59SD0	Q59SD0	Proteasome regulatory particle lid subunit	orf19.213 CAALFM_C208930WA	0.0045071	0.00350562	0.00331541
A0A1D8PHQ0	A0A1D8PHQ0	Exosome non-catalytic core subunit	orf19.81 CAALFM_C206660WA	0.00449896	0.00301826	0.00321867
A0A1D8PSJ6	A0A1D8PSJ6	Vacuolar transporter chaperone	VTC3 CAALFM_CR03610CA orf19.4381	0.00444927	0.00323535	0.00548393
Q59QT4	Q59QT4	Mitochondrial 54S ribosomal protein YmL20	orf19.2639 CAALFM_C503410CA	0.00444463	0.0053354	0.00558067
A0A1D8PGA6	A0A1D8PGA6	Proteasome regulatory particle lid subunit	orf19.1993 CAALFM_C201320WA	0.00443678	0.00537971	0.00292572
A0A1D8PJV4	A0A1D8PJV4	Ctp1p	CTP1 orf19.5870 CAALFM_C304270CA	0.00443242	0.00356809	0.00122383
Q5A2A2	Q5A2A2	Mitochondrial homologous recombination protein 1	MHR1 CAALFM_C105270CA CaO19.439 CaO19.8069	0.00443039	0.00456187	0.00700955
A0A1D8PPR2	A0A1D8PPR2	2-deoxyglucose-6-phosphatase	DOG1 orf19.3392 CAALFM_C601900CA	0.00439552	0.00451183	0.00333487
A0A1D8PIA6	A0A1D8PIA6	Slp2p	SLP2 orf19.4079 CAALFM_C209170WA	0.00439232	0.00428043	0.00419838
A0A1D8PND7	A0A1D8PND7	Uncharacterized protein	orf19.4228 CAALFM_C502210WA	0.00438564	0.0061201	0.00543077
Q59WJ5	Q59WJ5	1,2-dihydroxy-3-keto-5-methylthiopentene dioxygenase (EC 1.13.11.54) (Acireductone dioxygenase (Fe(2+)-requiring)) (ARD) (Fe-ARD)	ADI1 CAALFM_C111100WA CaO19.2306 CaO19.9842	0.00437489	0.00455358	0.0071748
A0A1D8PI19	A0A1D8PI19	Phm7p	PHM7 orf19.2170 CAALFM_C208140CA	0.00435774	0.00304571	0.00247727
Q59YF4;Q59XW9	Q59XW9	Increased recombination centers protein 22-2	IRC22-2 CAALFM_C210010CA CaO19.1782 CaO19.9348	0.00434292	0.00208881	0.00465358
Q59YF4;Q59XW9	Q59YF4	Increased recombination centers protein 22-1	IRC22-1 CAALFM_C209780CA CaO19.1372 CaO19.8952	0.00434292	0.00208881	0.00465358
A0A1D8PTY6	A0A1D8PTY6	Proteasome endopeptidase complex (EC 3.4.25.1)	PRE8 CAALFM_CR09380WA orf19.7335	0.00431067	0.00218197	0.00574346
Q59ZE2	Q59ZE2	2-methoxy-6-polyprenyl-1,4-benzoquinol methylase, mitochondrial (EC 2.1.1.201) (Ubiquinone biosynthesis methyltransferase COQ5)	COQ5 orf19.3577 CAALFM_C205470WA	0.00430747	0.00292328	0.00424716
A0A1D8PRL4	A0A1D8PRL4	Mis12p	MIS12 CAALFM_CR00080WA orf19.7534	0.00430573	0.0062036	0.00427347
Q59MN2	Q59MN2	Bifunctional 4-alpha-glucanotransferase/amylo-alpha-1,6-glucosidase	GDB1 orf19.744 CAALFM_C405140CA	0.00428452	0.00331821	0.00496571
A0A1D8PRX5	A0A1D8PRX5	Sft1p	SFT1 CAALFM_CR01190CA orf19.3234.1	0.00427871	0.00491596	0.0059668
A0A1D8PI93	A0A1D8PI93	Proteasome regulatory particle base subunit	RPT6 orf19.3593 CAALFM_C208780WA	0.00424471	0.00470816	0.00617974
Q59LF3	Q59LF3	Regulator of cytoskeleton and endocytosis RVS167	RVS167 CAALFM_C604040CA CaO19.1220 CaO19.8807	0.00424239	0.00234321	0.00410439
Q59WE9	Q59WE9	Uncharacterized protein	orf19.2352 CAALFM_C110690WA	0.00420112	0.00499947	0.00373196
A0A1D8PH89	A0A1D8PH89	Uncharacterized protein	orf19.4127 CAALFM_C204850CA	0.00419444	0.00507405	0.00528991
Q8TG40	Q8TG40	Adenylate kinase isoenzyme 6 homolog HBR1 (AK6) (EC 2.7.4.3) (Dual activity adenylate kinase/ATPase) (AK/ATPase) (Hemoglobin and proliferation-regulated protein 1) (Hb-regulated protein 1)	HBR1 FAP7 CAALFM_C100340WA CaO19.13495 CaO19.6074	0.00418747	0.00279933	0.00262522
Q5AH10	Q5AH10	Uncharacterized protein	orf19.6528 CAALFM_C701930CA	0.00418398	0.00269833	0.00364509
Q5AME2	Q5AME2	Pentafunctional AROM polypeptide [Includes: 3-dehydroquinate synthase (DHQS) (EC 4.2.3.4); 3-phosphoshikimate 1-carboxyvinyltransferase (EC 2.5.1.19) (5-enolpyruvylshikimate-3-phosphate synthase) (EPSP synthase) (EPSPS); Shikimate kinase (SK) (EC 2.7.1.71	ARO1 CAALFM_C400890WA CaO19.12175 CaO19.4704	0.00416364	0.00338514	0.00491227
A0A1D8PH02	A0A1D8PH02	Trifunctional hydroxymethylpyrimidine kinase/phosphomethylpyrimidine kinase/thiaminase	THI20 orf19.889 CAALFM_C203370WA	0.00413633	0.00789761	0.00544502
A0A1D8PU06	A0A1D8PU06	Tubulin-binding prefolding complex subunit	YKE2 CAALFM_CR09600CA orf19.6601.1	0.00413516	0.00495836	0.00211668
Q5AK00	Q5AK00	Uncharacterized protein	orf19.4021 CAALFM_C505270CA	0.00411831	0.00510274	0.00865383
A0A1D8PS79	A0A1D8PS79	Isocitrate dehydrogenase [NADP] (EC 1.1.1.42)	IDP2 CAALFM_CR02360WA orf19.3733	0.0041	0.0019733	0.00309727
A0A1D8PNP9	A0A1D8PNP9	Sm-like protein	orf19.2639.1 CAALFM_C503400CA	0.00409536	0.00656057	0.00755929
O94150	O94150	37S ribosomal protein S9, mitochondrial	MRPS9 CAALFM_C112340CA CaO19.12695 CaO19.5230	0.00409071	0.00450322	0.0049849
Q5A8X9	Q5A8X9	IMP-specific 5'-nucleotidase 1 (EC 3.1.3.99)	ISN1 CAALFM_C101650WA CaO19.10863 CaO19.3355	0.00407763	0.00399104	0.00231662
Q59TA5	Q59TA5	Hsp30p	HSP30 orf19.4526 CAALFM_C101990WA	0.00407647	0.00523851	0.00512329
A0A1D8PJL5	A0A1D8PJL5	SCF ubiquitin ligase complex subunit	HRT1 orf19.233.1 CAALFM_C302450WA	0.0040756	0.00346355	0.00422113
Q59MI8	Q59MI8	Mitochondrial import inner membrane translocase subunit TIM8	TIM8 CAALFM_C307890WA CaO19.6183	0.00407008	0.00623452	0.00721536
Q5AFF7	Q5AFF7	Mitochondrial fission 1 protein	FIS1 CAALFM_C700120WA CaJ7.0019 CaO19.7111	0.00406862	0.00388522	0.00386789
Q5ACU9	Q5ACU9	Transcription factor	NDT80 orf19.2119 CAALFM_C200140WA	0.0040631	0.0042629	0.00393338
A0A1D8PNY6	A0A1D8PNY6	Sfc1p	SFC1 orf19.3931 CAALFM_C504440CA	0.00405816	0.00392442	0.00302903
A0A1D8PFW3	A0A1D8PFW3	Uncharacterized protein	orf19.7234 CAALFM_C114240WA	0.00405148	0.00309224	0.00243736
O74161	O74161	Chitin biosynthesis protein CHS5	CHS5 CAALFM_C204140WA CaO19.807 CaO19.8426	0.00405003	0.0035104	0.00313098
Q5AL45	Q5AL45	Elongation factor G, mitochondrial (EF-Gmt) (Elongation factor G 1, mitochondrial) (mEF-G 1) (Elongation factor G1)	MEF1 CAALFM_C113060CA CaO19.12398 CaO19.4932	0.00404857	0.00463167	0.00333103
Q5A3P4	Q5A3P4	Tryptophan--tRNA ligase	WRS1 orf19.5226 CAALFM_C112380CA	0.00403753	0.00295152	0.00407178
Q5A748	Q5A748	Sorting nexin-3	SNX3 CAALFM_C108340CA Ca41C10.03 CaO19.12580 CaO19.5114	0.0040323	0.00443023	0.00359822
Q59SL5;A0A1D8PCP4	A0A1D8PCP4	Uncharacterized protein	orf19.3684 CAALFM_C102270CA	0.00401283	0.0028924	0.00445106
Q59SL5;A0A1D8PCP4	Q59SL5	Sps20p	SPS20 orf19.4157 CAALFM_C400830WA	0.00401283	0.0028924	0.00445106
Q59MN0	Q59MN0	Vacuolar protein 8	VAC8 CAALFM_C405150WA CaO19.745 CaO19.8364	0.0040108	0.00448027	0.00446942
A0A1D8PRB0	A0A1D8PRB0	Aldo-keto reductase superfamily protein	orf19.1340 CAALFM_C703350CA	0.00399423	0.0080949	0.00722084
A0A1D8PFQ0	A0A1D8PFQ0	FG-nucleoporin	NUP49 orf19.4987 CAALFM_C113550CA	0.00397215	0.0017982	0.00235512
A0A1D8PI34	A0A1D8PI34	Uncharacterized protein	orf19.2165 CAALFM_C208200WA	0.00394135	0.00263025	0.00479306
Q5AH35	Q5AH35	Mitochondrial 54S ribosomal protein MRP49	orf19.6503 CAALFM_C702120CA	0.00391578	0.00238509	0.00395065
Q5ANA8	Q5ANA8	Metacaspase-1 (EC 3.4.22.-)	MCA1 CAALFM_C305190CA CaO19.13416 CaO19.5995	0.00391229	0.00160935	0.00437761
A0A1D8PKB0	A0A1D8PKB0	Phosphopantothenate--cysteine ligase	orf19.7357 CAALFM_C305760WA	0.00390823	0.00644679	0.00705943
A0A1D8PPA8	A0A1D8PPA8	2-aminoadipate transaminase	orf19.1180 CAALFM_C600210WA	0.00389137	0.0019384	0.00230961
A0A1D8PJT6	A0A1D8PJT6	Uncharacterized protein	orf19.6923.1 CAALFM_C303920WA	0.00388266	0.00380777	0.0040441
A0A1D8PSD5	A0A1D8PSD5	Uncharacterized protein	CAALFM_CR03000CA orf19.2863	0.00388266	0.00428808	0.00424689
Q5AH00	Q5AH00	V-type proton ATPase proteolipid subunit	VMA11 orf19.6538 CAALFM_C701820CA	0.0038719	0.00424984	0.00729702
Q96UX5	Q96UX5	Heat shock protein 78, mitochondrial	HSP78 CAALFM_C203390CA CaO19.8501 CaO19.882	0.00386551	0.00502178	0.00421126
A0A1D8PCX5	A0A1D8PCX5	Uncharacterized protein	orf19.2988 CAALFM_C102970WA	0.00384575	0.00346546	0.00315016
Q5A5S7	Q5A5S7	Autophagy-related protein 27	ATG27 CAALFM_C210470CA CaO19.12782 CaO19.5322	0.00383762	0.000543102	0.00269771
A0A1D8PI97	A0A1D8PI97	Uncharacterized protein	orf19.199 CAALFM_C209050CA	0.0037856	0.00513588	0.00316222
A0A1D8PDL0	A0A1D8PDL0	Ssh1p	SSH1 orf19.412 CAALFM_C105530CA	0.00377543	0.00647133	0.00671961
A0A1D8PFX4	A0A1D8PFX4	RNA-binding protein	orf19.7256 CAALFM_C114410WA	0.00375335	0.00386578	0.00449737
Q5AJ82	Q5AJ82	Actin cytoskeleton-regulatory complex protein END3 (Endocytosis protein 3)	END3 CAALFM_C301400WA CaO19.1711 CaO19.9278	0.00372807	0.00304826	0.0033239
A0A1D8PH96	A0A1D8PH96	Rho family GTPase	RHO3 orf19.3534 CAALFM_C205030CA	0.00370918	0.00324746	0
Q5ABD5	Q5ABD5	Uncharacterized protein	orf19.6035 CAALFM_C100700WA	0.00370395	0.00834637	0.00407945
A0A1D8PHU1	A0A1D8PHU1	cAMP-dependent protein kinase catalytic subunit	TPK2 orf19.2277 CAALFM_C207210CA	0.00370279	0.00299242	0.0050419
Q59QA9	Q59QA9	Uncharacterized protein	orf19.409 CAALFM_C108610CA	0.00368942	0.00342467	0.00234413
A0A1D8PHP1	A0A1D8PHP1	Scp1p	SCP1 orf19.17 CAALFM_C206370CA	0.0036717	0.000787243	0.00430389
Q9B8D8	Q9B8D8	Cytochrome c oxidase subunit 2 (EC 1.9.3.1) (Cytochrome c oxidase polypeptide II)	COX2 CM_00030W CaalfMp01	0.00366676	0.00696407	0.0112227
A0A1D8PEB0	A0A1D8PEB0	S-adenosylmethionine-homocysteine S-methyltransferase	SAM4 orf19.386 CAALFM_C108410CA	0.00365426	0.00639037	0.00371497
A0A1D8PGR5	A0A1D8PGR5	Uncharacterized protein	orf19.1578 CAALFM_C202540WA	0.00363683	0.000387056	0.000611917
Q59M32	Q59M32	Mitochondrial 54S ribosomal protein YmL15	orf19.3755 CAALFM_C112610WA	0.00362637	0.00615611	0.00494105
Q59WK2	Q59WK2	Ubiquitin-related modifier 1	URM1 CAALFM_C111160CA CaO19.1016 CaO19.2299 CaO19.9835	0.00362433	0.00320921	0.00343708
Q59NC4	Q59NC4	Gly1p	GLY1 orf19.986 CAALFM_C110450WA	0.0036191	0.00484075	0.00346559
A0A1D8PTI2	A0A1D8PTI2	Rab family GTPase	YPT31 CAALFM_CR07520CA orf19.2622	0.00361271	0.00310569	0.00391228
A0A1D8PJF0	A0A1D8PJF0	Uncharacterized protein	orf19.1632 CAALFM_C302140CA	0.00361097	0.0015277	0.00319702
A0A1D8PEY6	A0A1D8PEY6	Tricalbin	orf19.1840 CAALFM_C110680CA	0.00361039	0.00290123	0.00369798
Q5A1Z1	Q5A1Z1	Mitochondrial 37S ribosomal protein MRP21	CAALFM_CR02950CA orf19.2852	0.00360864	0.00349	0.00448065
A0A1D8PN01	A0A1D8PN01	Sam51p	SAM51 orf19.925 CAALFM_C500640CA	0.00357523	0.00425143	0.00440282
A0A1D8PH70	A0A1D8PH70	DNA-binding ATPase	orf19.4502 CAALFM_C204500WA	0.00357203	0.00431613	0.00415234
A0A1D8PFZ8	A0A1D8PFZ8	Proteasome regulatory particle lid subunit	orf19.7264 CAALFM_C114460WA	0.00356854	0.00326403	0.00363275
Q5AJU7	Q5AJU7	AP-1-like transcription factor CAP1	CAP1 CAALFM_C302220WA CaO19.1623 CaO19.9191	0.00355285	0.00208007	0.00295202
A0A1D8PUC5	A0A1D8PUC5	Mitochondrial 54S ribosomal protein YmL25	CAALFM_CR10830CA orf19.7675	0.00353949	0.00511708	0.00530361
Q59S64	Q59S64	Serine/threonine protein kinase	HRR25 orf19.3476 CAALFM_C602340WA	0.003536	0.00314668	0.00235965
A0A1D8PNY8	A0A1D8PNY8	Ubiquitin carboxyl-terminal hydrolase (EC 3.4.19.12)	YUH2 orf19.3930 CAALFM_C504430CA	0.00347701	0.00414051	0.004516
A0A1D8PSW1	A0A1D8PSW1	Pex14p	PEX14 CAALFM_CR04930WA orf19.1805	0.0034744	0.00236402	0.00227368
Q59YD2	Q59YD2	Uncharacterized protein	orf19.1394 CAALFM_C209600CA	0.00346946	0.00105306	0.00453793
Q5A8X7	Q5A8X7	Protein FYV4, mitochondrial	FYV4 CAALFM_C101680CA CaO19.10865 CaO19.3357	0.00344679	0.00254662	0.00375909
A0A1D8PJD2	A0A1D8PJD2	Deoxyhypusine synthase	orf19.1626 CAALFM_C302180CA	0.00344214	0.00657555	0.00455465
Q5AA00	Q5AA00	Peptide hydrolase (EC 3.4.-.-)	orf19.2484 CAALFM_C105670WA	0.00342529	0.0052009	0.00408959
Q5APA2	Q5APA2	Golgi apparatus membrane protein TVP23	TVP23 CAALFM_C109950CA CaO19.12326	0.00341628	0.00125698	0.00372949
Q59T94	Q59T94	Uncharacterized protein	orf19.4537 CAALFM_C101860WA	0.00341251	0.00292268	0.00375443
Q5AD59	Q5AD59	Methylthioribose-1-phosphate isomerase (M1Pi) (MTR-1-P isomerase) (EC 5.3.1.23) (S-methyl-5-thioribose-1-phosphate isomerase) (Translation initiation factor eIF-2B subunit alpha/beta/delta-like protein)	MRI1 CAALFM_C201160WA CaO19.2008 CaO19.9559	0.00338694	0.00230021	0.00242813
A0A1D8PQ33	A0A1D8PQ33	Uncharacterized protein	orf19.5607 CAALFM_C603200WA	0.00338403	0.00407518	0.00321456
A0A1D8PNA3	A0A1D8PNA3	Peptide alpha-N-acetyltransferase complex A subunit	orf19.3185 CAALFM_C501870WA	0.00338287	0.00340905	0.00279938
Q5ADT3	Q5ADT3	Uncharacterized protein	orf19.6758 CAALFM_C307330WA	0.00337473	0.003043	0.00574839
Q5A5B2	Q5A5B2	Uncharacterized protein	orf19.5168 CAALFM_C702930CA	0.00336514	0.00373383	0.00277855
Q5A6S2	Q5A6S2	Proteasome regulatory particle base subunit	RPT4 CAALFM_CR04000WA orf19.482	0.00336078	0.000928341	0.00244567
Q59UY8	Q59UY8	DNA repair protein RAD51 homolog	RAD51 CAALFM_CR02200CA orf19.3752	0.00334596	0.00352411	0.00173556
Q5A360	Q5A360	Nucleotide exchange factor SIL1	SIL1 CAALFM_CR08350WA CaO19.13761 CaO19.6403	0.00332533	0.00267427	0.00428224
A0A1D8PJ76	A0A1D8PJ76	Uncharacterized protein	orf19.1697 CAALFM_C301520CA	0.00330732	0.00317418	0.00346367
A0A1D8PEV9	A0A1D8PEV9	Mitochondrial 37S ribosomal protein MRPS5	orf19.989 CAALFM_C110470WA	0.0032954	0.00228039	0.00360508
A0A1D8PS44	A0A1D8PS44	Uncharacterized protein	CAALFM_CR02060WA orf19.2607	0.00326838	0.00347152	0.00277609
A0A1D8PPW1	A0A1D8PPW1	Mitochondrial 37S ribosomal protein RSM23	orf19.3480 CAALFM_C602370CA	0.00326722	0.00434545	0.00275005
Q5AI21	Q5AI21	Translocation protein SEC62	SEC62 CAALFM_C103340CA CaO19.10549 CaO19.3031	0.00326635	0.00327104	0.00318825
A0A1D8PCP8	A0A1D8PCP8	ATP synthase complex assembly protein	orf19.3686 CAALFM_C102290CA	0.00326373	0.00352634	0.0035974
A0A1D8PMB8	A0A1D8PMB8	Aspartokinase (EC 2.7.2.4)	HOM3 orf19.1235 CAALFM_C405540WA	0.00325734	0.00543963	0.00317866
A0A1D8PGU0	A0A1D8PGU0	Hsp70 family chaperone	LHS1 orf19.5830 CAALFM_C202760WA	0.00324717	0.00320857	0.00260757
A0A1D8PK69	A0A1D8PK69	Uso6p	USO6 orf19.6967 CAALFM_C305310WA	0.00323874	0.00295465	0.00734991
A0A1D8PKC9	A0A1D8PKC9	Dynamin-related GTPase	DNM1 orf19.6987 CAALFM_C305520CA	0.00323409	0.00248303	0.00309014
A0A1D8PCD8	A0A1D8PCD8	Trans-2-enoyl-CoA reductase (NADPH)	orf19.3293 CAALFM_C101050CA	0.00323119	0.00453637	0.00712711
A0A1D8PPH3	A0A1D8PPH3	Uncharacterized protein	orf19.92 CAALFM_C600910CA	0.00322276	0.00159619	0.00207195
Q5AHY8	Q5AHY8	Mitochondrial 54S ribosomal protein YmL27	MRPL27 orf19.3064 CAALFM_C103650CA	0.00321259	0.00171469	0.00570098
Q59VX8	Q59VX8	Septation protein 7 (Seventh homolog of septin 1)	SEP7 SHS1 CAALFM_C102230WA CaO19.11164 CaO19.3680	0.00321085	0.00243268	0.00315701
A0A1D8PHY1	A0A1D8PHY1	Meiotic recombination directing protein	MSC7 orf19.1865 CAALFM_C207600CA	0.00318208	0.00254429	0.00210158
Q5ADN7	Q5ADN7	Signal recognition particle subunit SRP68 (SRP68)	orf19.6804 CAALFM_C306970WA	0.00317714	0.00198624	0.00244814
Q5ADN1	Q5ADN1	Protein phosphatase 2A structural subunit	TPD3 orf19.6810 CAALFM_C306910CA	0.00317075	0.0035171	0.00311426
Q5A1A4	Q5A1A4	Apyrase	orf19.2915 CAALFM_C406230CA	0.0031507	0.00307952	0.00374566
A0A1D8PDC7	A0A1D8PDC7	Uncharacterized protein	orf19.6853 CAALFM_C104600CA	0.00314837	0.00277584	0.00299587
A0A1D8PF53	A0A1D8PF53	Cta3p	CTA3 orf19.1166 CAALFM_C111540CA	0.00314634	0.00230751	0.00312741
A0A1D8PCD0	A0A1D8PCD0	DNA-directed RNA polymerase II core subunit	RPB11 orf19.6010.1 CAALFM_C100940WA	0.00314402	0.00153866	0.00253805
A0A1D8PL85	A0A1D8PL85	Aspartate aminotransferase (EC 2.6.1.1)	AAT22 orf19.4669 CAALFM_C401200CA	0.00312774	0.00349383	0.00292791
A0A1D8PQJ7	A0A1D8PQJ7	Uncharacterized protein	orf19.7086 CAALFM_C700340CA	0.00311176	0.0033673	0.00306082
Q5A934	Q5A934	Zinc finger-containing protein	ZPR1 orf19.3300 CAALFM_C101110CA	0.00310915	0.00279551	0.00189119
A0A1D8PKR8	A0A1D8PKR8	Uncharacterized protein	orf19.6753 CAALFM_C307380WA	0.00309665	0.00257374	0.00308603
A0A1D8PM41	A0A1D8PM41	Ribosomal 60S subunit protein L22B	orf19.1409.1 CAALFM_C404390WA	0.003092	0.00469573	0.00545489
Q5AHA6	Q5AHA6	AMP deaminase	orf19.891 CAALFM_C203360WA	0.00308822	0.00325543	0.00326718
P56553	P56553	Cell growth-regulated gene 1 protein	CGR1 CAALFM_C402760CA CaO19.10237 CaO19.2722	0.00308503	0.00411757	0.00245537
A0A1D8PTU4	A0A1D8PTU4	Uncharacterized protein	CAALFM_CR08920WA orf19.7288	0.00307428	0.00297055	0.00347271
Q59PH5	Q59PH5	Vtc4p	VTC4 orf19.3363 CAALFM_C403360CA	0.00307428	0.00516871	0.00303013
A0A1D8PN34	A0A1D8PN34	Uncharacterized protein	orf19.1956 CAALFM_C501140CA	0.0030673	0.00314696	0.00272821
A0A1D8PKW2	A0A1D8PKW2	Fructose 1,6-bisphosphate 1-phosphatase	FBP1 orf19.6178 CAALFM_C307830WA	0.00306614	0.00235156	0.00224189
A0A1D8PSX0	A0A1D8PSX0	H(+)-transporting V1 sector ATPase subunit H	VMA13 CAALFM_CR05080WA orf19.645.1	0.00306236	0.0028378	0.00262424
Q5A0W0	Q5A0W0	Imp2'p	orf19.3136 CAALFM_C406730CA	0.00304231	0.00342722	0.00420715
Q92209	Q92209	Homoserine kinase (HK) (HSK) (EC 2.7.1.39)	THR1 CAALFM_C500650CA CaO19.923	0.00303331	0.0040857	0.00392297
Q5AC28	Q5AC28	Uncharacterized protein	orf19.5522 CAALFM_C602530CA	0.00302895	0.00375104	0.00439104
Q59WC5	Q59WC5	4-nitrophenylphosphatase (PNPPase) (EC 3.1.3.41)	PHO15 orf19.4444 CAALFM_C107230WA	0.00301529	0.00220696	0.00177774
A0A1D8PHB8	A0A1D8PHB8	Lem3p	LEM3 orf19.3542 CAALFM_C205110WA	0.0030118	0.00328793	0.00166055
A0A1D8PM02	A0A1D8PM02	Uncharacterized protein	orf19.5295 CAALFM_C404140WA	0.00301093	0.00277913	0.00495831
Q5AI80	Q5AI80	Protein VTS1	VTS1 CAALFM_C102850WA Ca49C10.19 CaO19.10490 CaO19.2973	0.00300396	0.00377877	0.00243471
Q59MU3	Q59MU3	Phenylpyruvate decarboxylase	ARO10 CAALFM_CR06860CA orf19.1847	0.00297461	0.00109041	0.00143838
Q5AD19	Q5AD19	Uncharacterized protein	orf19.2048 CAALFM_C200760CA	0.00297083	0.00209897	0.00198812
Q59WT0	Q59WT0	Actin-related protein 2/3 complex subunit 3 (Arp2/3 complex 21 kDa subunit)	ARC18 orf19.121 CAALFM_C601140CA	0.00295979	0.00335614	0.00563987
Q59K70	Q59K70	Uncharacterized protein	orf19.1433 CAALFM_C208390WA	0.00295834	0.00270104	0.0024158
A0A1D8PRN8	A0A1D8PRN8	Non-specific serine/threonine protein kinase (EC 2.7.11.1)	KIN2 CAALFM_CR00260WA orf19.7510	0.00294875	0.00328124	0.00305507
Q5ALX3	Q5ALX3	Transcription elongation factor SPT5 (Chromatin elongation factor SPT5)	SPT5 CAALFM_C201480WA CaO19.1453 CaO19.9028	0.00294206	0.00410546	0.00427758
Q5AK57	Q5AK57	Uncharacterized protein	orf19.3963 CAALFM_C504770WA	0.0029226	0.00547755	0.00202679
Q5AC22	Q5AC22	Mob1p	MOB1 orf19.5528 CAALFM_C602590CA	0.00290661	0.00226219	0.00276266
Q5A1D5	Q5A1D5	FACT complex subunit SPT16 (CaCDC68) (Cell division control protein 68) (Facilitates chromatin transcription complex subunit SPT16)	CDC68 SPT16 CAALFM_C406500WA CaO19.10402 CaO19.2884	0.00290545	0.00211131	0.00283912
A0A1D8PMR2	A0A1D8PMR2	Anthranilate phosphoribosyltransferase	TRP4 orf19.3099 CAALFM_C407090CA	0.00289165	0.00285744	0.00282021
Q59MQ0	Q59MQ0	Myosin-5 (Class I unconventional myosin MYO5) (Type I myosin MYO5)	MYO5 CAALFM_C405100CA CaO19.738 CaO19.8357	0.00287686	0.00229081	0.00314249
A0A1D8PQJ9	A0A1D8PQJ9	Ubiquinone biosynthesis protein	orf19.7092 CAALFM_C700300WA	0.00284873	0.00178099	0.00303095
A0A1D8PU62	A0A1D8PU62	Uncharacterized protein	CAALFM_CR10280WA orf19.7603	0.00284798	0.00199823	0.00282651
A0A1D8PH80	A0A1D8PH80	DNA-directed RNA polymerase II subunit	RPB4 orf19.145 CAALFM_C204650CA	0.00283763	0.00525222	0.00307754
Q59RP7	Q59RP7	54S ribosomal protein L4, mitochondrial	MRPL4 CAALFM_CR07320CA CaO19.13555 CaO19.6136	0.00283107	0.00317272	0.00243849
A0A1D8PQI1	A0A1D8PQI1	Putative zinc metalloprotease	VPS70 orf19.7106 CAALFM_C700170WA	0.00282947	0.00352379	0.00300738
Q5ACV3	Q5ACV3	Uricase (EC 1.7.3.3) (Urate oxidase)	orf19.2114 CAALFM_C200180CA	0.00282485	0.00190698	0.00265104
A0A1D8PRY0	A0A1D8PRY0	Mitochondrial 37S ribosomal protein MRPS28	CAALFM_CR01370CA orf19.2520	0.00281241	0.00255299	0.00330226
A0A1D8PN05	A0A1D8PN05	Nrd1 complex RNA-binding subunit	orf19.581 CAALFM_C500790CA	0.00280927	0.00233792	0.00161328
A0A1D8PHU4	A0A1D8PHU4	Uncharacterized protein	orf19.2257 CAALFM_C207010WA	0.00278626	0.00125146	0.00135661
Q59RQ4	Q59RQ4	Mitochondrial 54S ribosomal protein YmL8	MRPL8 CAALFM_CR07390CA orf19.6129	0.00276882	0.00410323	0.00437761
A0A1D8PRN2	A0A1D8PRN2	Nicotinamide-nucleotide adenylyltransferase (EC 2.7.7.1)	CAALFM_CR00350WA orf19.7499	0.00276824	0.0019567	0.00180922
Q59U06	Q59U06	Serine/threonine-protein phosphatase (EC 3.1.3.16)	PPZ1 CAALFM_CR06420WA orf19.726	0.00276409	0.00339184	0.00336255
A0A1D8PCX6	A0A1D8PCX6	Phosphatidylinositol 4-phosphate-binding protein	GGA2 orf19.3006 CAALFM_C103130CA	0.00275732	0.00233818	0.0047684
Q5AD39	Q5AD39	Peptide-methionine-S-sulfoxide reductase	MXR1 orf19.2028 CAALFM_C200960CA	0.00275613	0.00963847	0.00863875
A0A1D8PNQ8	A0A1D8PNQ8	Mdj1p	MDJ1 orf19.6672 CAALFM_C503600WA	0.00275494	0.00201238	0.00209357
A0A1D8PNJ2	A0A1D8PNJ2	Uncharacterized protein	orf19.4316 CAALFM_C502920WA	0.00275043	0.00203147	0.000945048
A0A1D8PRP6	A0A1D8PRP6	Mitochondrial 54S ribosomal protein YmL9	CAALFM_CR00490WA orf19.7485	0.00274273	0.00380681	0.00240199
A0A1D8PQC8	A0A1D8PQC8	Uncharacterized protein	orf19.1086 CAALFM_C604290WA	0.00273797	0.00351486	0.00388543
A0A1D8PL15	A0A1D8PL15	D-arabinose 1-dehydrogenase (NAD(P)(+))	orf19.5665 CAALFM_C400380WA	0.00273744	0	0
Q59Z65	Q59Z65	Proteasome core particle subunit beta 5	PRE2 orf19.2233 CAALFM_C206820CA	0.00273579	0.00338323	0.0017294
Q5AI37	Q5AI37	Probable metalloprotease ARX1 (EC 3.-.-.-) (Associated with ribosomal export complex protein 1)	ARX1 CAALFM_C103230CA CaO19.10533 CaO19.3015	0.00273015	0.00322546	0.0024067
A0A1D8PMJ1	A0A1D8PMJ1	RNA-binding GTPase	orf19.2917 CAALFM_C406210CA	0.00272858	0.00443565	0.00425155
Q5A7M1	Q5A7M1	ADP-ribosylation factor GTPase-activating protein	GLO3 orf19.5445 CAALFM_C300240CA	0.00272489	0.00332618	0.00171482
A0A1D8PKI3	A0A1D8PKI3	Acetyltransferase	orf19.7437 CAALFM_C306490WA	0.00271463	0.00172355	0.00189125
A0A1D8PEK0	A0A1D8PEK0	Uncharacterized protein	orf19.4795 CAALFM_C109340CA	0.00270278	0.00447485	0.00302218
Q5A5F3	Q5A5F3	Uncharacterized protein	orf19.5129 CAALFM_C703260CA	0.00269705	0.00215787	0.00269332
A0A1D8PN61	A0A1D8PN61	Non-specific serine/threonine protein kinase (EC 2.7.11.1)	SNF1 orf19.1936 CAALFM_C501320WA	0.00269168	0.00261189	0.00245825
Q5AHZ4	Q5AHZ4	Ubiquinone biosynthesis monooxygenase COQ6, mitochondrial (EC 1.14.13.-)	COQ6 orf19.3058 CAALFM_C103550CA	0.0026904	0.000972133	0.00238171
A0A1D8PPR6	A0A1D8PPR6	Mitochondrial 37S ribosomal protein YmS18	orf19.688 CAALFM_C601980CA	0.00268369	0.00251201	0.00375827
Q5AK62	Q5AK62	Virulence protein SSD1	SSD1 CAALFM_C504730CA CaO19.11441 CaO19.3959	0.00268302	0.00311315	0.003476
Q5ABU0	Q5ABU0	Ornithine carbamoyltransferase	ARG3 orf19.5610 CAALFM_C603230WA	0.00266468	0.00238044	0.00270856
A0A1D8PQ89	A0A1D8PQ89	Mitochondrial 37S ribosomal protein MRP4	orf19.5747 CAALFM_C603730CA	0.0026637	0.00243854	0.00434308
Q59P08	Q59P08	Glyoxylate reductase	orf19.1796 CAALFM_C405390WA	0.00266102	0.00260067	0.00159996
A0A1D8PN11	A0A1D8PN11	Uncharacterized protein	orf19.577 CAALFM_C500750CA	0.0026494	0.00318218	0.00354588
Q59X29	Q59X29	Proteasome regulatory particle base subunit	RPN10 orf19.4102 CAALFM_C206150CA	0.00264481	0.0022213	0.00254715
A0A1D8PRG8	A0A1D8PRG8	Protein RER1	orf19.7202 CAALFM_C703800WA	0.00263255	0.00251819	0
A0A1D8PCJ1	A0A1D8PCJ1	Mitochondrial 54S ribosomal protein YmL41	MRP20 orf19.3350 CAALFM_C101600WA	0.00262981	0.00249527	0.00281747
Q5A7P6	Q5A7P6	Mitochondrial 54S ribosomal protein RML2	orf19.5420 CAALFM_C300450CA	0.00261967	0.00424091	0.00261914
A0A1D8PDM9	A0A1D8PDM9	Carboxypeptidase (EC 3.4.16.-)	PRC3 orf19.2474 CAALFM_C105770CA	0.00260474	0.00281533	0.00352725
A0A1D8PRA6	A0A1D8PRA6	Uncharacterized protein	orf19.5126 CAALFM_C703270WA	0.00259948	0.00345016	0.0025366
Q5A6S3	Q5A6S3	Translation initiation factor eIF2B subunit gamma	GCD1 CAALFM_CR03990CA orf19.481	0.00259259	0.00201266	0.000528087
Q92207	Q92207	Mitogen-activated protein kinase HOG1 (MAP kinase HOG1) (EC 2.7.11.24)	HOG1 CAALFM_C203330CA CaO19.8514 CaO19.895	0.00256269	0.00178159	0.00149646
Q5A340	Q5A340	Fructose-2,6-bisphosphatase	CAALFM_CR08550WA orf19.6423	0.0025579	0.00113465	0.00114727
A0A1D8PE41	A0A1D8PE41	Ist2p	IST2 orf19.2792 CAALFM_C107520CA	0.00255287	0.00212986	0.00252953
Q9C0L9	Q9C0L9	Protein SEY1 (EC 3.6.5.-)	SEY1 NAG6 CAALFM_C604570WA CaO19.2151 CaO19.9698	0.00254651	0.00241658	0.00238552
A0A1D8PQL1	A0A1D8PQL1	N-terminal protein methyltransferase	orf19.7069 CAALFM_C700490CA	0.00254163	0.00315825	0.00404629
Q5AMR7	Q5AMR7	Erv29p	ERV29 orf19.4579 CAALFM_C402120WA	0.00252759	0.00124923	0.00378211
Q5AJ71	Q5AJ71	Carbonic anhydrase (EC 4.2.1.1) (Carbonate dehydratase) (Non-classical export protein 103)	NCE103 CAALFM_C301300CA CaO19.1721 CaO19.9289	0.0025239	0.00291608	0.00403807
A0A1D8PRM7	A0A1D8PRM7	Phosphoenolpyruvate carboxykinase	PCK1 CAALFM_CR00200WA orf19.7514	0.00250966	0.00099744	0.00271081
A0A1D8PRP8	A0A1D8PRP8	3-isopropylmalate dehydratase (EC 4.2.1.33) (Alpha-IPM isomerase) (Isopropylmalate isomerase)	LEU1 CAALFM_CR00360CA orf19.7498	0.0025062	0.00327933	0.00272777
P12461	P12461	Thymidylate synthase (TS) (TSase) (EC 2.1.1.45)	TMP1 CDC21 TSA1 CAALFM_C205190WA CaO19.11033 CaO19.3549	0.00249121	0.00195475	0.00286405
G1UB61	G1UB61	Septin CDC11 (Cell division control protein 11)	CDC11 CAALFM_C500070WA CaO19.5691	0.00248642	0.00251516	0.00218382
A0A1D8PNM3	A0A1D8PNM3	mRNA splicing protein	orf19.4340.1 CAALFM_C503110CA	0.00248209	0.0018913	0
A0A1D8PE78	A0A1D8PE78	Importin-alpha export receptor	orf19.1229 CAALFM_C107690CA	0.0024784	0.00173467	0.00126596
A0A1D8PPX2	A0A1D8PPX2	Signal recognition particle subunit SRP72	orf19.5516 CAALFM_C602470WA	0.00245431	0.00255793	0.0024876
Q5ADR6	Q5ADR6	Translation initiation factor eIF2B subunit delta	GCD2 orf19.6776 CAALFM_C307250WA	0.00244173	0.00174593	0.00209886
Q59NY7	Q59NY7	Coupling of ubiquitin conjugation to ER degradation protein 1	CUE1 CAALFM_C503570WA CaO19.6668	0.00240822	0.00213968	0.000893417
Q5ALK3	Q5ALK3	Ribose phosphate diphosphokinase subunit	PRS1 orf19.1575 CAALFM_C202510WA	0.00239497	0.00295809	0.00270007
Q59TN2	Q59TN2	Exosome non-catalytic core subunit	orf19.1304 CAALFM_C403740WA	0.00238794	0.00169499	0.00161405
Q8X1E6	Q8X1E6	Hsp90 co-chaperone Cdc37 (Cell division control protein 37) (Hsp90 chaperone protein kinase-targeting subunit)	CDC37 CAALFM_C602610CA CaO19.5531	0.00238416	0.00260281	0.00288543
A0A1D8PT61	A0A1D8PT61	Uncharacterized protein	CAALFM_CR06170WA orf19.3872	0.0023764	0.00296899	0.00219516
Q5ADW3	Q5ADW3	Cullin-associated NEDD8-dissociated protein 1 (CaTIP120) (Cullin-associated and neddylation-dissociated protein 1) (TBP-interacting protein 120 homolog)	TIP120 CAALFM_C307610WA CaO19.14021 CaO19.6729	0.00237594	0.0025521	0.00217702
Q5A030	Q5A030	Uncharacterized protein	CAALFM_CR03870WA orf19.4358	0.00237126	0.00321973	0.00255921
Q5A7K3	Q5A7K3	SNARE-binding exocyst subunit	SEC6 orf19.5463 CAALFM_C300110CA	0.00237117	0.000354992	0.00188911
A0A1D8PH72	A0A1D8PH72	Uncharacterized protein	orf19.4492 CAALFM_C204570WA	0.00236525	0.00263599	0.00169193
Q5AB86	Q5AB86	2-isopropylmalate synthase	LEU4 orf19.6086 CAALFM_C100170WA	0.00235836	0.00285619	0.00266688
Q59R27	Q59R27	Uncharacterized protein	orf19.6693 CAALFM_C703610CA	0.00235028	0.0016157	0.000773824
Q59V85	Q59V85	Rpl7p	RPL7 CAALFM_CR06120WA orf19.3867	0.00234967	0.00814557	0.00442557
Q5A762	Q5A762	Multiple drug resistance-associated protein-like transporter 1 (MRP-like transporter 1) (Vacuolar multi-drug resistance ABC transporter MTL1)	MLT1 ABC1 BPT1 YCF1 CAALFM_C108210CA CaO19.12566 CaO19.5100	0.00234447	0.00192186	0.00193592
A0A1D8PPC9	A0A1D8PPC9	Ferroxidase	FET34 orf19.4215 CAALFM_C600440CA	0.0023438	0.00208109	0.00209212
Q5A6R5	Q5A6R5	Dap1p	DAP1 CAALFM_CR04060CA orf19.489	0.00233755	0.00256463	0.00156228
Q5AGY4	Q5AGY4	Uncharacterized protein	orf19.6554 CAALFM_C701700WA	0.00232149	0.00598018	0.00170766
A0A1D8PIB7	A0A1D8PIB7	Uncharacterized protein	orf19.3615 CAALFM_C208620WA	0.00231373	0.00180189	0.00362727
Q5A922	Q5A922	Altered inheritance of mitochondria protein 9, mitochondrial (Found in mitochondrial proteome protein 29)	AIM9 FMP29 CAALFM_C101250WA CaO19.10822 CaO19.3312	0.00231082	0.00208294	0.00185647
Q5A357	Q5A357	Putative mitochondrial 37S ribosomal protein SWS2	CAALFM_CR08400CA orf19.6406	0.00230417	0.00199727	0.0015206
Q5A6Q6	Q5A6Q6	Mitochondrial 37S ribosomal protein NAM9	CAALFM_CR04140WA orf19.498	0.0022974	0.00239978	0.00129221
Q59PS7	Q59PS7	Uncharacterized protein	CAALFM_CR05750WA orf19.6637	0.0022922	0.0051378	0.00535185
Q5A798	Q5A798	Mitochondrial 54S ribosomal protein YmL3	MRPL3 orf19.5064 CAALFM_C107910CA	0.00229016	0.00161754	0.00270859
Q5AD51	Q5AD51	Erg28p	ERG28 orf19.2016 CAALFM_C201090CA	0.00229007	0.0021792	0.00235647
A0A1D8PNG6	A0A1D8PNG6	UDP-N-acetylglucosamine diphosphorylase	UAP1 orf19.4265 CAALFM_C502530WA	0.00228973	0.00203035	0.00567933
A0A1D8PE36	A0A1D8PE36	Lhp1p	LHP1 orf19.2795 CAALFM_C107500CA	0.00227967	0.00217305	0.00297504
Q59TM0	Q59TM0	Oxysterol-binding protein related protein	OSH3 orf19.1317 CAALFM_C403590CA	0.00227371	0.00292035	0.0027124
A0A1D8PGG1	A0A1D8PGG1	Rod1p	ROD1 orf19.1509 CAALFM_C201970CA	0.00227299	0.0020962	0.00305753
A0A1D8PN69	A0A1D8PN69	Carboxypeptidase (EC 3.4.16.-)	PRC2 orf19.4135 CAALFM_C501450WA	0.00225988	0.00684869	0.00251903
A0A1D8PQM4	A0A1D8PQM4	DNA-directed RNA polymerase subunit beta (EC 2.7.7.6)	RPA135 orf19.7062 CAALFM_C700570WA	0.00225904	0.0021551	0.00210128
A0A1D8PFC1	A0A1D8PFC1	Putative alanine--tRNA ligase	orf19.5239 CAALFM_C112240CA	0.00225852	0.00255471	0.00215795
A0A1D8PML8	A0A1D8PML8	Cso99p	CSO99 orf19.2883 CAALFM_C406510CA	0.00225712	0.0023739	0.00226507
A0A1D8PMD5	A0A1D8PMD5	Uncharacterized protein	orf19.1246 CAALFM_C405610CA	0.00225155	0.00251376	0.00311399
A0A1D8PLA7	A0A1D8PLA7	Nat4p	NAT4 orf19.4664 CAALFM_C401250WA	0.00224713	0.00171587	0.00317099
A0A1D8PQI0	A0A1D8PQI0	Uncharacterized protein	orf19.7109 CAALFM_C700140CA	0.00224114	0.0035018	0.000790184
A0A1D8PEA9	A0A1D8PEA9	Uncharacterized protein	orf19.5085 CAALFM_C108110WA	0.00222746	0.00263822	0.00293202
A0A1D8PD47	A0A1D8PD47	Cystathionine gamma-synthase	STR2 orf19.1033 CAALFM_C103760CA	0.00222676	0.00156381	0.00160673
Q59SK8	Q59SK8	Uncharacterized protein	orf19.4164 CAALFM_C400770CA	0.00222632	0.00735291	0.00170248
Q5A4X9	Q5A4X9	Ribonuclease	orf19.967 CAALFM_C500280CA	0.00221958	0.001676	0.00359411
Q5A388	Q5A388	Type 2C protein phosphatase	PTC5 CAALFM_CR08160WA orf19.6376	0.00221755	0.000516489	0.00179648
A0A1D8PU95	A0A1D8PU95	Glutamate 5-kinase	PRO1 CAALFM_CR10580WA orf19.7638	0.00220706	0.00224852	0.00195071
Q59X89	Q59X89	Rab family GTPase	VPS21 CAALFM_CR08060CA orf19.589	0.00219151	0.00083078	0.0014688
Q5AD10	Q5AD10	M-AAA protease subunit	orf19.2057 CAALFM_C200700WA	0.00218977	0.00346674	0.0028361
Q5AJY4	Q5AJY4	Apm1p	APM1 orf19.4036 CAALFM_C505400WA	0.00218951	0.00264692	0.00306329
Q5ALW6	Q5ALW6	Glutamine-dependent NAD(+) synthetase (EC 6.3.5.1) (NAD(+) synthase [glutamine-hydrolyzing])	orf19.1460 CAALFM_C201530CA	0.00218744	0.00282738	0.00252479
Q59YH4	Q59YH4	Chaperonin-containing T-complex subunit	CCT7 orf19.3206 CAALFM_C501690CA	0.00217678	0.00541349	0.00389392
A0A1D8PTP5	A0A1D8PTP5	Uncharacterized protein	CAALFM_CR08290WA orf19.6393	0.00217347	0.00107196	0.00108385
Q59SS1	Q59SS1	Ccc1p	CCC1 orf19.6948 CAALFM_C303710WA	0.00216873	0.00237489	0.00182485
Q5AH87	Q5AH87	Transcriptional regulator STP4	STP4 CAALFM_C203220CA CaO19.8527 CaO19.909	0.00216309	0.00357383	0.00213115
Q59QC1	Q59QC1	Mitochondrial 54S ribosomal protein YmL28	orf19.397 CAALFM_C108520CA	0.00215952	0.00295576	0.00449107
Q5ALU9	Q5ALU9	Uncharacterized protein	orf19.1477 CAALFM_C201660CA	0.00215795	0	0.00146228
A0A1D8PH92	A0A1D8PH92	Uncharacterized protein	orf19.3535 CAALFM_C205040CA	0.00214874	0.00271353	0.00235696
A0A1D8PJW1	A0A1D8PJW1	V-SNARE protein	VTI1 orf19.337 CAALFM_C303400CA	0.00214761	0.00254898	0.00248425
Q5A8I5	Q5A8I5	Uncharacterized protein	orf19.5763 CAALFM_C603880WA	0.0021422	0.00284858	0.00310576
A0A1D8PFX6	A0A1D8PFX6	Ddi1p	DDI1 orf19.7258 CAALFM_C114420WA	0.00213625	0.00216001	0.00268809
Q5A779	Q5A779	GTP-binding protein	DRG1 orf19.5083 CAALFM_C108100WA	0.0021275	0.00276137	0.000855489
A0A1D8PGB0	A0A1D8PGB0	Nuclear pore protein	orf19.2002 CAALFM_C201220WA	0.00212346	0.00167246	0.000942006
Q5AF54	Q5AF54	Mitochondrial import inner membrane translocase subunit TIM13	TIM13 CAALFM_C402480CA CaO19.10268 CaO19.2754	0.00211855	0	0.00092148
A0A1D8PGU4	A0A1D8PGU4	Delta-aminolevulinic acid dehydratase (EC 4.2.1.24)	HEM2 orf19.898 CAALFM_C203300WA	0.00211405	0.000749124	0.00263753
A0A1D8PFH2	A0A1D8PFH2	Ribosome biosynthesis protein	orf19.6355 CAALFM_C112680WA	0.00209989	0.00311828	0.00292599
Q5A368	Q5A368	Lysophospholipase NTE1 (EC 3.1.1.5) (Intracellular phospholipase B) (Neuropathy target esterase homolog)	NTE1 CAALFM_CR08300CA CaO19.13754 CaO19.6396	0.00207964	0.0010405	0.00104272
Q5AC48	Q5AC48	Actin-related protein 4 (Actin-like protein ARP4) (Actin-like protein 4)	ARP4 CAALFM_C603350CA CaO19.13069 CaO19.5623	0.00207685	0.00114647	0.00185151
Q5AP66	Q5AP66	Phosphatidylinositol transfer protein SFH5 (PITP SFH5)	SFH5 CAALFM_C110270CA CaO19.12362 CaO19.4897	0.00206851	0	0.00102329
A0A1D8PHQ3	A0A1D8PHQ3	Uncharacterized protein	orf19.36.1 CAALFM_C206630CA	0.00206639	0.00769171	0.0237483
Q5A513	Q5A513	E2 ubiquitin-conjugating protein	orf19.933 CAALFM_C500560WA	0.00206439	0.00336188	0.00213172
Q5AJX7	Q5AJX7	Uncharacterized protein	orf19.4043 CAALFM_C505440CA	0.00205541	0.00105079	0.00203734
Q59M49	Q59M49	mRNA-binding ribosome synthesis protein	NOC2 CAALFM_CR05520WA orf19.5850	0.00205451	0.00232374	0.00233997
A0A1D8PPD0	A0A1D8PPD0	Uncharacterized protein	orf19.1186 CAALFM_C600270WA	0.00205334	0.00242509	0.00207732
A0A1D8PG80;A0A1D8PC79	A0A1D8PC79	Rfc52p (Fragment)	RFC52 orf19.6078.1 CAALFM_C100280CA	0.00204596	0.00151014	0.00280294
A0A1D8PG80;A0A1D8PC79	A0A1D8PG80	Replication factor C subunit 5	RFC5 orf19.2029 CAALFM_C200950CA	0.00204596	0.00151014	0.00280294
Q59ZG6	Q59ZG6	rRNA-binding ribosome biosynthesis protein	RPF2 orf19.3553 CAALFM_C205230CA	0.00204378	0.00173751	0.00184559
A0A1D8PMB3	A0A1D8PMB3	Xylulokinase	XKS1 orf19.1290 CAALFM_C405300WA	0.00203934	0.00150303	0.00213147
Q5A9X7	Q5A9X7	Arp9p	ARP9 orf19.2507 CAALFM_C301030WA	0.00203803	0.00235771	0.00218179
O74201	O74201	Ubiquitin-conjugating enzyme E2 2 (EC 2.3.2.23) (E2 ubiquitin-conjugating enzyme 2) (Radiation sensitivity protein 6) (Ubiquitin carrier protein UBC2) (Ubiquitin-protein ligase UBC2)	UBC2 RAD6 CAALFM_C703870WA CaO19.7195	0.00203635	0.00381287	0.00272542
G1UB11	G1UB11	C-22 sterol desaturase	ERG5 orf19.5178 CAALFM_C702840CA	0.00202841	0.00242404	0.00237116
Q5A693	Q5A693	Mitochondrial 54S ribosomal protein YmL11	orf19.3797 CAALFM_C404820CA	0.00202304	0.00137742	0.000609944
Q5A325	Q5A325	Serine C-palmitoyltransferase	CAALFM_CR08640CA orf19.6438	0.00201664	0.00149146	0.00123099
A0A1D8PRR9	A0A1D8PRR9	Exportin	CRM1 CAALFM_CR00520CA orf19.7483	0.0020149	0.00146998	0.00231544
A0A1D8PIH6	A0A1D8PIH6	Phosphoinositide 5-phosphatase	INP51 orf19.1373 CAALFM_C209770CA	0.00201461	0.00189537	0.00206247
A0A1D8PPK2	A0A1D8PPK2	Uncharacterized protein	orf19.131.2 CAALFM_C601210WA	0.00201223	0.00180836	0.00174504
Q59XW4	Q59XW4	Acetyl-coenzyme A synthetase (EC 6.2.1.1)	ACS1 CAALFM_C210350CA	0.002009	0.00166765	0.00142235
A0A1D8PKE2	A0A1D8PKE2	Mitogen-activated protein kinase kinase	PBS2 orf19.7388 CAALFM_C306070CA	0.00199383	0.00238056	0.00202008
Q5A5V8	Q5A5V8	Uncharacterized protein	orf19.5293 CAALFM_C404160WA	0.00198625	0.00411757	0.00463905
A0A1D8PNY3	A0A1D8PNY3	Uncharacterized protein	orf19.3928 CAALFM_C504410CA	0.00197922	0.00136314	0.00196066
Q5A5P7	Q5A5P7	Uncharacterized protein	orf19.5352 CAALFM_C210720CA	0.00197855	0.0012281	0
A0A1D8PL06	A0A1D8PL06	Type 2C protein phosphatase	PTC7 orf19.5661 CAALFM_C400340WA	0.00197646	0.00215784	0.00212106
A0A1D8PE54	A0A1D8PE54	Bbc1p	BBC1 orf19.2791 CAALFM_C107540CA	0.00197344	0.00182813	0.00202994
Q5ABB4	Q5ABB4	Phosphoglycerate mutase	orf19.6056 CAALFM_C100520WA	0.00195812	0.00233002	0.00261604
A0A1D8PRY4	A0A1D8PRY4	Cwh43p	CWH43 CAALFM_CR01290CA orf19.3225	0.00195153	0.000644934	0.00176491
Q59YH1	Q59YH1	Uncharacterized protein	orf19.1355 CAALFM_C209970CA	0.00194385	0.00212192	0.00158204
A0A1D8PRB4	A0A1D8PRB4	Uncharacterized protein	orf19.1338 CAALFM_C703370CA	0.00194354	0.00620838	0.00605176
A0A1D8PQW6	A0A1D8PQW6	Transcription factor TFIIIC subunit	orf19.6559 CAALFM_C701650WA	0.00193154	0.000833139	0.00153466
A0A1D8PCN0	A0A1D8PCN0	Bifunctional UDP-glucose 4-epimerase/aldose 1-epimerase	GAL10 orf19.3672 CAALFM_C102150WA	0.0019259	0.000161452	0.00074546
Q5ALY5	Q5ALY5	Uncharacterized protein	orf19.1441 CAALFM_C201370CA	0.00191689	9.14e-05	0.00166267
Q04802	Q04802	Glucosamine-6-phosphate isomerase (EC 3.5.99.6) (Glucosamine-6-phosphate deaminase) (GNPDA) (GlcN6P deaminase)	NAG1 CAALFM_C604590CA CaO19.2156 CaO19.9703	0.00190916	0.00410609	0.00207678
Q59N74	Q59N74	Respiratory supercomplex factor 1, mitochondrial	RCF1 AIM31 CAALFM_C503800WA CaO19.1114 CaO19.8711	0.00190913	0.000576058	0.00317291
A0A1D8PCY5	A0A1D8PCY5	Septin	CDC12 orf19.3013 CAALFM_C103210CA	0.00190806	0.00185404	0.00206718
A0A1D8PSP7	A0A1D8PSP7	U6 snRNA-associated Sm-like protein LSm2	SNP3 CAALFM_CR04260WA orf19.514	0.00186955	0	0.00165639
Q59YH5	Q59YH5	Mitochondrial 54S ribosomal protein YmL36	MRPL36 orf19.3205 CAALFM_C501700WA	0.00186886	0.00263816	0.00255
A0A1D8PJ23	A0A1D8PJ23	Mitochondrial 54S ribosomal protein YmL33	MRPL33 orf19.2511.1 CAALFM_C301080WA	0.00186839	0.00182507	0.00150122
A0A1D8PLT6	A0A1D8PLT6	Mitochondrial 54S ribosomal protein YmL22	orf19.3367 CAALFM_C403410WA	0.00186557	0.0016746	0.00142805
A0A1D8PPF1	A0A1D8PPF1	Uncharacterized protein	orf19.4192.1 CAALFM_C600680CA	0.00186369	0	0
A0A1D8PPJ1	A0A1D8PPJ1	Cic1p	CIC1 orf19.124 CAALFM_C601170WA	0.001862	0.00254235	0.0010739
A0A1D8PJ61	A0A1D8PJ61	Uncharacterized protein	orf19.158 CAALFM_C301150CA	0.00186154	0.00182701	0.00389447
Q59RB3	Q59RB3	Elongin C	ELC1 orf19.6849 CAALFM_C104550WA	0.00184233	0.000781315	0.000845185
Q59X38	Q59X38	Pescadillo homolog (Nucleolar protein 7 homolog)	NOP7 CAALFM_C209320CA CaO19.11574 CaO19.4093	0.00183422	0.0031237	0.00256091
Q5A1L8	Q5A1L8	Dihydroorotase	URA4 orf19.1977 CAALFM_C500900CA	0.001823	0.00284679	0.00193233
Q59X23	Q59X23	Dolichyl-phosphate-mannose--protein mannosyltransferase 4 (Protein mannosyltransferase 4) (EC 2.4.1.109)	PMT4 CAALFM_C206100WA CaO19.11590 CaO19.4109	0.00181871	0.00189429	0.00121972
Q5A943	Q5A943	Protein-arginine omega-N methyltransferase	HMT1 orf19.3291 CAALFM_C101030WA	0.00181406	0.00154478	0.00171915
Q5ADP6	Q5ADP6	Transcription and mRNA export factor SUS1	SUS1 CAALFM_C307050WA CaO19.14087 CaO19.6795	0.00181379	0.000354068	0.0020987
A0A1D8PNG2	A0A1D8PNG2	Uncharacterized protein (Fragment)	orf19.4263 CAALFM_C502510CA	0.00180368	0.00127989	0.00208228
A0A1D8PQN2	A0A1D8PQN2	Protein phosphatase regulator	GAC1 orf19.7053 CAALFM_C700660WA	0.00179796	0.000230375	0.00157645
Q5ALN3	Q5ALN3	Uncharacterized protein	orf19.1544 CAALFM_C202260WA	0.00179215	0.0016105	0
Q59MA9	Q59MA9	Clustered mitochondria protein homolog (Protein TIF31 homolog)	CLU1 TIF31 CAALFM_C104970WA CaO19.51 CaO19.7712	0.00177465	0.00193034	0.00141794
Q5AI07	Q5AI07	Uncharacterized protein	orf19.3045 CAALFM_C103440CA	0.0017741	0.00223491	0.00378183
Q59L89	Q59L89	Succinate dehydrogenase assembly factor 3, mitochondrial (SDH assembly factor 3) (SDHAF3)	SDH7 CAALFM_C600090WA CaO19.6328	0.00177117	0.000940644	0.00215419
Q5AQ57	Q5AQ57	37S ribosomal protein S25, mitochondrial	RSM25 CAALFM_C108920WA CaO19.12213 CaO19.12214 CaO19.4751	0.00176809	0.0022758	0.00322196
A0A1D8PTT3	A0A1D8PTT3	Uncharacterized protein	CAALFM_CR08880CA orf19.7283	0.00176605	0.00133522	0.00164924
Q5A6P2	Q5A6P2	RNA cytidine acetyltransferase (EC 2.3.1.-) (18S rRNA cytosine acetyltransferase)	NAT10 CAALFM_CR04240CA orf19.512	0.00175954	0.00213356	0.00255658
A0A1D8PIN8	A0A1D8PIN8	Pseudouridine synthase	PUS7 orf19.1753 CAALFM_C210270WA	0.00175879	0.00221754	0.0025013
A0A1D8PJL8	A0A1D8PJL8	Purine nucleoside phosphorylase (EC 2.4.2.1) (Inosine-guanosine phosphorylase)	PNP1 orf19.317 CAALFM_C303180CA	0.0017535	0.00166758	0.00253331
A0A1D8PQN1	A0A1D8PQN1	Rtf1p	RTF1 orf19.7047 CAALFM_C700720WA	0.00174191	0.00159275	0.00207404
A0A1D8PGM4	A0A1D8PGM4	U3 small nucleolar RNA-associated protein 22	UTP22 orf19.1569 CAALFM_C202450CA	0.00173833	0.00125694	0.000821864
A0A1D8PI02	A0A1D8PI02	Uncharacterized protein	orf19.2191.1 CAALFM_C207910CA	0.00172962	0.00240425	0.00207905
A0A1D8PQS2	A0A1D8PQS2	DNA-directed RNA polymerase III subunit	orf19.6903 CAALFM_C701210CA	0.00172834	0.00197802	0.00196464
A0A1D8PHL8	A0A1D8PHL8	Sulfite reductase (NADPH) subunit beta	ECM17 orf19.4099 CAALFM_C206170CA	0.00172799	0.00146198	0.00131465
A0A1D8PN56	A0A1D8PN56	Uncharacterized protein	orf19.4131 CAALFM_C501410CA	0.00172505	0.00189837	0.001471
Q5ALL8	Q5ALL8	FACT complex subunit POB3 (Facilitates chromatin transcription complex subunit POB3)	POB3 CAALFM_C202380WA CaO19.1560 CaO19.9133	0.00172168	0.00203373	0.000261413
A0A1D8PM86	A0A1D8PM86	Mitochondrial 54S ribosomal protein IMG2	IMG2 orf19.3777 CAALFM_C405020WA	0.00171904	0.00397319	0.00282541
A0A1D8PD39	A0A1D8PD39	3-hydroxy-3-methylglutaryl coenzyme A reductase (HMG-CoA reductase) (EC 1.1.1.34)	HMG1 orf19.1031 CAALFM_C103780CA	0.00171828	0.00117911	0.000869192
A0A1D8PMG9	A0A1D8PMG9	Uncharacterized protein	orf19.4715 CAALFM_C406130WA	0.00171514	0.00159559	0.00196897
A0A1D8PS34	A0A1D8PS34	DNA-directed RNA polymerase I subunit	CAALFM_CR01950WA orf19.2594	0.00170451	0.00154956	0.00157774
Q5AFA2	Q5AFA2	Extracellular glycosidase CRH11 (EC 3.2.-.-) (Congo red hypersensitive protein 11)	CRH11 CRH1 CAALFM_C402900CA CaO19.10221 CaO19.2706	0.0017025	0.00136027	0.00192638
A0A1D8PKY7	A0A1D8PKY7	Histidine biosynthesis trifunctional protein [Includes: Phosphoribosyl-AMP cyclohydrolase (EC 3.5.4.19); Phosphoribosyl-ATP pyrophosphohydrolase (EC 3.6.1.31); Histidinol dehydrogenase (HDH) (EC 1.1.1.23)]	HIS4 orf19.5639 CAALFM_C400140CA	0.0017012	0.00239354	0.00205299
Q5AJ92	Q5AJ92	Ribose-5-phosphate isomerase (EC 5.3.1.6) (D-ribose-5-phosphate ketol-isomerase) (Phosphoriboisomerase)	RKI1 CAALFM_C301480CA CaO19.1701 CaO19.9268	0.00170085	0.00174863	0.0011234
A0A1D8PGN9	A0A1D8PGN9	Uncharacterized protein	orf19.5834 CAALFM_C202720WA	0.00169974	0.00602703	0.00705888
Q59WC2	Q59WC2	Organic acid transporter	YMC1 orf19.4447 CAALFM_C107200WA	0.00169213	0.00190341	0.00149605
A0A1D8PRZ8	A0A1D8PRZ8	Type 2C protein phosphatase	PTC2 CAALFM_CR01520WA orf19.2538	0.00168658	0.00197298	0.00183468
A0A1D8PIR2	A0A1D8PIR2	Gcn1p	GCN1 orf19.5328 CAALFM_C210550CA	0.00168609	0.00170832	0.00147675
A0A1D8PGE3	A0A1D8PGE3	Rad23p	RAD23 orf19.1494 CAALFM_C201850WA	0.00168533	0.00201665	0.00186055
A0A1D8PIM2	A0A1D8PIM2	ATP-binding cassette transporter	YOR1 orf19.1783 CAALFM_C209990CA	0.00168092	0.000318349	0.00158015
Q5AD31	Q5AD31	Uncharacterized protein	orf19.2036 CAALFM_C200880WA	0.00167885	0.00238056	0.0020671
A0A1D8PGT3	A0A1D8PGT3	E3 ubiquitin-protein ligase	TOM1 orf19.5776 CAALFM_C203180CA	0.00167691	0.00229661	0.00109583
A0A1D8PHI0	A0A1D8PHI0	Replication factor C subunit 1	RFC1 orf19.6891 CAALFM_C205790CA	0.00167316	0.00118864	0.00165499
A0A1D8PKZ4	A0A1D8PKZ4	Uncharacterized protein	orf19.5648 CAALFM_C400230WA	0.00167211	0.00306091	0.00151394
P87163	P87163	Translation initiation factor eIF-2B subunit epsilon (GCD complex subunit GCD6) (Guanine nucleotide exchange factor subunit GCD6) (eIF-2B GDP-GTP exchange factor subunit epsilon)	GCD6 TIF225 CAALFM_C108600CA CaO19.407 CaO19.8037	0.00166932	0.000740901	0.00101635
A0A1D8PI71	A0A1D8PI71	Bifunctional farnesyl-diphosphate farnesyltransferase/squalene synthase	ERG9 orf19.3616 CAALFM_C208610WA	0.00166743	0.00160626	0.00273331
A0A1D8PIJ8	A0A1D8PIJ8	Sulfurtransferase	orf19.1356 CAALFM_C209960WA	0.00166604	0.00110188	0.00190043
Q5A885	Q5A885	Signal recognition particle 54 kDa protein	SRP54 CAALFM_CR01110WA orf19.3243	0.00166177	0.00207689	0.00222501
A0A1D8PNS9	A0A1D8PNS9	Uncharacterized protein	orf19.1121 CAALFM_C503740WA	0.00165996	0.00159198	0.00153542
A0A1D8PQA2	A0A1D8PQA2	Linker nucleoporin	NUP82 orf19.5765 CAALFM_C603900WA	0.00165961	0.00175912	0.00156215
Q59NX9;P0CU37	P0CU37	Diphthine methyl ester synthase 2 (EC 2.1.1.314) (Diphthamide biosynthesis methyltransferase 2)	CAALFM_C503700CA	0.00165482	0	0.00186617
Q59NX9;P0CU37	Q59NX9	Diphthine methyl ester synthase 1 (EC 2.1.1.314) (Diphthamide biosynthesis methyltransferase 1)	DPH5 CAALFM_C503640WA CaO19.6676	0.00165482	0	0.00186617
Q5ALP8	Q5ALP8	Uncharacterized protein	orf19.1527 CAALFM_C202110CA	0.00164189	0.0014491	0.00181643
A0A1D8PGG5	A0A1D8PGG5	Uncharacterized protein	orf19.1514 CAALFM_C202000WA	0.00163881	0.00268944	0.00226724
A0A1D8PCC3	A0A1D8PCC3	Transcriptional regulator	SIN3 orf19.6011 CAALFM_C100930CA	0.00163852	0.00203118	0.0016961
A0A1D8PME0	A0A1D8PME0	I-AAA protease	YME1 orf19.1252 CAALFM_C405670WA	0.00163556	0.000323981	0.00187905
A0A1D8PNX8	A0A1D8PNX8	Uncharacterized protein	orf19.3914 CAALFM_C504290CA	0.00163372	0.000426482	0.00167639
Q5ABB0	Q5ABB0	Putative AAA family ATPase	GCN20 orf19.6060 CAALFM_C100480CA	0.00163364	0.000563436	0.00157908
Q5ADT9	Q5ADT9	37S ribosomal protein S10, mitochondrial (Mitochondrial ribosomal small subunit protein 10)	RSM10 CAALFM_C307390CA CaO19.14044 CaO19.6752	0.0016316	0.000878557	0.00143101
A0A1D8PSA3	A0A1D8PSA3	Uncharacterized protein	CAALFM_CR02690WA orf19.2828	0.00163137	0	0.00271563
A0A1D8PJB6	A0A1D8PJB6	Uncharacterized protein	orf19.1654 CAALFM_C301940CA	0.00161984	0	0.00159961
A0A1D8PPW7	A0A1D8PPW7	NAD(+) diphosphatase	orf19.3482 CAALFM_C602410WA	0.0016167	0.000537779	0.00179519
A0A1D8PNB3	A0A1D8PNB3	Putative electron-transferring-flavoprotein dehydrogenase	orf19.3175 CAALFM_C501960CA	0.00161214	0.00117459	0.00183751
A0A1D8PND9	A0A1D8PND9	Coatomer subunit delta	RET2 orf19.4236 CAALFM_C502300CA	0.00159793	0.00134198	0.00115204
P43063	P43063	Cyclin-dependent kinase 1 (CDK1) (EC 2.7.11.22) (Cell division control protein 28) (Cell division protein kinase 2)	CDC28 CDK1 CAALFM_CR06050WA CaO19.11337 CaO19.3856	0.0015956	0.00330451	0.00386816
Q5ACV4	Q5ACV4	Peroxisome biogenesis protein	orf19.2113 CAALFM_C200190CA	0.00159447	0.00327933	0.00116154
Q5A744	Q5A744	Protein SDS23	SDS24 SDS23 CAALFM_C108370WA Ca41C10.01c CaO19.12584 CaO19.5118	0.00158886	0.00324905	0.00245797
A0A1D8PF20	A0A1D8PF20	Rtg3p	RTG3 orf19.2315 CAALFM_C110990CA	0.00158424	0.00179421	0.00127445
Q5A932	Q5A932	Uncharacterized protein	orf19.3302 CAALFM_C101140CA	0.00158337	0.000936086	0.00157952
A0A1D8PMN4	A0A1D8PMN4	Syntaxin-binding protein	orf19.3128 CAALFM_C406810CA	0.00158224	0.000954604	0.00155472
Q5A869	Q5A869	Signal peptidase complex catalytic subunit SEC11 (EC 3.4.21.89) (Signal peptidase I)	SEC11 CAALFM_CR00990WA CaO19.10769 CaO19.3259	0.00157991	0	0.00204586
Q5A4E3	Q5A4E3	Initiation-specific alpha-1,6-mannosyltransferase (EC 2.4.1.232) (Outer chain elongation protein 1)	OCH1 CAALFM_C306090CA CaO19.7391	0.00157965	0.000557189	0.00111496
Q5ANA9	Q5ANA9	Putative GTPase	RHB1 orf19.5994 CAALFM_C305180WA	0.00157445	0.00148932	0.00150131
Q5A320	Q5A320	Uncharacterized protein	CAALFM_CR08670CA orf19.6443	0.00157189	0.000733315	0.00106971
Q59NG8	Q59NG8	Sodium/hydrogen exchanger	NHX1 orf19.4201 CAALFM_C600570CA	0.00157186	0.00189155	0.00171797
A0A1D8PM29	A0A1D8PM29	Exocyst complex component SEC15	SEC15 orf19.1418 CAALFM_C404290WA	0.00156782	0.00145522	0.00131802
Q5A7Q5	Q5A7Q5	NEDD8-conjugating protein	orf19.5411 CAALFM_C300520WA	0.00156683	0.00163791	0.0017126
Q59PT7	Q59PT7	Uncharacterized protein	CAALFM_CR05860WA orf19.6627	0.00156216	0.00119913	0.00168097
A0A1D8PHM2	A0A1D8PHM2	Uncharacterized protein	orf19.4112 CAALFM_C206080CA	0.00156094	0.0011504	0.00145929
A0A1D8PCM2	A0A1D8PCM2	Galactose-1-phosphate uridylyltransferase (EC 2.7.7.12)	GAL7 orf19.3675 CAALFM_C102180WA	0.0015605	0.012156	0.010525
A0A1D8PE97	A0A1D8PE97	Glycine cleavage system P protein (EC 1.4.4.2)	GCV2 orf19.385 CAALFM_C108400CA	0.00155437	0.000792502	0.00247176
A0A1D8PT01	A0A1D8PT01	Uncharacterized protein	CAALFM_CR05450CA orf19.3516	0.00155065	0.00251035	0.00148999
A0A1D8PKA6	A0A1D8PKA6	Peptidyl-prolyl cis-trans isomerase (PPIase) (EC 5.2.1.8)	orf19.6990 CAALFM_C305550CA	0.00154911	0.00142456	0
Q5AL46	Q5AL46	Cysteine--tRNA ligase	orf19.4931 CAALFM_C113030CA	0.00154545	0.00157053	0.00192613
A0A1D8PE79	A0A1D8PE79	Oxysterol-binding protein related protein	orf19.5095 CAALFM_C108180CA	0.00154536	0.00161429	0.00129843
Q59ZI9	Q59ZI9	Casein kinase 2 catalytic subunit	CKA2 orf19.3530 CAALFM_C204980CA	0.00153842	0.00355917	0.00176823
A0A1D8PF50	A0A1D8PF50	18S rRNA pseudouridine methyltransferase	NEP1 CAALFM_C111380WA	0.00152961	0.00376251	0.00221796
A0A1D8PCH2	A0A1D8PCH2	mRNA-binding protein	orf19.3333 CAALFM_C101470WA	0.00152854	0.000842159	0.000170281
A0A1D8PG26	A0A1D8PG26	Uncharacterized protein	orf19.2095 CAALFM_C200360CA	0.00152851	0.00436521	0.0016579
Q5ADR1	Q5ADR1	Bifunctional precorrin-2 dehydrogenase/sirohydrochlorin ferrochelatase	MET8 orf19.6780 CAALFM_C307210WA	0.00152709	0.00170076	0.00170295
A0A1D8PRK4	A0A1D8PRK4	Ufe1p	UFE1 orf19.7141 CAALFM_C704270CA	0.00152464	0.0011509	0.000625181
A0A1D8PU71	A0A1D8PU71	Cytochrome c lysine N-methyltransferase	CTM1 CAALFM_CR10360CA orf19.7612	0.00152363	0.000704057	0.000855051
Q5ALW4	Q5ALW4	Phosphatidate phosphatase	SMP2 orf19.1462 CAALFM_C201550WA	0.00152296	0.00198073	0.00216253
Q5A948	Q5A948	Homoserine O-acetyltransferase	MET2 CAALFM_CR02170WA orf19.2618	0.00152171	0.000428043	0.00177985
A0A1D8PLR8	A0A1D8PLR8	Hydroxyacyl-thioester dehydratase	orf19.2670 CAALFM_C403200CA	0.00151968	0.00581349	0.00109207
A0A1D8PFN5	A0A1D8PFN5	Uncharacterized protein (Fragment)	orf19.4963 CAALFM_C113370WA	0.001512	0.00178784	0.00103707
Q5AJA1	Q5AJA1	Uncharacterized protein	orf19.1691 CAALFM_C301540WA	0.00151174	0.0485732	0.0304684
Q59P39	Q59P39	Transcriptional regulator EFH1 (EFG1 homolog 1)	EFH1 PHD1 CAALFM_C206340WA CaO19.12953 CaO19.5498	0.00151061	0.00155256	0.00141331
A0A1D8PJ74	A0A1D8PJ74	Arf family guanine nucleotide exchange factor	GEA2 orf19.1712 CAALFM_C301390CA	0.00150608	0.00154099	0.00088969
A0A1D8PP00	A0A1D8PP00	Arginase (EC 3.5.3.1)	CAR1 orf19.3934 CAALFM_C504490CA	0.00150247	0.00282266	0.00291283
Q59SI6	Q59SI6	Choline-phosphate cytidylyltransferase	PCT1 orf19.4186 CAALFM_C400570CA	0.0015023	0.0026343	0.00275197
A0A1D8PFP3	A0A1D8PFP3	5'-3' exoribonuclease 1 (EC 3.1.13.-)	KEM1 orf19.4969 CAALFM_C113420CA	0.00150088	0.00120697	0.000909942
Q5ADL9	Q5ADL9	Defective in cullin neddylation protein 1	DCN1 CAALFM_C306800CA CaO19.14114 CaO19.6822	0.00148757	0.000914509	0.0006479
A0A1D8PHY2	A0A1D8PHY2	Mitochondrial 54S ribosomal protein YmL7/YmL5	orf19.2214 CAALFM_C207680WA	0.00148489	0.00173321	0.00917616
Q59VP7	Q59VP7	Ribosome biogenesis protein ERB1 (Eukaryotic ribosome biogenesis protein 1)	ERB1 CAALFM_C104130WA CaO19.1047 CaO19.8649	0.00148454	0.00219204	0.00192794
Q5AEI0	Q5AEI0	Methylenetetrahydrofolate reductase (EC 1.5.1.20)	MET13 orf19.288 CAALFM_C302950CA	0.00148306	0.00205713	0.00114088
A0A1D8PKX5	A0A1D8PKX5	Putative zinc metalloprotease	orf19.374 CAALFM_C400070CA	0.00148274	0.00202114	0.00146352
A0A1D8PQT7	A0A1D8PQT7	Uncharacterized protein	orf19.6916 CAALFM_C701350CA	0.00148112	0.000401016	0.00162323
A0A1D8PN68	A0A1D8PN68	NEDD8-activating enzyme E1 regulatory subunit	orf19.4153 CAALFM_C501590WA	0.0014724	0.00135125	0.00139448
A0A1D8PLH0	A0A1D8PLH0	Phosphomevalonate kinase (EC 2.7.4.2)	ERG8 orf19.4606 CAALFM_C401870CA	0.00146949	0.000739721	0.00027876
A0A1D8PCC8	A0A1D8PCC8	Ribosome biogenesis regulatory protein	RRS1 orf19.6014 CAALFM_C100900WA	0.00145499	0.00237467	0.00121479
Q5A2L2	Q5A2L2	Ribose phosphate diphosphokinase subunit	PRS5 orf19.2193 CAALFM_C207890WA	0.00145244	0.00134574	0.00191111
A0A1D8PER8	A0A1D8PER8	ER oxidoreductin	ERO1 orf19.4871 CAALFM_C110040WA	0.00145104	0.000863513	0.00149848
Q5AL27	Q5AL27	Palmitoyltransferase AKR1 (EC 2.3.1.225) (Ankyrin repeat-containing protein AKR1)	AKR1 CAALFM_C113220CA CaO19.12414 CaO19.4950	0.00145069	0.00188989	0.00138911
Q59Z37	Q59Z37	Uncharacterized protein	orf19.2263 CAALFM_C207080CA	0.00145014	0.00222117	0
P40953	P40953	Chitinase 2 (EC 3.2.1.14)	CHT2 CAALFM_C504130CA CaO19.11376 CaO19.3895	0.0014497	0.00103958	0.00140769
A0A1D8PP73	A0A1D8PP73	DNA primase (EC 2.7.7.-)	orf19.4030 CAALFM_C505350WA	0.00143919	0.00127297	0.00170544
A0A1D8PNP6	A0A1D8PNP6	Nucleoporin	orf19.6665 CAALFM_C503550WA	0.00142826	0.00102552	0.00141035
A0A1D8PQQ9	A0A1D8PQQ9	Mitochondrial 54S ribosomal protein YmL6	YML6 orf19.7019 CAALFM_C700950WA	0.00142047	0.00294336	0.00237571
Q5A5V4	Q5A5V4	Uncharacterized protein	orf19.5296 CAALFM_C404130WA	0.00141978	0.000936022	0.0014078
A0A1D8PUA2	A0A1D8PUA2	Casein kinase 2 catalytic subunit	CKA1 CAALFM_CR10660WA orf19.7652	0.00141946	0.00133009	0.00157719
Q5AK98	Q5AK98	Nucleotidase	orf19.3922 CAALFM_C504360CA	0.00141268	0.000936883	0.000669823
A0A1D8PHT4	A0A1D8PHT4	Uncharacterized protein	orf19.2265 CAALFM_C207100WA	0.00141219	0.00166758	0.00105623
A0A1D8PI10	A0A1D8PI10	Uncharacterized protein	orf19.2184 CAALFM_C207980WA	0.00140484	0.000213496	0.00260843
Q5AB94	Q5AB94	Vacuolar protein sorting-associated protein 29	orf19.6076 CAALFM_C100320WA	0.0014031	0.000593651	0.00170646
Q5AKU3	Q5AKU3	CAP1-binding-protein	YBP1 CAALFM_C113960WA CaO19.12501 CaO19.5034	0.00138735	0.000615388	0.000899008
Q5A644	Q5A644	Homoaconitase, mitochondrial (EC 4.2.1.36) (Homoaconitate hydratase)	LYS4 CAALFM_C404410CA CaO19.11327 CaO19.3846	0.00138148	0.00138297	0.00138119
Q5ADP3	Q5ADP3	Transcription regulator	SSN6 orf19.6798 CAALFM_C307020WA	0.00138081	0.00133254	0.00156669
A0A1D8PRI6	A0A1D8PRI6	Uncharacterized protein	orf19.7160 CAALFM_C704140CA	0.00137814	0.00156575	0.00180846
Q5A663	Q5A663	Metalloendopeptidase	OMA1 orf19.3827 CAALFM_C404550CA	0.00137569	0	0.000624935
Q5A3M6	Q5A3M6	GPI ethanolamine phosphate transferase 1 (EC 2.-.-.-)	MCD4 CAALFM_C112200WA CaO19.12709 CaO19.5244	0.00137549	0.00119247	0.00135116
O94069	O94069	5-aminolevulinate synthase, mitochondrial (EC 2.3.1.37) (5-aminolevulinic acid synthase) (Delta-ALA synthase) (Delta-aminolevulinate synthase)	HEM1 CAALFM_CR02000CA Ca49C4.15 CaO19.2601	0.00137198	0.00113	0.000363001
Q5AHI7	Q5AHI7	Nucleolar protein 12	NOP12 CAALFM_C204120CA CaO19.809 CaO19.8429	0.0013711	0.00200607	0.00136179
P46592	P46592	Glycolipid 2-alpha-mannosyltransferase 2 (EC 2.4.1.-) (Alpha-1,2-mannosyltransferase 2)	MNT2 CAALFM_C301830CA CaO19.1663 CaO19.9232	0.00137009	0.00177267	0.000448559
Q5A1X9	Q5A1X9	Uncharacterized protein	CAALFM_CR03020CA orf19.2426	0.0013664	0.00279286	0.00148681
A0A1D8PG13	A0A1D8PG13	Transcription factor IIF subunit	orf19.2111 CAALFM_C200220CA	0.00136332	0.00115983	0.00169388
Q59VW7	Q59VW7	Mitochondrial import inner membrane translocase subunit TIM21	TIM21 FMP17 CAALFM_C102350WA CaO19.11175 CaO19.3691	0.00135759	0.00139995	0
Q59P95	Q59P95	Ureidoglycolate hydrolase	orf19.1421 CAALFM_C404270WA	0.0013575	0.00179147	0.00219837
A0A1D8PIT1	A0A1D8PIT1	Uncharacterized protein	orf19.5370 CAALFM_C210870WA	0.00135242	0.00131814	0.000866232
A0A1D8PFU2	A0A1D8PFU2	Uncharacterized protein	orf19.7210 CAALFM_C114030WA	0.00135158	0.00602225	0.0024192
Q5APP3	Q5APP3	Rtg1p	RTG1 orf19.4722 CAALFM_C108640WA	0.00133536	0.000901887	0
A0A1D8PQW4	A0A1D8PQW4	Uncharacterized protein	orf19.6553 CAALFM_C701710WA	0.00133501	0.00145924	0.00082581
Q5AK42	Q5AK42	rRNA-processing protein EFG1	CAALFM_C504910WA CaO19.11461 CaO19.3978	0.00132604	0.00155673	0.00161103
A0A1D8PPE8	A0A1D8PPE8	Cox15p	COX15 orf19.3656 CAALFM_C600720CA	0.00132467	0.00333001	0.00236439
A0A1D8PL49	A0A1D8PL49	Uncharacterized protein	orf19.4711 CAALFM_C400840WA	0.00132156	0.00144317	0.000711944
Q5AD50	Q5AD50	DNA-directed RNA polymerase I subunit	orf19.2017 CAALFM_C201070WA	0.0013202	0.00148502	0.00151668
A0A1D8PIK3	A0A1D8PIK3	Uncharacterized protein	orf19.1369 CAALFM_C209810CA	0.00131636	0	0.00101542
Q59Z38	Q59Z38	NADPH:quinone reductase	orf19.2262 CAALFM_C207070WA	0.00131473	0.0020445	0.00361796
Q5A8Y5	Q5A8Y5	DNA-directed RNA polymerase subunit beta (EC 2.7.7.6)	orf19.3349 CAALFM_C101590CA	0.00131055	0.00181353	0.00169654
Q3MNT0	Q3MNT0	Transcription elongation factor SPT6 (Chromatin elongation factor SPT6)	SPT6 CAALFM_C704300WA CaJ7.0509 CaO19.7136	0.00130985	0.00151941	0.00157818
A0A1D8PQ03	A0A1D8PQ03	Uncharacterized protein	orf19.5564 CAALFM_C602880WA	0.001307	0.00206337	0.00290571
Q5A1B0	Q5A1B0	Sterol-4-alpha-carboxylate 3-dehydrogenase (Decarboxylating)	ERG26 orf19.2909 CAALFM_C406270CA	0.00130671	0.00115776	0.00137442
A0A1D8PPB1	A0A1D8PPB1	Ardp	ARD orf19.6322 CAALFM_C600150WA	0.00130514	0.00175485	0.00173627
A0A1D8PHU0	A0A1D8PHU0	Mitochondrial 54S ribosomal protein MRPL50	orf19.2259 CAALFM_C207030CA	0.00130453	0.0016884	0.0010311
Q5AHY9	Q5AHY9	DNA polymerase epsilon noncatalytic subunit	HFL1 orf19.3063 CAALFM_C103640CA	0.00130421	0	0.00154167
Q59N76	Q59N76	Exomer complex subunit	BUD7 orf19.1112 CAALFM_C503820CA	0.00130285	0.00235424	0.00243525
A0A1D8PKG0	A0A1D8PKG0	L-serine/L-threonine ammonia-lyase	orf19.7404 CAALFM_C306280WA	0.00130247	0	0.000530389
Q59KY8	Q59KY8	Serine/threonine-protein phosphatase SIT4 (EC 3.1.3.16)	SIT4 CAALFM_C104380WA CaO19.12667 CaO19.5200	0.00129898	0.00100515	0.00105839
A0A1D8PTU9	A0A1D8PTU9	Protein kinase	PDK2 CAALFM_CR08860WA orf19.7281	0.00129512	0.00156234	0.000745926
A0A1D8PTX6	A0A1D8PTX6	NADH-cytochrome b5 reductase (EC 1.6.2.2)	CAALFM_CR09110CA orf19.7307	0.00129262	0.000446497	0.00527456
Q5AG40	Q5AG40	Vacuolar protein sorting-associated protein 4	VPS4 CAALFM_C503090WA CaO19.11814 CaO19.4339	0.00128896	0.00144837	0.00152364
A0A1D8PNP8	A0A1D8PNP8	Uncharacterized protein	orf19.6667 CAALFM_C503560WA	0.00128765	0.00151396	0.00103354
Q5AAR0	Q5AAR0	Transcription factor IWS1	IWS1 CAALFM_C106590CA CaO19.13630 CaO19.6252	0.00128111	0.00109911	0.00114242
Q5AFP8	Q5AFP8	Pheromone-processing carboxypeptidase KEX1 (EC 3.4.16.6) (Carboxypeptidase D)	KEX1 CAALFM_C700940WA CaJ7.0112 CaO19.7020	0.00127867	0.00135801	0.00132784
Q59QB9	Q59QB9	Serine/threonine protein kinase	orf19.399 CAALFM_C108540CA	0.00127763	0.0013357	0.00125151
A0A1D8PHP3	A0A1D8PHP3	mRNA splicing protein	SMD2 orf19.5486.1 CAALFM_C206240WA	0.00126824	0.0032975	0.00321867
Q5A0J9	Q5A0J9	Enhancer of translation termination 1	ETT1 CAALFM_C202930CA CaO19.13234 CaO19.5812	0.00126493	0.00243274	0.00255414
Q8TGH6	Q8TGH6	Guanosine-diphosphatase (GDPase) (EC 3.6.1.42)	GDA1 CAALFM_C306120CA CaO19.7394	0.00126045	0.00164065	0.000519454
A0A1D8PLB6	A0A1D8PLB6	Phosphatidylinositol-3-phosphate-binding protein	BEM1 orf19.4645 CAALFM_C401410WA	0.00125424	0.00164394	0.00112307
Q5AEL8	Q5AEL8	1-acyl-sn-glycerol-3-phosphate acyltransferase (EC 2.3.1.51)	SLC1 orf19.250 CAALFM_C302600CA	0.00125267	0.00219446	0.00240993
A0A1D8PU19	A0A1D8PU19	rRNA-binding ribosome biosynthesis protein	SSF1 CAALFM_CR09730CA orf19.6589	0.00124735	0.00131744	0.00109928
Q5APF0	Q5APF0	Ribosome biogenesis protein YTM1	YTM1 CAALFM_C109510WA CaO19.12278 CaO19.4815	0.00124055	0.000377335	0.00164428
Q59YG7	Q59YG7	Uncharacterized protein	orf19.1359 CAALFM_C209930WA	0.00124035	0.00016098	0.000116231
A0A1D8PRR4	A0A1D8PRR4	Trans-hexaprenyltranstransferase	CAALFM_CR00570WA orf19.7478	0.00123985	0.0018301	0.00227444
Q5A924	Q5A924	Uncharacterized protein	orf19.3310 CAALFM_C101220CA	0.00123546	0.000835083	0
Q5A0N3	Q5A0N3	Ribonucleoside-diphosphate reductase (EC 1.17.4.1)	RNR1 orf19.5779 CAALFM_C203160CA	0.00121745	0.000712056	0.00115491
Q5AJC2	Q5AJC2	AAA family ATPase	AFG3 orf19.1669 CAALFM_C301760WA	0.00121719	0.0010253	0.00106308
Q5A7S3	Q5A7S3	Uncharacterized protein	orf19.5393 CAALFM_C300640WA	0.0012162	0	0.000145971
Q5A886	Q5A886	Transcription initiation factor TFIID subunit 10	CAALFM_CR01120CA orf19.3242	0.00120867	0.00124008	0.001571
Q5A4M2	Q5A4M2	Malate dehydrogenase (Oxaloacetate-decarboxylating)	MAE1 orf19.3419 CAALFM_C601670WA	0.00120644	0.000946381	0.00119317
A0A1D8PRE0	A0A1D8PRE0	SnoRNA-binding rRNA-processing protein	ENP1 orf19.5507 CAALFM_C703700CA	0.00120591	0.00149841	0.000770261
A0A1D8PI20	A0A1D8PI20	Ribosome biosynthesis protein	NOC4 orf19.1902 CAALFM_C207340WA	0.00120231	0.00101318	0.000837923
A0A1D8PEV5	A0A1D8PEV5	Phosphatidylinositol-3-phosphatase	SAC1 orf19.4865 CAALFM_C109990WA	0.00119621	0.000883178	0.000520687
A0A1D8PFI0	A0A1D8PFI0	Protein YIP	orf19.4922 CAALFM_C112920CA	0.00119609	0.00127345	0.00117119
A0A1D8PQ75	A0A1D8PQ75	Ferulic acid decarboxylase 1 (EC 4.1.1.102) (Phenacrylate decarboxylase)	FDC1 orf19.5730 CAALFM_C603620CA	0.00119545	0.00315117	0.00262317
A0A1D8PH74;A0A1D8PH46	A0A1D8PH46	Uncharacterized protein	orf19.792 CAALFM_C204280WA	0.00119252	0.000921903	0.000762095
A0A1D8PH74;A0A1D8PH46	A0A1D8PH74	Serine/threonine protein kinase	RIM11 orf19.791 CAALFM_C204290WA	0.00119252	0.000921903	0.000762095
A0A1D8PKW0	A0A1D8PKW0	Uncharacterized protein (Fragment)	orf19.6170 CAALFM_C307770CA	0.00119074	0.00100538	0
Q5A318	Q5A318	Dodecenoyl-CoA isomerase	ECI1 CAALFM_CR08690CA orf19.6445	0.00119057	0.0018838	0.00110567
Q5ACX5	Q5ACX5	Cystathionine beta-lyase	orf19.2092 CAALFM_C200390CA	0.00118767	0.00100751	0.00144515
A0A1D8PJA9	A0A1D8PJA9	Uncharacterized protein	orf19.1658 CAALFM_C301890CA	0.00118272	0.00106437	0.0002515
A0A1D8PFH5	A0A1D8PFH5	Sortilin	PEP1 orf19.3767 CAALFM_C112490WA	0.00118243	0.00129637	0.00112586
A0A1D8PMT6	A0A1D8PMT6	Coatomer subunit epsilon	orf19.5689 CAALFM_C500080CA	0.00118162	0.00162108	0.00196647
A0A1D8PGI9	A0A1D8PGI9	Ubiquitinyl hydrolase 1 (EC 3.4.19.12)	orf19.1516 CAALFM_C202020WA	0.00117874	0.00102603	0.00042806
Q5AN96	Q5AN96	Elongation of fatty acids protein (EC 2.3.1.199) (Very-long-chain 3-oxoacyl-CoA synthase)	orf19.6007 CAALFM_C305280CA	0.00117726	0.00164158	0.00107212
Q5AK59	Q5AK59	ATP-dependent RNA helicase HAS1 (EC 3.6.4.13)	HAS1 CAALFM_C504750CA CaO19.11444 CaO19.3962	0.00117662	0.00189859	0.0013251
Q59S81	Q59S81	Serine/threonine/tyrosine protein kinase	orf19.3459 CAALFM_C602190CA	0.00117119	0.000950652	0.000505204
Q5AGY7	Q5AGY7	Golgi SNAP receptor complex member 1	orf19.6551 CAALFM_C701740CA	0.0011709	0.000738351	0.00209651
A0A1D8PCG9	A0A1D8PCG9	Mrs7p	MRS7 orf19.3321 CAALFM_C101320WA	0.00116759	0.00143855	0.00237017
Q59QH4	Q59QH4	Putative mannosyltransferase	KTR4 orf19.4475 CAALFM_C104000CA	0.00116747	0.000483246	0.000875248
A0A1D8PRP9	A0A1D8PRP9	Mitochondrial 54S ribosomal protein YmL16	MRPL6 CAALFM_CR00480WA orf19.7486	0.00116273	0.00229343	0.00205518
A0A1D8PKH4	A0A1D8PKH4	FG-nucleoporin	orf19.7433 CAALFM_C306440WA	0.00116221	0.00143326	0.00167217
A0A1D8PL57	A0A1D8PL57	Uncharacterized protein	orf19.4171 CAALFM_C400710WA	0.00115846	0.00146622	0.00124877
Q5APF5	Q5APF5	Probable mitochondrial transport protein (Fungal sideroflexin)	orf19.4811 CAALFM_C109470CA	0.00114902	0.00190296	0.00171218
Q59RK3	Q59RK3	Putative serine--tRNA ligase	orf19.1201 CAALFM_C600390WA	0.00114838	0.00101452	0.000680484
Q5AAS1	Q5AAS1	TFIIH complex serine/threonine-protein kinase subunit	KIN28 orf19.6239 CAALFM_C106710WA	0.00114821	0.00141681	0.00126368
Q5ADP0	Q5ADP0	Histone deacetylase (EC 3.5.1.98)	RPD31 orf19.6801 CAALFM_C307000WA	0.00114655	0.000542815	0.000671166
A0A1D8PS68	A0A1D8PS68	rRNA-binding ribosome biosynthesis protein	CAALFM_CR02420WA orf19.3724	0.00114536	0.00155065	0.0012286
Q59WE5	Q59WE5	Pho100p	PHO100 orf19.4424 CAALFM_C107430WA	0.00114382	0.0065373	0.00379554
A0A1D8PFE1	A0A1D8PFE1	Csi2p	CSI2 orf19.5232 CAALFM_C112310CA	0.00114297	0.00350084	0.00343325
Q5AHB1	Q5AHB1	Actin cytoskeleton-regulatory complex protein PAN1	PAN1 CAALFM_C203380WA CaO19.8505 CaO19.886	0.00114018	0.00115167	0.00118174
Q5AA50	Q5AA50	Nuclear protein localization protein 4	NPL4 CAALFM_C106110CA CaO19.2434 CaO19.9970	0.00113795	0.00103514	0.000928715
Q59S63	Q59S63	tRNA pseudouridine synthase 1 (EC 5.4.99.-) (tRNA pseudouridylate synthase 1) (tRNA-uridine isomerase 1)	PUS1 CAALFM_C602350CA CaO19.10981 CaO19.3477	0.00113792	0.000853186	0.000792733
Q59WH7	Q59WH7	Adenylyltransferase and sulfurtransferase UBA4 (Ubiquitin-like protein activator 4) [Includes: Adenylyltransferase UBA4 (EC 2.7.7.-); Sulfurtransferase UBA4 (EC 2.8.1.-)]	UBA4 CAALFM_C110930CA CaO19.2324 CaO19.9860	0.00112542	0.00148808	0.00125171
A0A1D8PPZ9	A0A1D8PPZ9	L-methionine (R)-S-oxide reductase	orf19.5553 CAALFM_C602800WA	0.00112536	0.00109984	0.00134746
A0A1D8PEB4	A0A1D8PEB4	Gcr3p	GCR3 orf19.387 CAALFM_C108420WA	0.00112513	0.00109239	0.000924741
A0A1D8PJ64	A0A1D8PJ64	Arf3p	ARF3 orf19.1702 CAALFM_C301470WA	0.00112313	0	0
Q5A879	Q5A879	Sphingosine N-acyltransferase	LAG1 CAALFM_CR01060WA orf19.3249	0.00111999	0.00105711	0.00124614
A0A1D8PGX4	A0A1D8PGX4	Uncharacterized protein	orf19.899 CAALFM_C203290WA	0.00111435	0.00139753	0.00100649
A0A1D8PS74	A0A1D8PS74	Uncharacterized protein	CAALFM_CR02380CA orf19.3730	0.00111366	0.00335072	0.00345079
Q5AA38	Q5AA38	Uncharacterized protein	orf19.2446 CAALFM_C105990CA	0.00110895	0.000514513	0.000428964
Q5AA11	Q5AA11	Uncharacterized protein	orf19.2473 CAALFM_C105780WA	0.00110752	0.000925887	0.00108958
Q59QC4	Q59QC4	Kynureninase (EC 3.7.1.3) (Biosynthesis of nicotinic acid protein 5) (L-kynurenine hydrolase)	BNA5 CAALFM_C108490WA CaO19.394 CaO19.8024	0.00110322	0.00165315	0.00099095
A0A1D8PD33	A0A1D8PD33	Dao1p	DAO1 orf19.3065 CAALFM_C103670CA	0.00110215	0	0
A0A1D8PHC4	A0A1D8PHC4	Uncharacterized protein	orf19.3547 CAALFM_C205160CA	0.00110197	0.00116811	0.00103831
A0A1D8PEF0	A0A1D8PEF0	Protoporphyrinogen oxidase (EC 1.3.3.4)	HEM14 orf19.4747 CAALFM_C108880WA	0.00110078	0.000591101	0.000515453
Q5A4L3	Q5A4L3	Uncharacterized protein	orf19.3428 CAALFM_C601590WA	0.00109843	0.000221728	0.00109997
A0A1D8PP06	A0A1D8PP06	Signal recognition particle receptor subunit alpha	SRP101 orf19.3952 CAALFM_C504670WA	0.00109608	0.000576791	0.0012744
Q5A5N6	Q5A5N6	UDP-N-acetylglucosamine transferase subunit ALG14 (Asparagine-linked glycosylation protein 14)	ALG14 CAALFM_C210790CA CaO19.12823 CaO19.5363	0.00108562	0	0.00101616
Q5ALN1	Q5ALN1	Altered inheritance of mitochondria protein 36, mitochondrial (Found in mitochondria protein 39)	AIM36 FMP39 CAALFM_C202280WA CaO19.1546 CaO19.9120	0.00108448	0.00183463	0.00058169
A0A1D8PPL4	A0A1D8PPL4	Phosphatidylglycerophosphatase	orf19.3449.2 CAALFM_C601340CA	0.00108405	0.000575134	0.00127171
A0A1D8PFE6	A0A1D8PFE6	DNA helicase (EC 3.6.4.12)	CDC54 orf19.3761 CAALFM_C112550CA	0.0010821	0.00111307	0.00117278
A0A1D8PS37	A0A1D8PS37	Hnm3p	HNM3 CAALFM_CR01900CA orf19.2587	0.00108172	0.00148148	0.00138081
A0A1D8PM93	A0A1D8PM93	Edc3p	EDC3 orf19.6858 CAALFM_C405190CA	0.0010812	0.00122332	0.000782812
A0A1D8PHV8	A0A1D8PHV8	DNA-directed RNA polymerase subunit	RPA12 orf19.2287 CAALFM_C207300CA	0.00108024	0	0
Q59T45	Q59T45	Putative amidotransferase	orf19.6872 CAALFM_C205590CA	0.00107582	0.00172355	0.00136371
Q5A7Q8	Q5A7Q8	Putative serine/threonine protein kinase	HRK1 orf19.5408 CAALFM_C300550CA	0.00107376	0.00131189	0.000884977
Q5A2T0	Q5A2T0	Ribosome biogenesis protein NSA1	NSA1 CAALFM_C207960CA CaO19.2185 CaO19.9731	0.00105975	0.000714415	0.000494269
Q59MT3	Q59MT3	Uncharacterized protein	CAALFM_CR06770CA orf19.1857	0.00105499	0	0.00235704
Q5A435	Q5A435	Prefoldin subunit 4	orf19.1273 CAALFM_C405860WA	0.00105444	0	0.000584896
Q5AMN5	Q5AMN5	Ribose phosphate diphosphokinase subunit	orf19.4611 CAALFM_C401820CA	0.00105432	0	0.000681361
A0A1D8PRG0	A0A1D8PRG0	Mitochondrial 54S ribosomal protein YmL2	MRP7 orf19.7203 CAALFM_C703790WA	0.00105409	0.000403247	0.00115971
A0A1D8PEU9	A0A1D8PEU9	Uncharacterized protein	orf19.4906 CAALFM_C110350CA	0.00104982	0.00106408	0.000174597
A0A1D8PQH0	A0A1D8PQH0	TFIIH/NER complex ATP-dependent 5'-3' DNA helicase subunit	RAD3 orf19.7119 CAALFM_C700050CA	0.00104165	0.0014258	0.000665165
A0A1D8PMD0	A0A1D8PMD0	1-(5-phosphoribosyl)-5-[(5-phosphoribosylamino)methylideneamino] imidazole-4-carboxamide isomerase (EC 5.3.1.16) (5-proFAR isomerase) (Phosphoribosylformimino-5-aminoimidazole carboxamide ribotide isomerase)	CAALFM_C405640CA	0.00103604	0.00064675	0.00102381
A0A1D8PNX4	A0A1D8PNX4	Protein disulfide isomerase	orf19.3920 CAALFM_C504340WA	0.00103386	0.00114201	0.00128681
Q5A4X3	Q5A4X3	Glucan 1\3-alpha-glucosidase ROT2	ROT2 orf19.974 CAALFM_C500220WA	0.00103322	0.000431358	0.000904324
Q5ABC5	Q5ABC5	Phosphatidylserine decarboxylase proenzyme 1, mitochondrial (EC 4.1.1.65) [Cleaved into: Phosphatidylserine decarboxylase 1 beta chain; Phosphatidylserine decarboxylase 1 alpha chain]	PSD1 CAALFM_C100610WA CaO19.13466 CaO19.6045 orf19.6045	0.00103189	0.000532074	0.000640089
A0A1D8PCB0	A0A1D8PCB0	Phospholipid:diacylglycerol acyltransferase	LRO1 orf19.6018 CAALFM_C100870WA	0.001025	0.000727929	0.000865876
Q59VX7	Q59VX7	Karyopherin beta	orf19.3681 CAALFM_C102240WA	0.00101245	0.000834063	0.00156636
A0A1D8PG62	A0A1D8PG62	Npl6p	NPL6 orf19.2055 CAALFM_C200710WA	0.00100983	0.000451661	0.000999391
A0A1D8PKJ2	A0A1D8PKJ2	Taf60p	TAF60 orf19.7454 CAALFM_C306650CA	0.00100518	0.000826956	0.000863218
A0A1D8PNV1	A0A1D8PNV1	Replication factor C subunit 3	RFC3 orf19.3211 CAALFM_C504000WA	0.00100408	0.000937711	0.000695666
Q5ADP1	Q5ADP1	NADH kinase	POS5 orf19.6800 CAALFM_C307010WA	0.000998675	0.000789028	0.00112515
Q5A026	Q5A026	Uncharacterized protein	CAALFM_CR03640CA orf19.4362	0.000997397	0.000875879	0.000822686
A0A1D8PLX3	A0A1D8PLX3	Putative RNA methyltransferase	orf19.1300 CAALFM_C403780CA	0.000993706	0.00185815	0.000882675
A0A1D8PSL3	A0A1D8PSL3	SNAP receptor	SEC22 CAALFM_CR03970CA orf19.479.2	0.000990626	0.00253543	0.0020164
A0A1D8PGJ8	A0A1D8PGJ8	Uncharacterized protein	orf19.1533 CAALFM_C202170WA	0.00098618	0.000994412	0.000877715
Q5A519	Q5A519	EKC/KEOPS complex subunit CGI121	CGI121 CAALFM_C500620WA CaO19.8542 CaO19.927	0.000986006	0.00101768	0.00100586
Q59Y64	Q59Y64	RNA methylation protein	orf19.3585 CAALFM_C208840WA	0.000985628	0	0.00157533
Q5AM80	Q5AM80	Enolase-phosphatase E1 (EC 3.1.3.77) (2,3-diketo-5-methylthio-1-phosphopentane phosphatase)	UTR4 CAALFM_C201860CA CaO19.1495 CaO19.9072	0.000981299	0.000985488	0.000994212
A0A1D8PSW7	A0A1D8PSW7	Uncharacterized protein	CAALFM_CR05030WA orf19.649	0.0009788	0.00144732	0.00185315
Q59Y21	Q59Y21	E3 ubiquitin-protein ligase (EC 2.3.2.26)	RSP5 orf19.3628 CAALFM_C208500WA	0.000969443	0.00105226	0.000941567
A0A1D8PIN1	A0A1D8PIN1	Uncharacterized protein	orf19.1764 CAALFM_C210170CA	0.000966654	0.00150395	0.00108169
A0A1D8PK98	A0A1D8PK98	Putative serine/threonine protein kinase	orf19.6980 CAALFM_C305420WA	0.000964736	0.00105653	0.00103085
Q59L25	Q59L25	Altered inheritance of mitochondria protein 24, mitochondrial	AIM24 CAALFM_C301170WA CaO19.10664 CaO19.3154	0.000959738	0.000824916	0.00114039
Q5AA26	Q5AA26	Protein SIP5	SIP5 CAALFM_C105910WA CaO19.2458 CaO19.9995	0.000958692	0	0.000986374
Q5ADV1	Q5ADV1	E3 ubiquitin-protein ligase	orf19.6740 CAALFM_C307480WA	0.00095782	0.000869887	0.000938251
A0A1D8PTQ2	A0A1D8PTQ2	Decapping enzyme complex catalytic subunit	DCP2 CAALFM_CR08120CA orf19.6373	0.000955234	0.00130864	0.000836608
A0A1D8PU08	A0A1D8PU08	Ubiquinone biosynthesis protein	CAALFM_CR09590WA orf19.6602	0.00095044	0.000651021	0.00102156
Q5A283	Q5A283	Bifunctional AAA family ATPase chaperone/translocase	CAALFM_CR05970CA orf19.458	0.000944221	0.000951353	0.000585554
Q59Q43	Q59Q43	Protein SYM1	SYM1 CAALFM_C206430CA CaO19.21 CaO19.7692	0.00094056	0.000919226	0.000142583
Q5A013	Q5A013	Protein N-terminal and lysine N-methyltransferase EFM7 (EC 2.1.1.-) (Elongation factor methyltransferase 7)	EFM7 NNT1 CAALFM_CR03760WA CaO19.11853 CaO19.4375	0.000939427	0.00277686	0.00155581
A0A1D8PC71	A0A1D8PC71	CCR4-NOT core subunit	orf19.6075 CAALFM_C100330CA	0.000938032	0.000648854	0.00066363
A0A1D8PI21	A0A1D8PI21	Repressor of RNA polymerase III transcription MAF1	MAF1 orf19.2173 CAALFM_C208120WA	0.000935359	0.000540712	0.000704737
A0A1D8PPX7	A0A1D8PPX7	Nab3p	NAB3 orf19.5530 CAALFM_C602600WA	0.000932744	0.00135788	0.00105708
Q59X24	Q59X24	Exopolyphosphatase	orf19.4107 CAALFM_C206110WA	0.000932308	0.000435023	0.000610438
A0A1D8PF62	A0A1D8PF62	Phospholipase (EC 3.1.4.4)	PLD1 orf19.1161 CAALFM_C111590WA	0.000930041	0.000649396	0.000483609
A0A1D8PP79	A0A1D8PP79	Uncharacterized protein	orf19.4029 CAALFM_C505340WA	0.000929286	0.00157104	0.00112814
A0A1D8PTC1	A0A1D8PTC1	Alpha-1,3-glucosyltransferase (EC 2.4.1.-)	ALG6 CAALFM_CR06900CA orf19.1843	0.000919	0.00105545	0.00115949
A0A1D8PNS0	A0A1D8PNS0	Guanylate kinase	GUK1 orf19.1115 CAALFM_C503790WA	0.000918622	0.00104356	0.00536363
Q5A6K5	Q5A6K5	Mitochondrial 54S ribosomal protein YmL32	CAALFM_CR04580WA orf19.549	0.000918593	0.000625428	0.000915807
Q59U61	Q59U61	Putative carboxylic ester hydrolase	orf19.1890 CAALFM_C207410WA	0.000915687	0.000879194	0.000708573
A0A1D8PN93	A0A1D8PN93	Zcf20p	ZCF20 orf19.4145 CAALFM_C501500CA	0.000915629	0.00197678	0.00245186
Q5A9A9	Q5A9A9	RNA-binding signal recognition particle subunit	SEC65 CAALFM_CR01660CA orf19.2557	0.00091435	0.00141031	0.00105686
Q5ANK2	Q5ANK2	Protein kinase C (EC 2.7.11.13)	PKC1 orf19.5901 CAALFM_C304470WA	0.000914147	0.00161123	0.00169116
A0A1D8PQH1	A0A1D8PQH1	Uncharacterized protein	orf19.7116 CAALFM_C700070CA	0.000912636	0.000628328	0.000813423
Q3MPQ4	Q3MPQ4	Sorting nexin MVP1	MVP1 CAALFM_C700790WA CaJ7.0093 CaO19.7038 CaO19.7039	0.000909585	0.00100621	0.00154458
Q5A015	Q5A015	Riboflavin kinase	CAALFM_CR03740CA orf19.4373	0.00090604	0.0014688	0.000735896
A0A1D8PEC5	A0A1D8PEC5	Med15p	MED15 orf19.5105 CAALFM_C108270CA	0.000904878	0.000216884	0.000280925
A0A1D8PIM4	A0A1D8PIM4	Ubiquitin-specific protease	orf19.1777 CAALFM_C210050WA	0.00090479	0.00117908	0.00118706
Q5AL49	Q5AL49	Rab guanine nucleotide exchange factor SEC2 (GDP-GTP exchange factor SEC2)	SEC2 CAALFM_C112970CA CaO19.12394 CaO19.4928	0.000899764	0.000320698	0.000696488
Q5A4W8	Q5A4W8	Bromodomain-containing factor 1	BDF1 CAALFM_C500200CA CaO19.8593 CaO19.978	0.000893545	0.00148101	0.00178747
A0A1D8PHD8	A0A1D8PHD8	DNA-directed RNA polymerase core subunit	RPC40 orf19.3564 CAALFM_C205340CA	0.000892703	0.00140897	0.000637486
Q5A951	Q5A951	ATP-binding cassette permease	MDL1 CAALFM_CR02150WA orf19.2615	0.000891744	0.000892644	0.000840664
Q5AJC1	Q5AJC1	Vacuolar protein-sorting protein BRO1 (BRO domain-containing protein 1)	BRO1 CAALFM_C301750CA CaO19.1670 CaO19.9239	0.000889739	0.0019145	0.000723317
Q5AAG6	Q5AAG6	Mitogen-activated protein kinase MKC1 (MAP kinase MKC1) (EC 2.7.11.24)	MKC1 CAALFM_CR00120CA CaO19.7523	0.000887995	0	0.000637541
A0A1D8PM44	A0A1D8PM44	Methylenetetrahydrofolate dehydrogenase (NAD(+))	orf19.3810 CAALFM_C404720WA	0.000884886	0.00105089	0.000473743
A0A1D8PQQ7	A0A1D8PQQ7	mRNA-binding protein	orf19.7011 CAALFM_C701030CA	0.00087829	0.0009605	0.000796761
Q5A7K7	Q5A7K7	Uncharacterized protein	orf19.5459 CAALFM_C300130CA	0.000877041	0.000347726	0.000794295
A0A1D8PR36	A0A1D8PR36	Uncharacterized protein	orf19.6464 CAALFM_C702450WA	0.000875268	0.000750622	0.000803147
Q59KQ1	Q59KQ1	Glycerol kinase	GUT1 CAALFM_CR05220CA orf19.558	0.000874542	0.00100136	0.0017146
Q5APB9	Q5APB9	Uncharacterized protein	orf19.4846 CAALFM_C109810WA	0.00086873	0.000662304	0.000894048
Q59XQ1	Q59XQ1	3'(2'),5'-bisphosphate nucleotidase 2 (EC 3.1.3.7) (3'(2'),5-bisphosphonucleoside 3'(2')-phosphohydrolase 2) (DPNPase 2) (Halotolerance protein HAL22)	HAL22 MET221 CAALFM_C601030WA CaO19.105 CaO19.7752	0.000865505	0.00109044	0.00194164
Q5APF8	Q5APF8	Inorganic diphosphatase	orf19.4807 CAALFM_C109440WA	0.000864633	0	0
Q5AKU6	Q5AKU6	Oxidative stress response two-component system protein SSK1	SSK1 CAALFM_C113930WA CaO19.12498 CaO19.5031	0.000861379	0.000559293	0.000451436
A0A1D8PMQ1	A0A1D8PMQ1	Cytidine deaminase (EC 3.5.4.5) (Cytidine aminohydrolase)	orf19.3123.2 CAALFM_C406860CA	0.000859984	0	0.000886786
A0A1D8PR90	A0A1D8PR90	Uncharacterized protein	orf19.5139 CAALFM_C703160WA	0.000858502	0.000823705	0.0011924
A0A1D8PU45	A0A1D8PU45	Zcf39p	ZCF39 CAALFM_CR10070CA orf19.7583	0.000855596	0.000961998	0.000935977
A0A1D8PQ79	A0A1D8PQ79	Uncharacterized protein	orf19.5727 CAALFM_C603590CA	0.000854056	0.00111859	0.00078221
Q5ABD1	Q5ABD1	t-SNARE syntaxin	orf19.6039 CAALFM_C100660CA	0.000848884	0	0.000805969
Q5ADR3	Q5ADR3	Phospholipid-transporting ATPase (EC 3.6.3.1)	orf19.6778 CAALFM_C307230WA	0.000842695	0.000521046	0.000694186
A0A1D8PNB5	A0A1D8PNB5	Rho family guanine nucleotide exchange factor	CDC24 orf19.3174 CAALFM_C501970CA	0.000838801	0.000910524	0.00085823
A0A1D8PDT6	A0A1D8PDT6	Putative ubiquitin-specific protease	orf19.6260 CAALFM_C106530CA	0.000838452	0.000454912	0.000620002
A0A1D8PSJ4;Q5A061	A0A1D8PSJ4	Uncharacterized protein	CAALFM_CR03620CA orf19.4380.1	0.000835895	0.000941887	0.000927947
A0A1D8PSJ4;Q5A061	Q5A061	Mitochondrial escape protein 2	PRP13 PRP12 PRP121 PRP122 YME2 CAALFM_CR03810WA CaO19.11829 CaO19.11857 CaO19.4351 CaO19.4379	0.000835895	0.000941887	0.000927947
Q5A7M2	Q5A7M2	Mitochondrial import inner membrane translocase subunit TIM44	TIM44 orf19.5444 CAALFM_C300250CA	0.000834907	0.0012849	0.000822083
Q59MV1	Q59MV1	Histone chaperone ASF1 (Anti-silencing function protein 1)	ASF1 CAALFM_CR07860CA CaO19.11200 CaO19.3715	0.000832379	0	0.000869822
Q5A501	Q5A501	ESCRT-III subunit protein	VPS2 orf19.945 CAALFM_C500440CA	0.000829997	0.000712566	0.000858148
A0A1D8PMG0	A0A1D8PMG0	Nif3p	NIF3 orf19.4406 CAALFM_C405960WA	0.00082279	0.00138497	0.000566563
A0A1D8PQ58	A0A1D8PQ58	FG-nucleoporin	orf19.5710 CAALFM_C603460WA	0.000821134	0.00422466	0.00332692
A0A1D8PCA4	A0A1D8PCA4	DNA-directed RNA polymerase (EC 2.7.7.6)	RPO41 orf19.6041 CAALFM_C100640CA	0.000817473	0.00068471	0.000761492
Q59ZV5	Q59ZV5	Eukaryotic translation initiation factor 3 subunit G (eIF3g) (Eukaryotic translation initiation factor 3 RNA-binding subunit) (eIF-3 RNA-binding subunit) (Translation initiation factor eIF3 p33 subunit homolog) (eIF3 p33 homolog)	TIF35 CAALFM_C114260CA CaO19.7236	0.000816834	0.000670973	0.00606108
Q5AJA5	Q5AJA5	DEAH-box ATP-dependent RNA helicase	orf19.1687 CAALFM_C301560WA	0.000816282	0.000449589	0.000519701
Q5ACU3	Q5ACU3	Dolichyl-phosphate-mannose--protein mannosyltransferase 5 (Protein mannosyltransferase 5) (EC 2.4.1.109)	PMT5 CAALFM_CR09770CA CaO19.7549	0.000813957	0.000517764	0.00044305
A0A1D8PNW6	A0A1D8PNW6	Uncharacterized protein	orf19.3900 CAALFM_C504170WA	0.000810063	0.000564424	0.000526799
Q5A975	Q5A975	Adenosylmethionine-8-amino-7-oxononanoate transaminase	CAALFM_CR01920WA orf19.2591	0.000802101	0.000485636	0.00062477
A0A1D8PE77	A0A1D8PE77	E1 ubiquitin-activating protein	UBA2 orf19.5074 CAALFM_C108020WA	0.000798673	0.000696981	0.000746967
Q5A7P8	Q5A7P8	Uncharacterized protein	orf19.5418 CAALFM_C300470WA	0.000797888	0.00109484	0.000590323
Q5A507	Q5A507	ATP-dependent RNA helicase	NAM7 orf19.939 CAALFM_C500500WA	0.000795505	0.000710303	0.000733073
A0A1D8PL84	A0A1D8PL84	Uncharacterized protein	orf19.4686 CAALFM_C401020CA	0.000792861	0.000631579	0.000618248
A0A1D8PQS1	A0A1D8PQS1	Uncharacterized protein	orf19.6898 CAALFM_C701150WA	0.000790217	0.000597093	0.000989087
Q59Q34	Q59Q34	Cation-transporting ATPase (EC 3.6.3.-)	SPF1 orf19.30 CAALFM_C206540CA	0.000787195	0.00191055	0.00261363
A0A1D8PJZ6	A0A1D8PJZ6	Snf5p	SNF5 orf19.5871 CAALFM_C304290CA	0.000782778	0.00108917	0.0014987
Q5APN0	Q5APN0	Alkaline phosphatase (EC 3.1.3.1)	orf19.4736 CAALFM_C108780WA	0.000775834	0.00163364	0.00195173
Q59T80	Q59T80	Carnitine O-acetyltransferase	CTN1 orf19.4551 CAALFM_C101740WA	0.000775514	0	0
Q5AM72	Q5AM72	Patatin-like phospholipase domain-containing protein CaO19.1504 (EC 3.1.1.-)	CAALFM_C201920CA CaO19.1504 CaO19.9080	0.000775311	0.000765952	0.000451217
Q5A3P6	Q5A3P6	Serine/threonine-protein kinase PKH2 (EC 2.7.11.1) (PKB-activating kinase homolog 2)	PKH2 PKH1 CAALFM_C112410CA CaO19.12690 CaO19.5224 orf19.5224	0.000774497	0.000798079	0.000168588
A0A1D8PG18	A0A1D8PG18	tRNA threonylcarbamoyladenosine dehydratase	orf19.2115 CAALFM_C200170CA	0.000770865	0.00115307	0.000968945
A0A1D8PS48	A0A1D8PS48	DNA helicase (EC 3.6.4.12)	MCM6 CAALFM_CR02110WA orf19.2611	0.000770371	0.000667499	0.000874262
Q9B8C9	Q9B8C9	NADH-ubiquinone oxidoreductase chain 5 (EC 1.6.5.3) (NADH dehydrogenase subunit 5)	NAD5 CM_00380W CaalfMp13	0.00076915	0.000562002	0
Q5A884	Q5A884	Cytochrome c oxidase-assembly factor COX23, mitochondrial	COX23 CAALFM_CR01100CA CaO19.10754 CaO19.3244	0.00076761	0.0010624	0.00104877
Q59RF7	Q59RF7	Vacuolar membrane protease (EC 3.4.-.-) (FXNA-related family protease 1)	CAALFM_C604650WA CaO19.2163 CaO19.9709	0.000767581	0.00021443	0.00153197
A0A1D8PNN9	A0A1D8PNN9	Ribosomal lysine N-methyltransferase	RMS1 orf19.2654 CAALFM_C503250WA	0.000767145	0.000512855	0.000929729
A0A1D8PQN7	A0A1D8PQN7	rRNA-binding ribosome biosynthesis protein	NOP15 orf19.7050 CAALFM_C700690WA	0.00076671	0.00307417	0.00295093
Q5ACW5	Q5ACW5	Casein kinase II subunit beta (CK II beta)	CKB1 orf19.2102 CAALFM_C200300CA	0.000761973	0.000448728	0.00129742
Q5AJB7	Q5AJB7	Cullin	CDC53 orf19.1674 CAALFM_C301700WA	0.000760288	0.000911895	0.00128062
A0A1D8PH84	A0A1D8PH84	Uncharacterized protein	orf19.154 CAALFM_C204700CA	0.000759649	0.00115572	0.000415372
Q5AMQ3	Q5AMQ3	Rga2p	RGA2 orf19.4593 CAALFM_C402000CA	0.000759271	0.000656631	0.000717315
A0A1D8PS32	A0A1D8PS32	Uncharacterized protein	CAALFM_CR01820WA orf19.2582	0.000757266	0.00109245	0.00125203
Q5AK64	Q5AK64	Glutamyl-tRNA(Gln) amidotransferase subunit A, mitochondrial (Glu-AdT subunit A) (EC 6.3.5.7)	HER2 CAALFM_C504710WA CaO19.11438 CaO19.3956	0.000755261	0.000722829	0.000652421
A0A1D8PE13;Q5A310	A0A1D8PE13	Chromatin-remodeling ATPase	orf19.4437 CAALFM_C107340WA	0.000752965	0.000378833	0.000403971
A0A1D8PE13;Q5A310	Q5A310	ISWI chromatin-remodeling complex ATPase ISW2 (EC 3.6.4.-)	ISW2 CAALFM_C306310CA CaO19.7401	0.000752965	0.000378833	0.000403971
A0A1D8PQM5	A0A1D8PQM5	Uncharacterized protein	orf19.7067 CAALFM_C700520WA	0.000751658	0.000386546	0.000380842
A0A1D8PI65	A0A1D8PI65	Uncharacterized protein	orf19.3627 CAALFM_C208510WA	0.000750612	0.00101628	0.000466783
A0A1D8PT80	A0A1D8PT80	Rab family GTPase	CAALFM_CR06520CA orf19.714	0.000749072	0.000618002	0.000772673
A0A1D8PCP7	A0A1D8PCP7	Bifunctional fructose-2,6-bisphosphate 2-phosphatase/6-phosphofructo-2-kinase	orf19.3689 CAALFM_C102320CA	0.000747067	0.000499278	0.000227118
Q59WG7	Q59WG7	Protein BIG1	BIG1 CAALFM_C110830WA CaO19.2334 CaO19.9870	0.000743987	0.000962604	0.000956092
A0A1D8PPM7	A0A1D8PPM7	Alpha-1,6-mannosyltransferase	HOC1 orf19.3445 CAALFM_C601390WA	0.000742185	0.000617492	0.000935401
Q59ZX6	Q59ZX6	U3 small nucleolar RNA-associated protein 10	UTP10 CAALFM_C114080WA CaO19.7215	0.000736693	0.000698256	0.0010516
A0A1D8PRS1	A0A1D8PRS1	Uncharacterized protein	CAALFM_CR00690CA	0.000734601	0.000905106	0.00058232
A0A1D8PS50	A0A1D8PS50	Ras family GTPase	RSR1 CAALFM_CR02140WA orf19.2614	0.000732335	0.000701857	0.000638966
A0A1D8PDY7	A0A1D8PDY7	Serine/threonine protein kinase	NPR1 orf19.6232 CAALFM_C106780WA	0.000729545	0.000968627	0.000737951
A0A1D8PU24	A0A1D8PU24	Rab geranylgeranyltransferase	BET2 CAALFM_CR09890CA orf19.7563	0.000729109	0.000712885	0.000875604
A0A1D8PKB6	A0A1D8PKB6	Beta-glucan synthesis-associated protein	KRE6 orf19.7363 CAALFM_C305830WA	0.000728092	0.000381159	0.000773166
A0A1D8PRS9	A0A1D8PRS9	Uncharacterized protein	CAALFM_CR00820CA orf19.3273	0.000726639	0	0.000583663
A0A1D8PQP2	A0A1D8PQP2	Replication factor C subunit 2	RFC2 orf19.7035 CAALFM_C700820WA	0.000726174	0.00101331	0.0012089
A0A1D8PP94	A0A1D8PP94	Vid27p	VID27 orf19.6324 CAALFM_C600130CA	0.000725913	0.00143814	0.00144063
Q5ACZ8	Q5ACZ8	Putative divalent metal ion transporter	SMF3 orf19.2069 CAALFM_C200580CA	0.000715946	0.000740295	0.000666864
A0A1D8PU93	A0A1D8PU93	Replication factor C subunit 4	RFC4 CAALFM_CR10700WA orf19.7658	0.000711965	0.00113229	0.000856038
A0A1D8PQ45	A0A1D8PQ45	Uncharacterized protein	orf19.5618 CAALFM_C603300CA	0.000702638	0.000853059	0.000923014
Q59ZI3	Q59ZI3	Glucose N-acetyltransferase 1 (EC 2.4.1.-) (N-acetylglucosaminyltransferase)	GNT1 CAALFM_C205050CA CaO19.11020 CaO19.3536	0.000702609	0.000580424	0.000880537
A0A1D8PMM2	A0A1D8PMM2	Uncharacterized protein	orf19.3141 CAALFM_C406680CA	0.000697902	0.00316714	0.00307644
Q5AP71	Q5AP71	Tpk1p	TPK1 orf19.4892 CAALFM_C110220CA	0.000697059	0.00103508	0.00102965
A0A1D8PP33	A0A1D8PP33	Uncharacterized protein	orf19.3983 CAALFM_C504950CA	0.000694705	0.00194828	0.00174096
Q5AP69	Q5AP69	Bifunctional 4-hydroxy-4-methyl-2-oxoglutarate aldolase/oxaloacetate decarboxylase	orf19.4894 CAALFM_C110240CA	0.00068962	0.0006973	0.00163063
A0A1D8PRC8	A0A1D8PRC8	Gyp7p	GYP7 orf19.6706 CAALFM_C703490WA	0.000688952	0.00153554	0.00157793
A0A1D8PGE7	A0A1D8PGE7	Uncharacterized protein	orf19.1461 CAALFM_C201540WA	0.000687702	0.000707849	0.000553957
A0A1D8PJE6	A0A1D8PJE6	Uncharacterized protein	orf19.1630 CAALFM_C302160CA	0.000685174	0.000899178	0.00104072
A0A1D8PSD6	A0A1D8PSD6	Sulfhydryl oxidase (EC 1.8.3.2)	ERV1 CAALFM_CR03010CA orf19.2863.1	0.000684709	0.00440856	0.000767713
A0A1D8PGT0	A0A1D8PGT0	Protein-arginine N-methyltransferase	orf19.5783 CAALFM_C203130WA	0.000684157	0.000814302	0.000369633
A0A1D8PEF9	A0A1D8PEF9	Pfk26p	PFK26 orf19.4753 CAALFM_C108950WA	0.000681339	0.000795307	0.000846884
Q5ACL9	Q5ACL9	Protein BFR2	BFR2 CAALFM_CR10470CA CaO19.7624	0.000680467	0.000598368	0.000490679
A0A1D8PNC8	A0A1D8PNC8	Proteasome subunit beta (EC 3.4.25.1)	orf19.4230 CAALFM_C502230WA	0.000679305	0.000468553	0.000653819
A0A1D8PCV8	A0A1D8PCV8	Uncharacterized protein	orf19.2964 CAALFM_C102750CA	0.000676486	0.000337622	0.000952858
A0A1D8PGA2	A0A1D8PGA2	Protein phosphatase regulator	REG1 orf19.2005 CAALFM_C201200CA	0.000674568	0.000446689	0.000683279
A0A1D8PMH9	A0A1D8PMH9	Cwh41p	CWH41 orf19.4719 CAALFM_C406100WA	0.000673319	0.000744885	0.000560342
Q5AMM1	Q5AMM1	Transcription initiation factor IIA subunit 2	TOA2 orf19.4625 CAALFM_C401680WA	0.000670849	0.000527198	0.00314084
Q5A895	Q5A895	Class E vacuolar protein-sorting machinery protein HSE1	HSE1 CAALFM_CR01210CA CaO19.10743 CaO19.3233	0.000667798	0.000597795	0.000681415
A0A1D8PF34	A0A1D8PF34	Psp1p	PSP1 orf19.671 CAALFM_C111310CA	0.000658761	0.000526146	0.000464508
Q5AKY0	Q5AKY0	Kis2p	KIS2 orf19.4997 CAALFM_C113610CA	0.000658587	0	0.000715589
A0A1D8PJI6	A0A1D8PJI6	AP complex subunit beta	APL2 orf19.231 CAALFM_C302430WA	0.000657831	0.000785235	0.00097311
A0A1D8PPZ2	A0A1D8PPZ2	SNAP receptor	orf19.5539 CAALFM_C602680WA	0.000656117	0	0.000732799
A0A1D8PCM4	A0A1D8PCM4	Putative ubiquitin-specific protease	orf19.3661 CAALFM_C102040CA	0.000654984	0.00040688	0.000292297
Q5ALV2	Q5ALV2	Actin cytoskeleton-regulatory complex protein SLA1	SLA1 CAALFM_C201640WA CaO19.1474 CaO19.9049	0.00065109	0.000208699	0.000906078
A0A1D8PPH7	A0A1D8PPH7	Uncharacterized protein	orf19.90 CAALFM_C600890WA	0.000650858	4.07e-05	0
A0A1D8PUB6	A0A1D8PUB6	Isoamyl acetate-hydrolyzing esterase	IAH1 CAALFM_CR10780CA orf19.7667	0.00065077	0.00129643	0.00112792
A0A1D8PKT0	A0A1D8PKT0	Tcc1p	TCC1 orf19.6734 CAALFM_C307560WA	0.000646208	0.000445732	0.000792651
A0A1D8PFW9	A0A1D8PFW9	Sphingolipid transporter	NCR1 orf19.7242 CAALFM_C114300CA	0.000643593	0.000574496	0.000449435
A0A1D8PS97	A0A1D8PS97	Pantoate--beta-alanine ligase	PAN6 CAALFM_CR02580WA orf19.163	0.000643157	0.000498927	0.00022238
Q5APM7	Q5APM7	ATP-dependent RNA helicase MSS116, mitochondrial (EC 3.6.4.13)	MSS116 CAALFM_C108810CA CaO19.12201 CaO19.4739	0.000641443	0.000422944	0.000423922
Q5AP59	Q5AP59	Actin-like protein ARP6	ARP6 CAALFM_C110330CA CaO19.12369 CaO19.4904	0.000636038	0.00061083	0.000692268
A0A1D8PK80	A0A1D8PK80	Bifunctional choline kinase/ethanolamine kinase	orf19.6966 CAALFM_C305300CA	0.000631534	0.000689236	0.000812546
A0A1D8PKV6	A0A1D8PKV6	FG-nucleoporin	NUP159 orf19.6171 CAALFM_C307780CA	0.000630081	0.000395534	0.000419126
A0A1D8PLC3	A0A1D8PLC3	Putative tubulin tyrosine ligase	orf19.4621 CAALFM_C401730CA	0.000630081	0.000681555	0.000664205
A0A1D8PJD3	A0A1D8PJD3	Utp4p	UTP4 orf19.1633 CAALFM_C302130WA	0.000627815	0.000887863	0.000470975
A0A1D8PRH1	A0A1D8PRH1	Hsp70 family ATPase	SSQ1 orf19.7179 CAALFM_C704010WA	0.00062735	0.00106737	0.000905503
A0A1D8PJG9	A0A1D8PJG9	Dcg1p	DCG1 orf19.244 CAALFM_C302550CA	0.000626914	0.000668806	0.00106933
Q5AFX2	Q5AFX2	Cell division cycle protein 123	CDC123 CAALFM_C402770CA CaO19.10236 CaO19.2721	0.000626856	0	0.000615699
Q59X45	Q59X45	Uncharacterized protein	orf19.4086 CAALFM_C209250WA	0.000626507	0	0.00109723
A0A1D8PG82	A0A1D8PG82	Hgt8p	HGT8 orf19.2021 CAALFM_C201010WA	0.000621742	0.000266496	0.000479032
Q5A868	Q5A868	Phosphopantothenoylcysteine decarboxylase complex subunit	CAALFM_CR00980CA orf19.3260	0.00061811	0.000489397	0.00101868
A0A1D8PGG3	A0A1D8PGG3	Rex2p	REX2 orf19.1466 CAALFM_C201580WA	0.000617383	0.000854398	0.00073173
A0A1D8PLR0	A0A1D8PLR0	Rbt7p	RBT7 orf19.2681 CAALFM_C403100WA	0.000616773	0.0034218	0.00071674
Q5ANF9	Q5ANF9	Arf family guanine nucleotide exchange factor	SEC7 orf19.5947 CAALFM_C304820CA	0.000613955	0.00062377	0.000541679
Q5AK43	Q5AK43	Uncharacterized protein	orf19.3977 CAALFM_C504900CA	0.00061163	0.00107827	0.000574072
A0A1D8PEJ8	A0A1D8PEJ8	Grp1p	GRP1 orf19.4781 CAALFM_C109230CA	0.000608201	0.000833681	0.000451765
Q5AD56	Q5AD56	General negative regulator of transcription subunit 3	NOT3 NOT31 CAALFM_C201130WA CaO19.2012 CaO19.9563	0.000605121	0.000283143	0.000622961
A0A1D8PNM2	A0A1D8PNM2	Protein transport protein sec16	orf19.4346 CAALFM_C503140CA	0.000601663	0.000631993	0.000624551
A0A1D8PJK3	A0A1D8PJK3	Putative metallocarboxypeptidase	ECM14 orf19.299 CAALFM_C303030CA	0.000601576	0.000778478	0.000522688
Q5AIB3	Q5AIB3	Protein transport protein BOS1	orf19.2940 CAALFM_C102510WA	0.000599775	0.000479899	0.00045456
Q5AK82	Q5AK82	Mitochondrial 37S ribosomal protein RSM26	orf19.3938 CAALFM_C504530WA	0.000598816	0.00263934	0.00266871
A0A1D8PT66	A0A1D8PT66	Ubiquitin-specific protease	CAALFM_CR05980WA orf19.457	0.000598205	0.000318403	0.000467824
A0A1D8PT53	A0A1D8PT53	Putative ATP-dependent permease	ADP1 CAALFM_CR05950CA orf19.459	0.000593266	0.000662431	0.000722714
A0A1D8PM60	A0A1D8PM60	Uncharacterized protein	orf19.3792 CAALFM_C404870CA	0.000591784	0.00055993	0.000361357
Q5A6N1	Q5A6N1	Lon protease homolog, mitochondrial (EC 3.4.21.53)	PIM1 CAALFM_CR04340WA CaO19.522	0.000591609	0.00077153	0.000948446
Q5AK15	Q5AK15	Putative dephospho-CoA kinase	orf19.4005 CAALFM_C505130CA	0.000589052	0	0.00115072
A0A1D8PN37	A0A1D8PN37	Uncharacterized protein	orf19.1953 CAALFM_C501190WA	0.000586582	0.00100044	0.000695501
A0A1D8PTE4	A0A1D8PTE4	Flavin adenine dinucleotide transporter	FLC2 CAALFM_CR07100WA orf19.1813	0.000586379	0.000225591	0.000581608
Q5AGX4	Q5AGX4	Membrane insertase	orf19.6565 CAALFM_C701600WA	0.000585071	0.00183969	0.00320469
A0A1D8PIE7	A0A1D8PIE7	DNA helicase (EC 3.6.4.12)	CDC47 orf19.202 CAALFM_C209020WA	0.000584839	0.000300258	0.000328252
Q5AH58	Q5AH58	Sec1p	SEC1 orf19.6479 CAALFM_C702320WA	0.000584548	0.000440601	0.000698077
A0A1D8PR42	A0A1D8PR42	ATP-binding cassette glutathione S-conjugate transporter	YCF1 orf19.6478 CAALFM_C702330WA	0.000579028	0.000562799	0.000628305
A0A1D8PJF3	A0A1D8PJF3	Uncharacterized protein	orf19.1609 CAALFM_C302350WA	0.000576354	0	0.000673249
A0A1D8PD05	A0A1D8PD05	Medium-chain fatty acid ethyl ester synthase/esterase	EHT1 orf19.3040 CAALFM_C103390WA	0.00057493	0.00101631	0.000526442
Q5A8Z0	Q5A8Z0	Vacuolar protein sorting-associated protein 17	VPS17 orf19.3344 CAALFM_C101550WA	0.000571356	0.000459852	0.000573386
Q5A0J3	Q5A0J3	Sphingosine hydroxylase	SUR2 orf19.5818 CAALFM_C202860WA	0.000571124	0	0.000403834
A0A1D8PEL1	A0A1D8PEL1	Mevalonate kinase (MK) (EC 2.7.1.36)	ERG12 orf19.4809 CAALFM_C109460WA	0.00057002	0	0
P43075	P43075	tRNA ligase (EC 6.5.1.3)	LIG1 RLG1 TRL1 CAALFM_C702060WA CaJ7.0238 CaO19.13864 CaO19.6511	0.000568334	0.000524935	0.000559383
Q59Y36	Q59Y36	Uncharacterized protein	orf19.3613 CAALFM_C208630CA	0.000568131	0.000384952	0.000589199
A0A1D8PJH3	A0A1D8PJH3	Dolichol kinase	orf19.261 CAALFM_C302690CA	0.000567869	0.00101526	0.000995801
A0A1D8PHY7	A0A1D8PHY7	Uncharacterized protein	orf19.1860.1 CAALFM_C207650CA	0.000567085	0.002217	0
A0A1D8PRK7	A0A1D8PRK7	Uncharacterized protein	orf19.7140 CAALFM_C704280CA	0.000565429	0.00341128	0.00210621
A0A1D8PPW6	A0A1D8PPW6	60S ribosome subunit biogenesis protein NIP7	NIP7 orf19.3478 CAALFM_C602360WA	0.000563162	0	0.00170161
A0A1D8PED9	A0A1D8PED9	FMN adenylyltransferase	FAD1 orf19.4723 CAALFM_C108650CA	0.000562726	0.000644328	0.000402683
A0A1D8PSF4	A0A1D8PSF4	Uncharacterized protein	CAALFM_CR03180WA orf19.2406	0.000559356	0.00132642	0.00113025
A0A1D8PUA6	A0A1D8PUA6	DNA-directed RNA polymerase subunit (EC 2.7.7.6)	RPO21 CAALFM_CR10680WA orf19.7655	0.000558281	0.00209273	0.000478018
Q5A2A1	Q5A2A1	Succinate dehydrogenase [ubiquinone] flavoprotein subunit, mitochondrial (EC 1.3.5.1)	SDH1 orf19.440 CAALFM_C105260CA	0.000554997	0.000623802	0
A0A1D8PMU9	A0A1D8PMU9	Inositol polyphosphate kinase	AFL1 orf19.980 CAALFM_C500180WA	0.000551859	0.000560919	0.00067566
A0A1D8PF14	A0A1D8PF14	SnoRNA-binding rRNA-processing protein	orf19.2330 CAALFM_C110880WA	0.000549127	0	0.000382157
Q5A5S8	Q5A5S8	Methylenetetrahydrofolate reductase (EC 1.5.1.20)	orf19.5321 CAALFM_C210460CA	0.000549098	0.000496186	0.00131002
Q59LZ7	Q59LZ7	Uncharacterized protein	orf19.3698 CAALFM_C702660CA	0.000544565	0.000349351	0
Q59X93	Q59X93	Mitochondrial 54S ribosomal protein YmL17/YmL30	orf19.585 CAALFM_C500820WA	0.000542386	0.00120843	0.0014163
Q5A0W1	Q5A0W1	Uncharacterized protein	orf19.3135 CAALFM_C406740CA	0.000538783	0.000462274	0
Q5A346	Q5A346	Tsr1p	TSR1 CAALFM_CR08490WA orf19.6417	0.00053704	0.000392187	0.000425182
A0A1D8PQK4	A0A1D8PQK4	Uncharacterized protein	orf19.7100 CAALFM_C700230WA	0.000535296	0.000733315	0.000632389
Q5ADV2	Q5ADV2	Phosphoribomutase	orf19.6739 CAALFM_C307490WA	0.000534715	0.000628328	0.000339379
Q5ABE6	Q5ABE6	Uncharacterized protein	orf19.6024 CAALFM_C100820WA	0.000530095	0.000246761	0.00124543
A0A1D8PC76	A0A1D8PC76	Aldehyde dehydrogenase	orf19.6066 CAALFM_C100410CA	0.000529485	0.00052009	0.000207974
A0A1D8PTI9;A0A1D8PTF4	A0A1D8PTF4	Uncharacterized protein	CAALFM_CR07190WA orf19.730	0.00052809	0.000247331	0.000231681
A0A1D8PTI9;A0A1D8PTF4	A0A1D8PTI9	Rgd3p	RGD3 CAALFM_CR07560WA orf19.729.1	0.00052809	0.000247331	0.000231681
A0A1D8PCI9	A0A1D8PCI9	Protein kinase	ABC1 orf19.3331 CAALFM_C101450WA	0.000522162	0.00120904	0.000396079
A0A1D8PNJ4	A0A1D8PNJ4	Uncharacterized protein	orf19.4307 CAALFM_C502830WA	0.000521174	0.00234694	0.00195904
P13649	P13649	Orotidine 5'-phosphate decarboxylase (EC 4.1.1.23) (OMP decarboxylase) (OMPDCase) (OMPdecase) (Uridine 5'-monophosphate synthase) (UMP synthase)	URA3 CAALFM_C301350CA CaO19.1716 CaO19.9284	0.000520796	0.000810127	0.000448312
A0A1D8PFY3	A0A1D8PFY3	SAM complex subunit	SAM35 orf19.7267 CAALFM_C114490CA	0.000520767	0.000768757	0.000874316
Q59ZW9	Q59ZW9	Mitochondrial import inner membrane translocase subunit TIM16 (Presequence translocated-associated motor subunit PAM16)	PAM16 TIM16 CAALFM_C114150CA CaO19.7222	0.000519169	0.000560855	0.000504354
Q59QT3	Q59QT3	Uracil phosphoribosyltransferase	FUR1 orf19.2640 CAALFM_C503390CA	0.000518675	0	0.00171221
A0A1D8PKJ7	A0A1D8PKJ7	DNA-(Apurinic or apyrimidinic site) lyase	APN1 orf19.7428 CAALFM_C306430WA	0.000516728	0.00046374	0
A0A1D8PIP3	A0A1D8PIP3	Chromatin modification-related protein	PHO23 orf19.1759 CAALFM_C210220CA	0.000515072	0.000404235	0.00037495
Q5AP53	Q5AP53	Serine/threonine-protein kinase CBK1 (EC 2.7.11.1) (Cell wall biosynthesis kinase 1)	CBK1 CAALFM_C110380CA CaO19.12375 CaO19.4909	0.000512137	0.000672121	0.000682265
Q59M28	Q59M28	Elongator subunit	orf19.3759 CAALFM_C112570CA	0.000511353	0.000686081	0
A0A1D8PPY0	A0A1D8PPY0	Guanine nucleotide exchange factor	orf19.5533 CAALFM_C602630CA	0.000510132	0.000379566	0.000241013
Q5ANN8	Q5ANN8	Afp99p	AFP99 orf19.5862 CAALFM_C304200WA	0.000509115	0.000498513	0.000517783
A0A1D8PI00	A0A1D8PI00	NAD-specific glutamate dehydrogenase (EC 1.4.1.2)	GDH2 orf19.2192 CAALFM_C207900WA	0.000507343	0.000298655	0.000513699
Q5ANG6	Q5ANG6	Putative DNA/RNA helicase	SEN1 orf19.5938 CAALFM_C304760CA	0.000505309	0.000425749	0.000561575
Q5A6Q4	Q5A6Q4	tRNA (adenine(58)-N(1))-methyltransferase non-catalytic subunit TRM6 (tRNA(m1A58)-methyltransferase subunit TRM6) (tRNA(m1A58)MTase subunit TRM6)	TRM6 CAALFM_CR04160CA CaO19.500 CaO19.8130	0.000500456	0	0
A0A1D8PCL3	A0A1D8PCL3	Uncharacterized protein	orf19.4533 CAALFM_C101900CA	0.000500195	0.000181656	0
A0A1D8PQP3	A0A1D8PQP3	Protein kinase	RIM15 orf19.7044 CAALFM_C700740WA	0.000497115	0.000580137	0.000168555
Q5A1E4	Q5A1E4	Uncharacterized protein	orf19.2875 CAALFM_C406590WA	0.000496446	0.000747753	0.000185957
A0A1D8PGB7	A0A1D8PGB7	Epsin	orf19.1444 CAALFM_C201390WA	0.000495923	0.000499565	0.0005536
A0A1D8PEB6	A0A1D8PEB6	Uncharacterized protein	orf19.5093 CAALFM_C108160WA	0.000495342	0.00084235	0.000236885
Q59PR7	Q59PR7	Sda1p	SDA1 CAALFM_CR05660WA orf19.6648	0.000494819	0.000639197	0.000591748
A0A1D8PM03	A0A1D8PM03	Calnexin	orf19.5300 CAALFM_C404090CA	0.000493424	0.00043394	0.000432253
A0A1D8PRL2	A0A1D8PRL2	Ribosome dissociation factor GTPase	orf19.7144 CAALFM_C704260WA	0.000493192	0.000259092	0.000218908
Q5A3J2	Q5A3J2	Uncharacterized protein	orf19.5278 CAALFM_C111890WA	0.000492465	0.000634926	0.000416988
Q5AH60	Q5AH60	tRNA (guanine-N(7)-)-methyltransferase non-catalytic subunit TRM82 (Transfer RNA methyltransferase 82)	TRM82 CAALFM_C702340CA CaJ7.0274 CaO19.13831 CaO19.6477	0.000490954	0.00187702	0.00159169
A0A1D8PHC5	A0A1D8PHC5	Uncharacterized protein	orf19.3552 CAALFM_C205220CA	0.000488543	0.000480441	0.000472565
A0A1D8PQT4	A0A1D8PQT4	Translation initiation factor eIF2B subunit alpha	GCN3 orf19.6904 CAALFM_C701220WA	0.000488165	0.000435565	0.000959654
Q5AA46	Q5AA46	Putative mitochondrial 37S ribosomal protein MRPS12	orf19.2438 CAALFM_C106070WA	0.000487293	0.00151865	0.00101496
A0A1D8PJP3	A0A1D8PJP3	Uncharacterized protein	orf19.349 CAALFM_C303510CA	0.000485172	0.000553078	0.000384487
A0A1D8PIN9	A0A1D8PIN9	Uncharacterized protein	orf19.1769 CAALFM_C210120WA	0.000484998	0.000345494	0.000407972
Q5ABA2	Q5ABA2	Survival factor 1	SVF1 CAALFM_C100400WA CaO19.13489 CaO19.6068	0.000484504	0.00218385	0.00373305
Q59TD1	Q59TD1	Rim2p	RIM2 orf19.4499 CAALFM_C204510WA	0.00048154	0.000818	0.000869987
Q5ANP3	Q5ANP3	Uncharacterized protein	orf19.5857 CAALFM_C304130WA	0.000469597	0.000651021	0.000241056
A0A1D8PUA3	A0A1D8PUA3	Uncharacterized protein	CAALFM_CR10800CA orf19.7670	0.000469074	0	0.000540254
A0A1D8PIX3	A0A1D8PIX3	Utp8p	UTP8 orf19.5436 CAALFM_C300330WA	0.000468667	0.000458418	0.000234361
Q5A985	Q5A985	NAD-dependent protein deacetylase HST2 (EC 3.5.1.-) (Homologous to SIR2 protein 2) (Regulatory protein SIR2 homolog 2)	HST2 CAALFM_CR01800CA CaO19.10112 CaO19.2580	0.000468319	0	0.000525182
Q5ABC6	Q5ABC6	CBK1 kinase activator protein MOB2	MOB2 CAALFM_C100620WA CaO19.13465 CaO19.6044	0.000467563	0.000529078	0.00111677
A0A1D8PGR0;A0A1D8PGM8	A0A1D8PGM8	Uncharacterized protein	orf19.1589.1 CAALFM_C202640CA	0.000466168	0.000492011	0.000383829
A0A1D8PGR0;A0A1D8PGM8	A0A1D8PGR0	Kynurenine--oxoglutarate transaminase	orf19.5809 CAALFM_C202950WA	0.000466168	0.000492011	0.000383829
A0A1D8PQ60	A0A1D8PQ60	Uncharacterized protein	orf19.5711 CAALFM_C603470WA	0.0004655	0.000773538	0.000517783
P48990	P48990	Mitochondrial import inner membrane translocase subunit TIM54	TIM54 CAALFM_C703120WA CaJ7.0359 CaO19.12608 CaO19.5143	0.000463524	0.000274359	0.000428855
A0A1D8PK97	A0A1D8PK97	Chs4p	CHS4 orf19.7349 CAALFM_C305700WA	0.000462071	0.000351678	0
A0A1D8PQR7	A0A1D8PQR7	Uncharacterized protein	orf19.7023 CAALFM_C700910CA	0.00045658	0.000701539	0.000545078
Q5APD0	Q5APD0	Uncharacterized protein	orf19.4835 CAALFM_C109710CA	0.000454778	0.000630591	0.00125223
A0A1D8PKD2	A0A1D8PKD2	Phosphopantothenoylcysteine decarboxylase complex subunit	orf19.7378 CAALFM_C305970CA	0.0004544	0.000493573	0.000603915
Q5A4J5	Q5A4J5	Ran GTPase-binding protein	orf19.3446 CAALFM_C601380CA	0.000454284	0	0
A0A1D8PF76	A0A1D8PF76	Uncharacterized protein	orf19.1139 CAALFM_C111770CA	0.000453964	0.000511039	0.000566645
Q59U90	Q59U90	Uncharacterized protein	orf19.1861 CAALFM_C207640WA	0.000451785	0.000749315	0.000327759
Q5ALP7	Q5ALP7	RNA polymerase specificity factor	orf19.1528 CAALFM_C202120WA	0.000450855	0.000788709	0.000276924
A0A1D8PJG1	A0A1D8PJG1	Guanine nucleotide-binding protein subunit alpha	GPA2 orf19.1621 CAALFM_C302240CA	0.00044946	0.000495867	0.000599092
A0A1D8PMZ3	A0A1D8PMZ3	Arginine N-methyltransferase 2 (EC 2.1.1.-)	RMT2 orf19.920 CAALFM_C500680WA	0.000449141	0.000468266	0
Q5A5P2	Q5A5P2	Serine/threonine protein kinase	AKL1 orf19.5357 CAALFM_C210750CA	0.000448269	0.000196154	0.000460096
A0A1D8PFH4	A0A1D8PFH4	Spa2p	SPA2 orf19.6362 CAALFM_C112620WA	0.000446787	0.000544855	0.000378156
A0A1D8PL37	A0A1D8PL37	Histidinol-phosphate transaminase	HIS5 orf19.4177 CAALFM_C400650WA	0.000445857	0	0.00036988
A0A1D8PDU2	A0A1D8PDU2	Chromatin-binding protein	orf19.6247 CAALFM_C106630WA	0.000445654	0.000250343	0.000283473
A0A1D8PKI6	A0A1D8PKI6	Uncharacterized protein	orf19.7386 CAALFM_C306050CA	0.000442487	0.00159689	0.00189791
A0A1D8PTZ9	A0A1D8PTZ9	Putative ATP-dependent kinase	CAALFM_CR09500CA orf19.7345	0.000442254	3.03e-05	0.000463083
Q59PA0	Q59PA0	Cox11p	COX11 orf19.1416 CAALFM_C404310WA	0.000442225	0.000465047	0.000631155
A0A1D8PU44	A0A1D8PU44	Mss51p	MSS51 CAALFM_CR10010CA orf19.7577	0.000441528	0.000280635	0
A0A1D8PTL4	A0A1D8PTL4	Uncharacterized protein	CAALFM_CR07920WA orf19.606	0.000436937	0.000645826	0.000759272
A0A1D8PNP4	A0A1D8PNP4	Uncharacterized protein	orf19.6658 CAALFM_C503490CA	0.00043682	0.000726367	0.000623208
Q5AI48	Q5AI48	FAS1 domain-containing protein CaO19.3004	CAALFM_C103120WA CaO19.10522 CaO19.3004	0.00043592	0.000220454	0.000755655
P22274	P22274	ADP-ribosylation factor	ARF1 CAALFM_CR08700CA CaO19.13805 CaO19.6447	0.000435658	0	0.000238845
Q5AFG1	Q5AFG1	Ribosome biogenesis protein ALB1	ALB1 CAALFM_C700160CA CaJ7.0023 CaO19.7107	0.000434874	0.000570576	0.00216061
A0A1D8PCW7	A0A1D8PCW7	Cdc73p	CDC73 orf19.2983 CAALFM_C102920WA	0.000433275	0.00028633	0.000289721
P29717	P29717	Glucan 1,3-beta-glucosidase (EC 2.4.1.-) (EC 3.2.1.58) (Exo-1,3-beta-glucanase)	XOG1 EXG EXG1 XOG CAALFM_C102990CA Ca49C10.05 CaO19.10507 CaO19.2990	0.000432549	0.000838366	0.00231522
Q5APG7	Q5APG7	Protein EFR3	EFR3 CAALFM_C109360CA CaO19.12261 CaO19.4798	0.000431997	0.000468394	0.000212868
A0A1D8PTY4	A0A1D8PTY4	Elf1p	ELF1 CAALFM_CR09370WA orf19.7332	0.000431968	0.000608121	0.000416331
Q5ANI8	Q5ANI8	RNA-binding ribosome biosynthesis protein	MAK21 orf19.5912 CAALFM_C304560WA	0.000427319	0.000378896	0.000364152
A0A1D8PQ06	A0A1D8PQ06	Metalloendopeptidase	STE23 orf19.5561 CAALFM_C602860WA	0.000425575	0.000975799	0.000779661
A0A1D8PJ38	A0A1D8PJ38	Bifunctional glycerol-3-phosphate/glycerone-phosphate O-acyltransferase	SCT1 orf19.1289 CAALFM_C300820WA	0.000422873	0.000438243	0.000130912
A0A1D8PL86	A0A1D8PL86	Mlp1p	MLP1 orf19.4683 CAALFM_C401060WA	0.000422379	0.00034967	0.000330691
A0A1D8PN84	A0A1D8PN84	Mitochondrial-processing protease subunit alpha	MAS2 orf19.6295 CAALFM_C501640WA	0.000422234	0	0.000628853
A0A1D8PRL8	A0A1D8PRL8	Uncharacterized protein	CAALFM_CR00130CA orf19.7522	0.000421972	0.000270671	0.00056722
A0A1D8PU31	A0A1D8PU31	Putative AAA family ATPase	YTA6 CAALFM_CR09860WA orf19.7558	0.000421362	0.00060793	0.000394297
Q5AHH0	Q5AHH0	Mediator of RNA polymerase II transcription subunit 1 (Mediator complex subunit 1)	MED1 orf19.826 CAALFM_C203980CA	0.000419444	0	0.000535705
Q59QN4	Q59QN4	Very-long-chain (3R)-3-hydroxyacyl-CoA dehydratase (EC 4.2.1.134)	CAALFM_CR05140WA orf19.640	0.000416509	0.000408442	0.00032447
Q59TA9	Q59TA9	Uncharacterized protein	orf19.4522 CAALFM_C102030CA	0.000415579	0.000532042	0.000500435
Q5ANB2	Q5ANB2	ATP-dependent RNA helicase DBP10 (EC 3.6.4.13)	DBP10 CAALFM_C305160CA CaO19.13412 CaO19.5991	0.000414068	0.000395629	0.000166354
Q5A462	Q5A462	DNA-directed RNA polymerase II core subunit	orf19.1248 CAALFM_C405630WA	0.000411599	0.000364203	0.000247436
Q5A2K5	Q5A2K5	Uncharacterized protein	orf19.2200 CAALFM_C207810WA	0.000409884	0	0
A0A1D8PQA6	A0A1D8PQA6	AMP-activated serine/threonine-protein kinase regulatory subunit	SNF4 orf19.5768 CAALFM_C603920WA	0.000409361	0.000457302	0.00043735
A0A1D8PR64	A0A1D8PR64	DNA polymerase (EC 2.7.7.7)	POL3 CAALFM_C702790CA	0.000409245	0.00063773	0.00050904
A0A1D8PDV1	A0A1D8PDV1	Uncharacterized protein	orf19.6245 CAALFM_C106660WA	0.000408519	0.000490035	0.000548339
A0A1D8PI52	A0A1D8PI52	25S rRNA (Adenine645-N1)-methyltransferase	RRP8 orf19.3630 CAALFM_C208480WA	0.000408344	0.000307579	0.000519345
A0A1D8PPB0	A0A1D8PPB0	V-type proton ATPase subunit a	STV1 orf19.1190 CAALFM_C600300CA	0.000406891	0.000195274	0.000408329
A0A1D8PFK5	A0A1D8PFK5	Chitin synthase	CHS3 CAALFM_C113110CA	0.000406484	0.000493732	0.00059405
P42800	P42800	Inositol-3-phosphate synthase (MIP synthase) (EC 5.5.1.4) (Myo-inositol 1-phosphate synthase) (IPS) (MI-1-P synthase)	INO1 CAALFM_CR10100CA CaO19.7585	0.000404944	0.000612775	0.000493255
Q5A8J1	Q5A8J1	Uncharacterized protein	orf19.5757 CAALFM_C603820CA	0.000402271	0.00144046	0.00208269
Q5AML2	Q5AML2	Cytoplasmic tRNA 2-thiolation protein 1 (EC 2.7.7.-) (Cytoplasmic tRNA adenylyltransferase 1)	NCS6 CTU1 CAALFM_C401500WA CaO19.12104 CaO19.4634	0.000399104	0.000361367	0.000164165
Q59MW1	Q59MW1	Type 2C protein phosphatase	PTC6 CAALFM_CR07770CA orf19.3705	0.000398232	0.00158258	0.00037695
Q5AKW2	Q5AKW2	Myosin 2	MYO2 orf19.5015 CAALFM_C113780WA	0.000394368	0.000409558	0.000488103
A0A1D8PKD5	A0A1D8PKD5	Elongator complex protein 3 (EC 2.3.1.48)	ELP3 orf19.7387 CAALFM_C306060WA	0.00039399	0.000269948	0.000385336
Q04782	Q04782	Lanosterol synthase (EC 5.4.99.7) (2,3-epoxysqualene--lanosterol cyclase) (Oxidosqualene--lanosterol cyclase) (OSC)	ERG7 CAALFM_C202460WA CaO19.1570	0.000389137	0.000226053	0.000147867
A0A1D8PQF0	A0A1D8PQF0	Uncharacterized protein	orf19.1096 CAALFM_C604370WA	0.000383703	0.000394546	0.000431047
Q5AI97	Q5AI97	Mitochondrial genome maintenance protein MGM101	MGM101 CAALFM_C102660CA CaO19.10473 CaO19.2956	0.000382396	0.000384633	0.000365577
A0A1D8PRJ5	A0A1D8PRJ5	Utp18p	UTP18 orf19.7154 CAALFM_C704190CA	0.000382047	0.00174048	0.000491145
A0A1D8PL09;A0A1D8PKZ6	A0A1D8PKZ6	Uncharacterized protein	orf19.6187 CAALFM_C307920WA	0.000381175	0	0
A0A1D8PL09;A0A1D8PKZ6	A0A1D8PL09	Uncharacterized protein	orf19.6185 CAALFM_C307910WA	0.000381175	0	0
A0A1D8PJI9	A0A1D8PJI9	Ubiquitin-protein ligase	orf19.229 CAALFM_C302410CA	0.000380071	0.000363438	0.000162778
A0A1D8PG88	A0A1D8PG88	Uncharacterized protein	orf19.2041 CAALFM_C200830CA	0.0003792	0.000537588	0.000200772
A0A1D8PR98	A0A1D8PR98	Lmo1p	LMO1 orf19.5147 CAALFM_C703080WA	0.000377979	0.00100091	0.000664973
A0A1D8PSB0	A0A1D8PSB0	Apl4p	APL4 CAALFM_CR02870WA orf19.2844	0.00037795	0.000572106	0
Q5A8H8	Q5A8H8	Pbp2p	PBP2 orf19.5771 CAALFM_C603940CA	0.000374638	0	0.000326882
A0A1D8PU55	A0A1D8PU55	Uncharacterized protein	CAALFM_CR10230WA orf19.7598	0.000372487	0.00021304	0
Q5A7B3	Q5A7B3	Uncharacterized protein	orf19.5049 CAALFM_C107790CA	0.000370279	0.000363152	0
Q59UG3	Q59UG3	Cysteine protease ATG4 (EC 3.4.22.-) (Autophagy-related protein 4)	ATG4 CAALFM_CR03220CA CaO19.2401 CaO19.9938	0.000370105	0.000300351	0.000700489
A0A1D8PCR4	A0A1D8PCR4	Dip5p	DIP5 orf19.2942 CAALFM_C102530CA	0.000368041	0.000544345	0.000466015
Q59T43	Q59T43	Uncharacterized protein	orf19.6874 CAALFM_C205640WA	0.000367693	0.000288478	0.000280815
A0A1D8PE37	A0A1D8PE37	Amidophosphoribosyltransferase (ATase) (EC 2.4.2.14) (Glutamine phosphoribosylpyrophosphate amidotransferase)	ADE4 orf19.1233 CAALFM_C107710CA	0.000364438	0.000430466	0.000722933
Q5AGB5	Q5AGB5	Uncharacterized protein	orf19.4264 CAALFM_C502520WA	0.00036345	0.000303535	0.000229779
Q5A2W2	Q5A2W2	Protein DML1	DML1 CAALFM_C306600CA CaO19.7449	0.000362956	0.000296191	0
Q5AKU7	Q5AKU7	Dos2p	DOS2 orf19.5030 CAALFM_C113920WA	0.000361416	0.000395502	0.000439515
Q5AKB1	Q5AKB1	Ribonuclease T2-like 1-B (RNase T2-like B) (EC 3.1.27.1)	RNY1-B CAALFM_C504260WA CaO19.11391 CaO19.3910	0.000360399	0.000391932	0.000304328
A0A1D8PHD1	A0A1D8PHD1	Uncharacterized protein	orf19.3556 CAALFM_C205270WA	0.000356767	0.000457525	0.000286049
Q5ANB5	Q5ANB5	Uncharacterized protein	orf19.5989 CAALFM_C305150WA	0.000353832	0.00180135	0.00270588
A0A1D8PNS3	A0A1D8PNS3	Mtr10p	MTR10 orf19.1119 CAALFM_C503760CA	0.000351333	0.000190302	0.000141104
Q59VY2	Q59VY2	Abp140p	ABP140 orf19.3676 CAALFM_C102190WA	0.000350927	0	0.000351053
Q59X92	Q59X92	Erv46p	ERV46 orf19.586 CAALFM_C500830CA	0.000349822	0.000360666	0.000361933
A0A1D8PRZ3	A0A1D8PRZ3	Putative proline--tRNA ligase	PRS CAALFM_CR01480WA orf19.2532	0.000348195	0.000385462	0.000367222
P53697	P53697	Mannan polymerase complex subunit MNN9	MNN9 CAALFM_C306020WA CaO19.7383	0.000343866	0.0011313	0.000500052
A0A1D8PEX3	A0A1D8PEX3	DNA-directed RNA polymerase subunit (EC 2.7.7.6)	RPA190 orf19.1839 CAALFM_C110670CA	0.000342616	0.000443756	0.000374594
A0A1D8PM92	A0A1D8PM92	Nucleocytoplasmic transporter	orf19.748 CAALFM_C405180CA	0.000340263	0.000323821	0.000315838
Q5ACK7	Q5ACK7	ATP-dependent RNA helicase DRS1 (EC 3.6.4.13)	DRS1 CAALFM_CR10550WA CaO19.7635	0.000339652	0.00100171	0.00065867
Q5A8I4	Q5A8I4	SKI complex subunit WD repeat protein	SKI8 orf19.5764 CAALFM_C603890CA	0.000339449	0	0
Q5ADU9	Q5ADU9	Protein serine/threonine phosphatase	orf19.6742 CAALFM_C307460WA	0.000338374	0.000450195	0.000375005
A0A1D8PJN6	A0A1D8PJN6	Kre5p	KRE5 orf19.290 CAALFM_C302960CA	0.000336427	0.000197244	0.000114066
A0A1D8PLA3	A0A1D8PLA3	rRNA-processing protein	PWP1 orf19.4640 CAALFM_C401450WA	0.000334422	0.000319232	0.000305397
Q5AMG5	Q5AMG5	5'-3' exoribonuclease 2 (EC 3.1.13.-)	RAT1 CAALFM_C401080WA CaO19.12150 CaO19.4681	0.000332795	0.000259245	0.000453711
A0A1D8PKI9	A0A1D8PKI9	Uncharacterized protein	orf19.7457 CAALFM_C306680CA	0.00033108	0.000324554	0.000486432
A0A1D8PMS1	A0A1D8PMS1	DNA-directed RNA polymerase subunit (EC 2.7.7.6)	orf19.3103 CAALFM_C407060WA	0.000330441	0.000240469	0.000179878
A0A1D8PUB3	A0A1D8PUB3	Uncharacterized protein	CAALFM_CR10730CA orf19.7662	0.000326664	0.000178086	0.000193035
A0A1D8PQ25	A0A1D8PQ25	DNA-directed DNA polymerase	POL5 orf19.5597 CAALFM_C603120WA	0.000326141	0.000297345	0.00036903
Q5AIB4	Q5AIB4	Uncharacterized protein	orf19.2939 CAALFM_C102500WA	0.000324426	0	0.000182616
Q59W63	Q59W63	KRR1 small subunit processome component (KRR-R motif-containing protein 1)	KRR1 orf19.661 CAALFM_C111420WA	0.000323932	0.000506417	0.000796021
Q5AJS6	Q5AJS6	Multiple RNA-binding domain-containing protein 1	MRD1 CAALFM_C302020WA CaO19.1646 CaO19.9215	0.000322857	0.000142819	0.000201961
Q5A6A4	Q5A6A4	tRNA N6-adenosine threonylcarbamoyltransferase (EC 2.3.1.234) (N6-L-threonylcarbamoyladenine synthase) (t(6)A synthase) (t(6)A37 threonylcarbamoyladenosine biosynthesis protein KAE1) (tRNA threonylcarbamoyladenosine biosynthesis protein KAE1)	KAE1 CAALFM_C404920WA CaO19.11267 CaO19.3787	0.000321172	0	0
A0A1D8PGH5	A0A1D8PGH5	UV-damaged DNA-binding protein	RAD7 orf19.1493 CAALFM_C201840CA	0.000320184	0.000714511	0.000268595
Q5A352	Q5A352	Uncharacterized protein	CAALFM_CR08430WA orf19.6411	0.000320155	0.000375869	8.61e-05
Q5A6T5	Q5A6T5	Serine/threonine-protein kinase STE7 homolog (EC 2.7.12.2)	HST7 STE7 CAALFM_CR03900WA CaO19.469 CaO19.8100	0.000317162	0.000396203	0.000522496
A0A1D8PRK5	A0A1D8PRK5	Uncharacterized protein	orf19.7131 CAALFM_C704310CA	0.000316232	0.00094603	0
Q59LF2	Q59LF2	Alpha-1,3/1,6-mannosyltransferase ALG2 (EC 2.4.1.132) (EC 2.4.1.257) (Asparagine-linked glycosylation protein 2) (GDP-Man:Man(1)GlcNAc(2)-PP-Dol alpha-1,3-mannosyltransferase) (GDP-Man:Man(1)GlcNAc(2)-PP-dolichol mannosyltransferase) (GDP-Man:Man(2)GlcNAc	ALG2 CAALFM_C604030WA CaO19.1221 CaO19.8808	0.000314605	0.000326244	0.000346805
A0A1D8PT62	A0A1D8PT62	Uncharacterized protein	CAALFM_CR06140WA orf19.3869	0.000314111	0	0.000323484
A0A1D8PLR2	A0A1D8PLR2	GPI-anchor transamidase subunit	orf19.2677 CAALFM_C403130WA	0.000311467	0	0.00381636
A0A1D8PCD2	A0A1D8PCD2	Nma111p	NMA111 orf19.3288 CAALFM_C100990CA	0.000310827	0.000262289	0.000237675
Q5A2V2	Q5A2V2	Protein RMD9, mitochondrial	RMD9 CAALFM_C306700CA CaO19.7459	0.000310362	0.000464888	0.000214151
A0A1D8PE85	A0A1D8PE85	Bud6p	BUD6 orf19.5087 CAALFM_C108120WA	0.000307951	0.000228794	0.000193235
Q5AND6	Q5AND6	Fgr44p	FGR44 orf19.5967 CAALFM_C304990WA	0.000305713	0.000755466	0.000278842
A0A1D8PKG5	A0A1D8PKG5	Uncharacterized protein	orf19.7422 CAALFM_C306370CA	0.000302575	0.000829474	0.00066204
Q59W48	Q59W48	Microtubule-binding protein	orf19.676 CAALFM_C111250WA	0.000300367	0.00143568	0.000876399
Q5ADX4	Q5ADX4	Putative serine hydrolase	orf19.6717 CAALFM_C307700WA	0.000300047	0.000809362	0.0002778
A0A1D8PRI4	A0A1D8PRI4	Kap120p	KAP120 orf19.7177 CAALFM_C704030CA	0.00029903	0.000306566	0.000146617
Q5ADW5	Q5ADW5	Uncharacterized protein	orf19.6726 CAALFM_C307630CA	0.000297461	0.000392952	0.000311919
Q5A315	Q5A315	Uncharacterized protein	CAALFM_CR08710WA orf19.6448	0.000296124	0.000506067	0.000382541
Q5AKA2	Q5AKA2	Uncharacterized protein	orf19.3919 CAALFM_C504320CA	0.000295892	0.00054358	0.000190879
A0A1D8PLW7	A0A1D8PLW7	Nup84p	NUP84 orf19.1298 CAALFM_C403800CA	0.000294759	0.000371152	0.000254356
A0A1D8PDF4	A0A1D8PDF4	Exosome nuclease subunit	RRP6 orf19.58 CAALFM_C105050CA	0.000294439	0.000671324	3.16e-05
A0A1D8PFM7	A0A1D8PFM7	Uncharacterized protein	orf19.4959 CAALFM_C113320CA	0.000293625	0.000880692	0.000892075
Q5A2J7	Q5A2J7	Calcium channel YVC1 (Vacuolar transiant receptor potential (TPR) channel YVC1) (Yeast vacuolar conductance protein 1)	YVC1 CAALFM_C207730WA CaO19.2209 CaO19.9754	0.000292376	0.000317144	0.000289064
A0A1D8PLT5	A0A1D8PLT5	Uncharacterized protein	orf19.2664 CAALFM_C403290WA	0.000291446	0	0.000748036
A0A1D8PRA5	A0A1D8PRA5	Ifa21p	IFA21 orf19.5138 CAALFM_C703170WA	0.000288962	0.000227504	0.000282706
P40954	P40954	Chitinase 3 (EC 3.2.1.14)	CHT3 CAALFM_CR10110WA CaO19.7586	0.000288401	7.06e-05	0.000379581
Q59SS8	Q59SS8	Diacylglycerol O-acyltransferase	orf19.6941 CAALFM_C303760WA	0.000286989	0.000310967	0.000210166
Q5AK66	Q5AK66	Phosphatidylserine decarboxylase proenzyme 2 (EC 4.1.1.65) [Cleaved into: Phosphatidylserine decarboxylase 2 beta chain; Phosphatidylserine decarboxylase 2 alpha chain]	PSD2 CAALFM_C504680WA CaO19.3954 orf19.3954	0.000286396	0.000257154	0.000208297
Q5AMQ1	Q5AMQ1	Uncharacterized protein	orf19.4595 CAALFM_C401970WA	0.00028433	0	0.000243775
A0A1D8PGY6	A0A1D8PGY6	Uncharacterized protein	orf19.841 CAALFM_C203800CA	0.000283824	0.000255669	0.00034549
A0A1D8PLT4	A0A1D8PLT4	Karyopherin	MSN5 orf19.2665 CAALFM_C403280WA	0.00028007	0.000234273	0.000194121
A0A1D8PEL3	A0A1D8PEL3	Nup188p	NUP188 orf19.4808 CAALFM_C109450CA	0.00027991	0.000210462	0.000243742
Q59UE6	Q59UE6	Uncharacterized protein	CAALFM_CR03080CA orf19.2418	0.000278556	0.00033861	0.000215787
Q5AD28	Q5AD28	Phenylalanine--tRNA ligase	MSF1 orf19.2039 CAALFM_C200850WA	0.000277182	0.000228887	0
A0A1D8PDF7	A0A1D8PDF7	Uncharacterized protein	orf19.53 CAALFM_C104990CA	0.000277013	0	0.000225132
Q59TP1	Q59TP1	Cell wall protein RTB1 (Repressed by TUP1 protein 1)	RBT1 RBT99 CAALFM_C403520CA CaO19.1327 CaO19.8907	0.000276949	0	0.00110731
A0A1D8PS72	A0A1D8PS72	Protein phosphatase regulator	CAALFM_CR02390WA orf19.3728	0.000276092	0	0.000213742
Q5ADY1	Q5ADY1	Utp9p	UTP9 orf19.6710 CAALFM_C307750WA	0.000272207	0.000590815	0.0033957
Q5A8Z2	Q5A8Z2	Uncharacterized protein	orf19.3342 CAALFM_C101540WA	0.000271408	0.00027222	0.000499367
Q5AEC8	Q5AEC8	ESCRT-I subunit protein	orf19.340 CAALFM_C303430CA	0.000271295	0.00021021	0.000182052
Q5A3N2	Q5A3N2	Uncharacterized protein	orf19.5238 CAALFM_C112250CA	0.000271173	0.0003919	0.00039142
A0A1D8PP09	A0A1D8PP09	Membrane insertase	orf19.3946 CAALFM_C504620CA	0.000271123	0.000197598	0.000388734
A0A1D8PE84	A0A1D8PE84	Cdr4p	CDR4 orf19.5079 CAALFM_C108070WA	0.00027076	0.000499023	0.000403971
Q5A0J5	Q5A0J5	Ebp7p	EBP7 orf19.5816 CAALFM_C202880CA	0.00026967	0.000421573	0.000341379
A0A1D8PKJ8	A0A1D8PKJ8	Uncharacterized protein	orf19.6828 CAALFM_C306760WA	0.00026494	0.000561652	0.000268932
A0A1D8PSN8	A0A1D8PSN8	rRNA (Cytosine-C5-)-methyltransferase	CAALFM_CR04170WA orf19.501	0.00026451	0.00306888	0.00218135
Q5AB99	Q5AB99	Uncharacterized protein	orf19.6071 CAALFM_C100380CA	0.000263066	0.000449621	0.000210062
A0A1D8PQD2	A0A1D8PQD2	CCR4-NOT core subunit	CDC39 orf19.1084 CAALFM_C604270WA	0.000262726	0.000247207	0.000373552
A0A1D8PGL4	A0A1D8PGL4	Cation-transporting ATPase (EC 3.6.3.-)	orf19.1573 CAALFM_C202490CA	0.000262034	0.000311841	0
A0A1D8PNH7	A0A1D8PNH7	Uncharacterized protein	orf19.4287 CAALFM_C502690WA	0.000261674	0	0.0006103
Q5A5Q7	Q5A5Q7	Uncharacterized protein	orf19.5342 CAALFM_C210630WA	0.000261444	0.000163141	0.000279308
Q5A4X0	Q5A4X0	E3 ubiquitin-protein ligase BRE1 (EC 2.3.2.27) (RING-type E3 ubiquitin transferase BRE1)	BRE1 CAALFM_C500210CA CaO19.8591 CaO19.976	0.000261067	0.00027418	0.000218615
Q5A331	Q5A331	AAA family ATPase	CAALFM_CR08590WA orf19.6432	0.000259654	0.000249212	0.000380184
Q5AI24	Q5AI24	3-hydroxyisobutyryl-CoA hydrolase, mitochondrial (EC 3.1.2.4) (3-hydroxyisobutyryl-coenzyme A hydrolase)	EHD3 orf19.3029 CAALFM_C103320CA	0.000258716	0.000245033	0
A0A1D8PEM3	A0A1D8PEM3	Doa1p	DOA1 orf19.4829 CAALFM_C109660WA	0.000258701	0	0.00027591
A0A1D8PMS7	A0A1D8PMS7	Exocyst subunit	SEC10 orf19.3086 CAALFM_C407190WA	0.000256589	0.000312274	0.000383144
A0A1D8PR43	A0A1D8PR43	AAA family ATPase peroxin 1	PEX1 orf19.6460 CAALFM_C702490WA	0.000256577	0.000148891	0.000142803
Q5AHE2	Q5AHE2	Uga11p	UGA11 orf19.854 CAALFM_C203640WA	0.000255264	0.000321622	0.000732881
A0A1D8PMH5	A0A1D8PMH5	Vacuolar protein sorting-associated protein	VPS13 orf19.4416 CAALFM_C406060WA	0.000251425	0.00020585	0.00010457
A0A1D8PMC9	A0A1D8PMC9	Gyp2p	GYP2 orf19.1244 CAALFM_C405600WA	0.000250853	0.000283433	0.00030082
A0A1D8PPS8	A0A1D8PPS8	Uncharacterized protein	orf19.3453 CAALFM_C602140WA	0.000250833	0.000321558	0.000252977
Q5AMT3	Q5AMT3	Putative methyltransferase	orf19.4563 CAALFM_C402260CA	0.000250382	0.000294553	0.00027717
A0A1D8PPM9;Q5A894	A0A1D8PPM9	Oye23p	OYE23 orf19.3433 CAALFM_C601510WA	0.000249743	0.00120891	0.00129887
A0A1D8PPM9;Q5A894	Q5A894	Oye22p	OYE22 CAALFM_CR01200WA orf19.3234	0.000249743	0.00120891	0.00129887
Q59K07	Q59K07	Chromatin modification-related protein EAF3	EAF3 CAALFM_C208280WA CaO19.2660	0.000248107	0.000371375	0.000452477
A0A1D8PT49	A0A1D8PT49	Serine/threonine protein kinase	CAALFM_CR06040WA orf19.3854	0.000247584	0.000260189	0.000532088
Q5A1F2	Q5A1F2	Sorting nexin 1	orf19.2867 CAALFM_C406650WA	0.000239625	0	0.000315865
A0A1D8PEJ7	A0A1D8PEJ7	Basic amino acid transporter	orf19.4779 CAALFM_C109210CA	0.000238082	0.000171272	0.000110838
A0A1D8PJB1	A0A1D8PJB1	Mitochondrial 37S ribosomal protein MRP1	orf19.1662 CAALFM_C301850WA	0.000238009	0	8.69e-05
A0A1D8PLU9	A0A1D8PLU9	Uncharacterized protein	orf19.1323 CAALFM_C403560WA	0.000237417	0.000170637	0.000208497
A0A1D8PQ44	A0A1D8PQ44	DNA-directed RNA polymerase III subunit RPC6 (RNA polymerase III subunit C6)	orf19.5608 CAALFM_C603210CA	0.000236798	0	0.000260988
Q5ABB5	Q5ABB5	Uncharacterized protein	orf19.6055 CAALFM_C100530CA	0.000234249	0.000198921	0.000181827
A0A1D8PP04	A0A1D8PP04	Uncharacterized protein	orf19.3949 CAALFM_C504640CA	0.00023191	0.000332969	0.000184175
A0A1D8PQ51	A0A1D8PQ51	Uncharacterized protein	orf19.5617 CAALFM_C603290WA	0.000231527	0.000360188	0.000188829
A0A1D8PCY8	A0A1D8PCY8	Mas1p	MAS1 orf19.3026 CAALFM_C103300CA	0.000230527	0	0.000354122
A0A1D8PSF5	A0A1D8PSF5	Kti12p	KTI12 CAALFM_CR03370CA orf19.2385	0.000230428	0.000229426	0.000220941
Q5AM50	Q5AM50	Nonsense-mediated decay protein 4	NMD4 CAALFM_C202090WA CaO19.1525 CaO19.9101	0.000230077	0	0
A0A1D8PQZ0	A0A1D8PQZ0	Coronin	CRN1 orf19.6534.2 CAALFM_C701850CA	0.000229356	0.000473174	0.000317592
Q5AG31	Q5AG31	Mediator of RNA polymerase II transcription subunit 14 (Mediator complex subunit 14)	MED14 RGR1 CAALFM_C503160WA CaO19.11825 CaO19.4348	0.000228778	0.00010609	0.000211103
A0A1D8PQL5	A0A1D8PQL5	CDP-diacylglycerol--glycerol-3-phosphate 3-phosphatidyltransferase	PEL1 orf19.7072 CAALFM_C700470CA	0.000227857	0.000241891	0.000217628
A0A1D8PMZ0	A0A1D8PMZ0	Uncharacterized protein	orf19.928 CAALFM_C500610CA	0.000223841	0.00021217	0
A0A1D8PE70	A0A1D8PE70	AP-2 complex subunit alpha	orf19.2786 CAALFM_C107590CA	0.000221601	0.000103935	0.000289858
A0A1D8PNC0	A0A1D8PNC0	Origin recognition complex subunit 4	ORC4 orf19.4221 CAALFM_C502150CA	0.000221525	0.000227969	0.000186159
A0A1D8PGR6	A0A1D8PGR6	5-oxoprolinase	HYU1 orf19.5804 CAALFM_C202990CA	0.000221078	0.0002928	0.00051074
Q59TU4	Q59TU4	Uncharacterized protein	orf19.1150 CAALFM_C111690WA	0.000220935	0.000352921	0
A0A1D8PE20	A0A1D8PE20	Uncharacterized protein	orf19.4423 CAALFM_C107440WA	0.000220482	0	0.000205693
A0A1D8PQ22	A0A1D8PQ22	Uncharacterized protein	orf19.5569 CAALFM_C602930WA	0.000218794	0.000347375	0.000317044
A0A1D8PIF6	A0A1D8PIF6	Sulfite reductase subunit alpha	MET10 orf19.4076 CAALFM_C209140CA	0.000216516	0.000908325	0.00959654
A0A1D8PIJ4	A0A1D8PIJ4	Uncharacterized protein	orf19.1381 CAALFM_C209710CA	0.000214261	0.000116588	0.000154578
A0A1D8PSH4	A0A1D8PSH4	CCR4-NOT core ubiquitin-protein ligase subunit	NOT4 CAALFM_CR03420CA orf19.2379	0.000211651	0	0
Q5A102	Q5A102	Mismatch repair ATPase	MSH2 orf19.3093 CAALFM_C407120CA	0.000210021	0.000153853	0.000212106
[truncated: 350 more rows]
