# Supplementary material for: Multi-omics Signature of Candida auris, an Emerging and Multidrug-Resistant Pathogen
Source: mSystems. 2019 Jun 11;4(4):e00257-19. doi: 10.1128/mSystems.00257-19 (PMC6561322; doi:10.1128/mSystems.00257-19)
Supplement: TABLE S3 [file mSystems.00257-19-st003.xlsx]

## Sheet: Table S3
Supplemental Table S3 - Comparative analysis of C. albicans strain 90028 vs. C. auris isolates. Protein abundances were normalized into relative copies numbers. Then values were divided by the average of the between all samples and transformed into Log2 scale (see material and methods for details).
Statistically significant comparisons are highlighted in blue, while less and more abundant proteins are highlighted in green and red scales, respectively.
				T.test p-value			Log2 (Intesity/Average)
C.albicans_ID	Protein names	Gene names	C.auris_ID	90028_vs_MMC1	90028_vs_MMC2	MMC1_vs_MMC2	C.albicans_90028_1	C.albicans_90028_2	C.albicans_90028_3	C.auris_MMC1_01	C.auris_MMC1_02	C.auris_MMC1_03	C.auris_MMC2_01	C.auris_MMC2_02	C.auris_MMC2_03
A0A1D8PMD0	1-(5-phosphoribosyl)-5-[(5-phosphoribosylamino)methylideneamino] imidazole-4-carboxamide isomerase (EC 5.3.1.16) (5-proFAR isomerase) (Phosphoribosylformimino-5-aminoimidazole carboxamide ribotide isomerase)	CAALFM_C405640CA	A0A0L0P6B4	0.506849	0.0648459	0.0701603	0.599435	-0.0803693	0.582297	0.0749764	0.218439	0.382481	-0.168963	-6.42648	-0.688908
Q59WJ5	1,2-dihydroxy-3-keto-5-methylthiopentene dioxygenase (EC 1.13.11.54) (Acireductone dioxygenase (Fe(2+)-requiring)) (ARD) (Fe-ARD)	ADI1 CAALFM_C111100WA CaO19.2306 CaO19.9842	A0A0L0NZE7	0.153903	0.31785	0.529787	-0.963161	-0.905407	-0.249469	-0.594568	0.181578	0.0435104	-0.739152	1.48751	-0.181386
A0A1D8PCT0	1,3-beta-glucan synthase	GSC1 orf19.2929 CAALFM_C102420CA	A0A0L0P0U2	0.00145447	0.0506681	0.284669	0.555958	0.552742	0.449733	-0.952347	-0.262257	-0.707926	-0.605779	0.349208	-0.315726
Q5AJY5	1,3-beta-glucanosyltransferase PGA4 (EC 2.4.1.-) (GPI-anchored protein 4)	PGA4 GAS1 CAALFM_C505390CA CaO19.11518 CaO19.4035	A0A0L0P0U1	0.00010875	0.000374673	0.0509368	-11.0547	-11.0547	-11.0547	0.410171	0.42844	0.124764	0.688089	1.04105	0.645948
A0A1D8PQ59	1,4-alpha-glucan branching enzyme	GLC3 orf19.5622 CAALFM_C603340CA	A0A0L0NVE6	0.00240461	0.35732	0.154967	-0.449583	-0.673837	-0.399273	0.557938	0.490931	0.24723	0.466187	-0.504266	-0.450569
Q5ANL6	13 kDa ribonucleoprotein-associated protein	SNU13 CAALFM_C304380CA CaO19.13306 CaO19.5885	A0A0L0NQW9	0.154002	0.0805804	0.527963	1.00694	0.13124	0.574702	0.468036	-1.0263	-0.423563	-0.334023	-11.1482	-0.0112803
O42766	14-3-3 protein homolog	BMH1 BMH CAALFM_C103220CA CaO19.10532 CaO19.3014	A0A0L0NV08	0.0457995	0.00419369	0.00819553	-0.348203	-0.833285	-0.280135	-0.12736	-0.0254557	0.0625147	0.430281	0.432753	0.251048
A0A1D8PFV8	17-beta-hydroxysteroid dehydrogenase-like protein	orf19.7214 CAALFM_C114060WA	A0A0L0NRW0	4.63251e-06	0.000224677	0.133329	-1.73607	-1.71489	-1.81298	0.561005	0.449804	0.536374	0.309946	0.21366	0.505711
A0A1D8PF50	18S rRNA pseudouridine methyltransferase	NEP1 CAALFM_C111380WA	A0A0L0NZI1	0.0192375	0.0192375	1	0.865128	2.16366	1.4012	-6.72287	-6.72287	-6.72287	-6.72287	-6.72287	-6.72287
Q5AEL8	1-acyl-sn-glycerol-3-phosphate acyltransferase (EC 2.3.1.51)	SLC1 orf19.250 CAALFM_C302600CA	A0A0L0P8X0	0.00681459	0.0297635	0.757471	-1.7354	-0.926529	-0.791404	0.135453	0.546513	0.145183	0.301354	0.815264	-0.0908181
Q5AK46	1-pyrroline-5-carboxylate dehydrogenase	PUT2 orf19.3974 CAALFM_C504880CA	A0A0L0NXL3	0.00077016	0.022972	0.297217	-0.974666	-0.899746	-0.671966	0.101236	0.0254559	0.227895	-0.0561761	0.782379	0.468966
A0A1D8PI52	25S rRNA (Adenine645-N1)-methyltransferase	RRP8 orf19.3630 CAALFM_C208480WA	A0A0L0P6F4	0.00253522	0.00253522	1	1.5183	1.10947	1.8652	-4.16439	-4.16439	-4.16439	-4.16439	-4.16439	-4.16439
A0A1D8PS23	25S rRNA (Uracil2843-N3)-methyltransferase	CAALFM_CR01780WA orf19.2575	A0A0L0NXT4	0.373901	0.118886	0.186182	-4.43808	-4.43808	-4.43808	0.242007	-4.43808	-4.43808	1.78878	-4.43808	2.03045
A0A1D8PPA8	2-aminoadipate transaminase	orf19.1180 CAALFM_C600210WA	A0A0L0P8U0	0.0105691	0.0348548	0.373901	1.89209	0.886683	1.13946	-7.04301	-7.04301	-7.04301	-7.04301	0.261161	-7.04301
A0A1D8PP61	2-dehydropantoate 2-reductase	orf19.4006 CAALFM_C505140WA	A0A0L0P740	0.130194	0.130194	1	-4.12813	1.80124	2.35459	-4.12813	-4.12813	-4.12813	-4.12813	-4.12813	-4.12813
Q5AB86	2-isopropylmalate synthase	LEU4 orf19.6086 CAALFM_C100170WA	A0A0L0NSL5	6.00444e-07	0.0985014	0.0221047	-4.25717	-3.98086	-4.0798	1.03376	1.11101	1.10688	0.0686354	-3.01266	0.369021
Q59ZE2	2-methoxy-6-polyprenyl-1,4-benzoquinol methylase, mitochondrial (EC 2.1.1.201) (Ubiquinone biosynthesis methyltransferase COQ5)	COQ5 orf19.3577 CAALFM_C205470WA	A0A0L0NXD3	0.735195	0.21345	0.161508	0.375899	-0.183353	0.355557	0.284189	0.0602005	0.464067	-0.264426	-8.70577	0.0942793
Q5A3V6	3,4-dihydroxy-2-butanone 4-phosphate synthase (DHBP synthase) (EC 4.1.99.12)	RIB3 CAALFM_C112360CA CaO19.12693 CaO19.5228	A0A0L0P9I4	0.093668	0.777403	0.431984	-0.0159253	-0.443077	-0.764464	0.545614	0.70169	-0.173001	0.734384	-2.38425	-0.220169
A0A1D8PS00	3'-5'-exodeoxyribonuclease (Fragment)	CAALFM_CR01550CA orf19.2541	A0A0L0NPK2	0.0123108	0.00285457	0.0481406	-6.30548	-6.30548	-1.10258	-0.344913	0.296693	0.293652	0.735383	0.567231	1.08481
A0A1D8PNP0	37S ribosomal protein mrp10, mitochondrial	orf19.2650.1 CAALFM_C503290CA	A0A0L0P2Z6	1	0.118737	0.118737	-6.28789	-6.28789	-6.28789	-6.28789	-6.28789	-6.28789	2.03319	-6.28789	2.26823
Q5AQ57	37S ribosomal protein S25, mitochondrial	RSM25 CAALFM_C108920WA CaO19.12213 CaO19.12214 CaO19.4751	A0A0L0NVU2	0.0284369	0.0124034	0.574787	-1.45424	-1.09006	-0.588496	0.744956	-0.16661	0.511036	0.357772	-0.127865	0.391456
O94150	37S ribosomal protein S9, mitochondrial	MRPS9 CAALFM_C112340CA CaO19.12695 CaO19.5230	A0A0L0P9K0	0.00902937	0.149853	0.436827	-0.671901	-0.533294	-0.386687	-0.0237149	0.142919	-0.108806	-0.189083	0.977557	0.0772186
A0A1D8PD39	3-hydroxy-3-methylglutaryl coenzyme A reductase (HMG-CoA reductase) (EC 1.1.1.34)	HMG1 orf19.1031 CAALFM_C103780CA	A0A0L0P484	0.80236	0.0217214	0.16058	0.833628	0.290361	-0.149592	-6.92217	1.27513	1.09267	-0.955226	-6.92217	-6.92217
A0A1D8PTW6	3-hydroxy-3-methylglutaryl coenzyme A synthase (HMG-CoA synthase) (EC 2.3.3.10)	ERG13 CAALFM_CR09160CA orf19.7312	A0A0L0NYR8	0.000105155	0.00250315	0.0448488	-0.854359	-0.910915	-0.81799	0.333552	0.475036	0.518184	0.0111465	0.0164214	0.317756
Q59K86	3-hydroxyanthranilate 3,4-dioxygenase (EC 1.13.11.6) (3-hydroxyanthranilate oxygenase) (3-HAO) (3-hydroxyanthranilic acid dioxygenase) (HAD) (Biosynthesis of nicotinic acid protein 1)	BNA1 CAALFM_CR05440WA CaO19.3515	A0A0L0P6J7	0.29482	0.0293527	0.0525096	-0.442821	-0.191292	-0.338546	-0.140574	-0.0584327	-0.360504	0.0263025	0.576534	0.527699
Q5AI24	3-hydroxyisobutyryl-CoA hydrolase, mitochondrial (EC 3.1.2.4) (3-hydroxyisobutyryl-coenzyme A hydrolase)	EHD3 orf19.3029 CAALFM_C103320CA	A0A0L0P4P1	0.00149528	0.0424774	0.71244	-5.78529	-5.86368	-10.8096	0.641102	0.33443	0.975217	0.860981	-1.13879	0.9316
A0A1D8PRP8	3-isopropylmalate dehydratase (EC 4.2.1.33) (Alpha-IPM isomerase) (Isopropylmalate isomerase)	LEU1 CAALFM_CR00360CA orf19.7498	A0A0L0NSS4	0.00115689	0.0330238	0.00114291	-0.407629	-0.0197326	-0.28541	1.02416	0.820083	0.785934	-1.36574	-8.70796	-0.928796
A0A1D8PQK5	3-isopropylmalate dehydrogenase (EC 1.1.1.85)	LEU2 orf19.7080 CAALFM_C700400WA	A0A0L0P2D6	0.00425575	0.00634401	0.630237	-1.22254	-0.779889	-1.63053	0.299099	0.662899	0.217706	0.279521	0.547827	0.0199103
Q5A888	3-keto-steroid reductase	ERG27 CAALFM_CR01140CA orf19.3240	A0A0L0NVZ6	0.00545972	0.214844	0.164415	-7.30936	-1.76111	-1.5778	1.15294	0.382071	1.04133	0.273432	-7.30936	0.644965
Q5ABB3	3-methyl-2-oxobutanoate hydroxymethyltransferase (EC 2.1.2.11)	orf19.6057 CAALFM_C100510WA	A0A0L0NP97	2.37865e-07	2.37865e-07	1	1.42417	1.40659	1.47423	-2.75808	-2.75808	-2.75808	-2.75808	-2.75808	-2.75808
O42817	40S ribosomal protein S0	RPS0 YST1 CAALFM_C305370CA CaO19.6975	A0A0L0NZQ3	0.608655	0.98051	0.888831	0.207253	-0.364723	-0.0244543	-0.158842	0.211765	0.116229	-0.50607	0.851061	-1.18445
P40910	40S ribosomal protein S1 (S3aE)	RPS1 PLC1 RP10 RPS10 CAALFM_C103090WA CaO19.10520 CaO19.3002	A0A0L0P6R2	0.000193146	0.000140649	0.678453	0.790021	0.864559	0.865508	-0.435627	-1.1811	-0.845029	-0.380535	-0.975397	-0.702992
Q5ADQ6	40S ribosomal protein S12	RPS12 orf19.6785 CAALFM_C307150CA	A0A0L0NSV5	0.280916	0.806508	0.565871	-0.0210846	0.084916	-0.139904	0.216832	-0.106522	0.376621	0.413782	-2.83937	0.245016
Q5A7K0	40S ribosomal protein S24	RPS24 orf19.5466 CAALFM_C300090WA	A0A0L0NVH6	0.00039847	0.00482904	0.891893	0.913537	0.76166	1.04569	-1.09719	-0.64444	-0.69319	-0.220886	-2.81846	-0.664086
Q5ALV6	40S ribosomal protein S26	RPS26A orf19.1470 CAALFM_C201610CA	A0A0L0P2P1	0.000382033	0.000511206	0.636007	1.53242	1.17394	1.40174	-1.34635	-13.255	-3.79874	-1.10278	-13.255	-1.84762
A0A1D8PCI6	40S ribosomal protein S4	RPS42 orf19.3354 CAALFM_C101640WA	A0A0L0NW64	0.0123559	0.383624	0.615614	0.404996	0.537474	0.405219	-1.34306	-0.299491	-0.201333	-0.29569	0.804468	-1.92938
A0A1D8PL99	40S ribosomal protein S6	RPS6A orf19.4660 CAALFM_C401270WA	A0A0L0P513	0.0912414	0.861242	0.0895558	-0.0977927	0.210909	0.224752	-0.562728	0.00968939	-0.455566	0.0656839	0.363966	-0.0101027
Q5AJ93	40S ribosomal protein S7	RPS7A orf19.1700 CAALFM_C301490WA	A0A0L0P2R9	0.000578202	5.54395e-05	0.0154559	0.745055	0.881847	0.920188	-0.530967	-0.0913299	-0.500086	-1.27037	-1.52089	-1.03496
Q59T44	40S ribosomal protein S8	RPS8A orf19.6873 CAALFM_C205610CA	A0A0L0NVC4	0.184634	0.0284615	0.172327	0.123396	0.367689	0.383402	-0.301953	0.218948	0.128569	-0.262701	-0.988923	-0.13546
Q5ACY8	4a-hydroxytetrahydrobiopterin dehydratase	PHHB orf19.2079 CAALFM_C200480CA	A0A0L0P797	0.000990913	0.000990913	1	1.35039	1.46734	1.88096	-11.6327	-11.6327	-11.6327	-11.6327	-11.6327	-11.6327
A0A1D8PMB0	4-amino-4-deoxychorismate synthase	ABZ1 orf19.1291 CAALFM_C405290WA	A0A0L0P5G4	0.288857	0.285393	0.760017	-5.83644	0.478191	-5.83644	-0.1327	0.843203	-0.397646	0.747571	-1.90969	1.11213
Q5A3Y5	4-amino-5-hydroxymethyl-2-methylpyrimidine phosphate synthase (HMP-P synthase) (Hydroxymethylpyrimidine phosphate synthase) (Thiamine biosynthesis protein 5) (Thiamine pyrimidine synthase)	THI13 THI5 CAALFM_CR09290WA CaO19.7324	A0A0L0NY11	0.000101174	0.0142668	0.0296437	-1.47617	-1.5159	-1.22992	0.786204	0.551727	0.67222	0.11125	0.337591	-0.440583
A0A1D8PH55	4-aminobutyrate transaminase	UGA1 orf19.802 CAALFM_C204190CA	A0A0L0P1I8	0.000786322	0.0490194	0.272745	1.07156	0.743176	1.09057	-1.05267	-2.71334	-3.03942	-2.05156	-0.891582	0.640102
Q59WC5	4-nitrophenylphosphatase (PNPPase) (EC 3.1.3.41)	PHO15 orf19.4444 CAALFM_C107230WA	A0A0L0NVM4	0.00300575	0.00300575	1	1.94507	1.49483	1.18282	-6.62205	-6.62205	-6.62205	-6.62205	-6.62205	-6.62205
Q59SK0	4-nitrophenylphosphatase (PNPPase) (EC 3.1.3.41)	orf19.4172 CAALFM_C400700CA	A0A0L0NX78	0.116422	0.116422	1	-3.13324	1.99545	2.07546	-3.13324	-3.13324	-3.13324	-3.13324	-3.13324	-3.13324
A0A1D8PQS6	5'-(N(7)-methyl 5'-triphosphoguanosine)-(mRNA) diphosphatase	orf19.6901 CAALFM_C701190WA	A0A0L0P4S7	0.0271759	0.000510954	0.00699782	-5.78755	-5.78755	-5.78755	-0.228624	-0.0191597	-1.72926	1.4165	1.15616	0.930418
A0A1D8PFP3	5'-3' exoribonuclease 1 (EC 3.1.13.-)	KEM1 orf19.4969 CAALFM_C113420CA	A0A0L0NQI3	0.646062	0.325528	0.575405	0.11359	-0.200827	-0.608367	0.0581695	-0.652188	0.33005	-0.29482	0.102688	0.649506
Q5AMG5	5'-3' exoribonuclease 2 (EC 3.1.13.-)	RAT1 CAALFM_C401080WA CaO19.12150 CaO19.4681	A0A0L0NYE5	0.00354815	0.00354815	1	1.45374	1.09342	1.90088	-3.93379	-3.93379	-3.93379	-3.93379	-3.93379	-3.93379
A0A1D8PN46	5-demethoxyubiquinone hydroxylase, mitochondrial (DMQ hydroxylase) (EC 1.14.13.-) (Ubiquinone biosynthesis monooxygenase COQ7)	COQ7 orf19.1940 CAALFM_C501290CA	A0A0L0P904	0.0107994	0.118638	0.607122	-7.88131	-7.88131	-7.88131	1.29102	0.563873	0.257064	1.06027	-7.88131	0.829788
P82610	5-methyltetrahydropteroyltriglutamate--homocysteine methyltransferase (EC 2.1.1.14) (Cobalamin-independent methionine synthase) (Methionine synthase, vitamin-B12 independent isozyme)	MET6 CAALFM_CR01620CA CaO19.10083 CaO19.2551	A0A0L0P239	0.243772	0.0016074	0.00273204	0.164503	0.277432	0.210047	0.168942	0.202436	0.0790934	-0.624776	-0.282272	-0.497333
A0A1D8PGR6	5-oxoprolinase	HYU1 orf19.5804 CAALFM_C202990CA	A0A0L0P686	0.525937	0.475868	0.326065	-0.77414	-0.36878	0.433894	0.0823863	-0.272229	-5.5716	0.711733	-2.18058	1.33557
A0A1D8PDK6	6,7-dimethyl-8-ribityllumazine synthase (DMRL synthase) (EC 2.5.1.78)	RIB4 orf19.410.3 CAALFM_C105560WA	A0A0L0NY01	0.179524	0.247111	0.503801	-1.07414	-1.01002	0.0564874	0.0593122	0.138849	-0.242762	0.780826	-1.21727	0.889273
A0A1D8PQS0	60S acidic ribosomal protein P0	RPP0 orf19.7015 CAALFM_C700990WA	A0A0L0P4R5	0.323495	0.139053	0.447954	0.0651515	0.171182	0.273082	0.208326	-0.279523	0.0534244	-0.427254	-0.461622	0.179712
O59931	60S ribosomal protein L13	RPL13 CAALFM_C103020CA Ca49C10.02 CaO19.10511 CaO19.2994	A0A0L0P4D2	0.00186565	0.000464471	0.44798	0.937824	1.32839	1.09083	-2.1361	-0.386966	-1.22108	-1.65455	-1.37274	-1.65203
A0A1D8PLC9	60S ribosomal protein L20	RPL20B orf19.4632 CAALFM_C401520CA	A0A0L0P5H6	0.13985	0.233933	0.957387	-0.614621	-0.518457	-0.405663	-0.51205	0.63243	0.297902	-0.340674	0.811789	-0.204103
A0A1D8PFG4	60S ribosomal protein L27	RPL27A CAALFM_C112390CA	A0A0L0P933	0.0494214	0.252003	0.823315	-0.440199	-0.462553	-0.447208	-0.191567	0.107538	0.402136	0.673033	-0.942812	0.500455
Q5AJF1	60S ribosomal subunit assembly/export protein LOC1	LOC1 CAALFM_C302040CA CaO19.1642 CaO19.9209	A0A0L0P2Q2	0.373901	0.122076	0.40811	-5.66528	-5.66528	-5.66528	1.34466	-5.66528	-5.66528	1.47599	-5.66528	1.83201
A0A1D8PPW6	60S ribosome subunit biogenesis protein NIP7	NIP7 orf19.3478 CAALFM_C602360WA	A0A0L0P7G5	0.783518	0.0908226	0.0786387	-1.61062	-7.75707	-0.0153419	-7.75707	-0.0893225	-7.75707	1.39143	-0.359988	1.7341
A0A1D8PFS4	6-phosphogluconate dehydrogenase, decarboxylating (EC 1.1.1.44)	GND1 orf19.5024 CAALFM_C113860CA	A0A0L0NV38	0.558692	0.0517818	0.0589476	-0.0600206	0.0933635	0.130513	0.264602	-0.0638588	0.165363	-0.372869	-0.154887	-0.105769
Q59PZ6	6-phosphogluconolactonase	SOL3 CAALFM_CR06700CA orf19.704	A0A0L0P5H3	0.299349	0.677254	0.901607	-0.514335	-0.0419922	-0.295621	0.419915	-0.607327	0.453509	-1.38571	0.999782	-0.38115
A0A1D8PU14	8-oxo-dGTP diphosphatase	PCD1 CAALFM_CR09710WA orf19.6591	A0A0L0NWY2	1	0.373901	0.373901	-3.0014	-3.0014	-3.0014	-3.0014	-3.0014	-3.0014	-3.0014	-3.0014	3.00017
Q59WG3	AAA family ATPase	CDC48 orf19.2340 CAALFM_C110790WA	A0A0L0NPN3	0.0563432	0.848338	0.121739	-0.136139	-0.128737	-0.220547	-0.0249729	0.450231	0.457123	-0.527905	0.197513	-0.405458
A0A1D8PFN6	AAA family ATPase	SEC18 orf19.4993 CAALFM_C113580WA	A0A0L0P009	0.00176694	0.000434814	0.372506	1.28265	1.24616	1.04127	-0.513937	-0.509729	-4.01475	-4.35903	-3.44281	-0.911053
Q5A331	AAA family ATPase	CAALFM_CR08590WA orf19.6432	A0A0L0NQJ9	0.00213246	0.00213246	1	1.31885	1.25963	1.86896	-3.71064	-3.71064	-3.71064	-3.71064	-3.71064	-3.71064
A0A1D8PR43	AAA family ATPase peroxin 1	PEX1 orf19.6460 CAALFM_C702490WA	A0A0L0NT90	0.0139612	0.00778438	0.373901	1.86388	1.07874	1.01851	-0.603319	-3.14842	-3.14842	-3.14842	-3.14842	-3.14842
Q59ZE6	AAA family ATPase peroxin 6	PEX6 orf19.3573 CAALFM_C205440WA	A0A0L0NWC9	0.138158	0.138158	1	-1.29321	1.92723	1.22679	-1.29321	-1.29321	-1.29321	-1.29321	-1.29321	-1.29321
Q59VY2	Abp140p	ABP140 orf19.3676 CAALFM_C102190WA	A0A0L0P1V7	0.116117	0.116117	1	2.0596	-3.40447	2.06012	-3.40447	-3.40447	-3.40447	-3.40447	-3.40447	-3.40447
Q5AFA8	Abp1p	ABP1 orf19.2699 CAALFM_C402940WA	A0A0L0NSL6	0.55555	0.156839	0.45097	0.282743	0.258369	0.234392	-0.262136	0.598448	-0.343493	-0.884215	0.333103	-1.07891
A0A1D8PJF9	Acetolactate synthase (EC 2.2.1.6)	ILV2 orf19.1613 CAALFM_C302320WA	A0A0L0NQX7	0.0108747	0.000191097	0.100315	0.871549	0.964934	0.959124	0.373985	-0.92512	-0.596962	-1.59921	-4.89675	-1.22791
A0A1D8PLB7	Acetolactate synthase regulatory subunit	ILV6 orf19.4650 CAALFM_C401370WA	A0A0L0NWZ2	0.00110626	0.000954151	0.979939	1.46901	1.25439	1.06614	-0.853183	-9.75085	-1.59904	-1.07524	-9.75085	-1.35249
A0A1D8PH52	Acetyl-CoA C-acetyltransferase	ERG10 orf19.1591 CAALFM_C204310WA	A0A0L0P6W1	0.000431051	0.076191	0.0113524	-1.20677	-0.934552	-0.979905	0.549125	0.765785	0.868164	-0.206259	-0.780853	0.13607
A0A1D8PRR7	Acetyl-CoA carboxylase	ACC1 CAALFM_CR00640WA orf19.7466	A0A0L0P121	0.00215574	0.788227	0.00466777	-0.393933	-0.466778	-0.563134	0.437673	0.814468	0.725267	-0.623245	-0.181067	-0.886285
P83773	Acetyl-CoA hydrolase (EC 3.1.2.1) (Acetyl-CoA deacylase) (Acetyl-CoA acylase)	ACH1 CAALFM_C502000CA CaO19.10681 CaO19.3171	A0A0L0NYX1	0.0572136	0.0279153	0.36685	0.338771	0.454413	0.252454	0.226241	-0.30394	-0.186536	-0.372293	-0.918371	0.0195915
Q59XW4	Acetyl-coenzyme A synthetase (EC 6.2.1.1)	ACS1 CAALFM_C210350CA	A0A0L0NN66	0.133278	0.404001	0.715039	-1.19669	-1.46535	-1.69489	1.26119	-1.51554	0.841146	1.43813	-2.83647	-0.986139
Q8NJN3	Acetyl-coenzyme A synthetase 2 (EC 6.2.1.1) (Acetate--CoA ligase 2) (Acyl-activating enzyme 2)	ACS2 CAALFM_C104290CA CaO19.1064 CaO19.8666	A0A0L0P4P8	0.0418905	0.117722	0.503387	0.298266	0.39399	0.271639	-0.347534	0.0917674	0.0676919	-1.39052	0.247996	-0.357511
A0A1D8PM83	Acetylornithine transaminase	ARG8 orf19.3770 CAALFM_C405070CA	A0A0L0P5M8	0.00464119	0.000227	0.215163	1.16894	1.37713	1.10302	-0.384282	-8.31012	-0.157822	-1.58205	-8.31012	-8.31012
A0A1D8PKI3	Acetyltransferase	orf19.7437 CAALFM_C306490WA	A0A0L0NWG3	0.00630877	0.017153	0.0963224	-3.92179	-4.57716	-4.44321	0.172972	-0.769023	-0.0395654	0.933048	1.58445	0.322822
Q5AGX8	Acetyltransferase component of pyruvate dehydrogenase complex (EC 2.3.1.12)	LAT1 orf19.6561 CAALFM_C701640WA	A0A0L0NRJ9	0.000404138	0.0244528	0.290185	-0.733748	-0.643104	-0.68142	0.155764	-0.015324	0.137361	0.25437	0.758686	0.065811
A0A1D8PPP4	Acf2p	ACF2 orf19.3417 CAALFM_C601690WA	A0A0L0NYL9	0.639445	0.870611	0.831119	-1.5606	0.0111176	0.000129324	1.57906	-0.394145	-5.94812	-5.94812	1.51393	-5.94812
Q59UY6	Acid phosphatase	PHO113 CAALFM_CR02180WA orf19.2619	A0A0L0NSW0	0.119589	0.119589	1	-6.17472	2.01255	2.28338	-6.17472	-6.17472	-6.17472	-6.17472	-6.17472	-6.17472
P82611	Aconitate hydratase, mitochondrial (Aconitase) (EC 4.2.1.3) (Citrate hydro-lyase)	ACO1 CAALFM_CR08210CA CaO19.13742 CaO19.6385	A0A0L0P5M6	0.0237123	0.008752	0.782901	-0.498815	-0.364546	-0.268737	-0.0859028	0.310748	0.274255	-0.00178456	0.129862	0.263857
A0A1D8PFR4	Actin	ACT1 orf19.5007 CAALFM_C113700WA	A0A0L0P0Y1	0.154436	0.136283	0.829919	-0.225126	-0.272797	-0.181437	0.352739	-0.0846492	-0.0901236	0.356717	-0.23103	0.192786
Q5AJ82	Actin cytoskeleton-regulatory complex protein END3 (Endocytosis protein 3)	END3 CAALFM_C301400WA CaO19.1711 CaO19.9278	A0A0L0P456	0.000207257	0.660648	0.230634	0.393396	0.102951	0.227846	-2.64136	-8.47986	-8.47986	0.272455	2.02323	-8.47986
Q5AHB1	Actin cytoskeleton-regulatory complex protein PAN1	PAN1 CAALFM_C203380WA CaO19.8505 CaO19.886	A0A0L0NX46	0.196052	0.681879	0.232796	-0.277791	-0.263333	-0.226145	0.868896	-0.300332	0.312629	-0.423101	-0.0153526	-0.198367
Q5ALV2	Actin cytoskeleton-regulatory complex protein SLA1	SLA1 CAALFM_C201640WA CaO19.1474 CaO19.9049	A0A0L0P2X1	0.0175731	0.0369282	0.343191	-1.13598	-2.77742	-0.659206	0.0173838	0.419576	-0.0049217	1.02674	0.515871	-0.0703951
A0A1D8PU03	Actin-binding protein	WAL1 CAALFM_CR09650WA orf19.6598	A0A0L0P081	0.00107352	0.0280374	0.503306	-6.53463	-6.53463	-6.53463	0.318047	0.0942994	0.671303	0.843748	1.31908	-0.374877
Q5AP59	Actin-like protein ARP6	ARP6 CAALFM_C110330CA CaO19.12369 CaO19.4904	A0A0L0P3V3	1.14333e-05	1.14333e-05	1	1.52664	1.4683	1.64885	-4.79538	-4.79538	-4.79538	-4.79538	-4.79538	-4.79538
Q5A961	Actin-regulating kinase PRK1 (EC 2.7.11.1)	PRK1 ARK1 CAALFM_CR02040WA CaO19.10136 CaO19.2605	A0A0L0P4T0	1	1	1	-3.20343e-16	-3.20343e-16	-3.20343e-16	-3.20343e-16	-3.20343e-16	-3.20343e-16	-3.20343e-16	-3.20343e-16	-3.20343e-16
A0A1D8PTX1	Actin-related protein 2	ARP2 CAALFM_CR08950WA orf19.7292	A0A0L0NQF8	0.0109382	0.000103024	0.238975	1.20702	1.04888	1.34768	-1.82787	-2.35368	0.384143	-5.44536	-2.64198	-3.15992
A0A1D8PT60	Actin-related protein 2/3 complex subunit	ARC40 CAALFM_CR06180WA orf19.3873	A0A0L0P178	0.00101323	0.000530719	0.502707	1.28312	1.09082	1.49163	-0.655553	-2.34555	-2.47882	-1.71081	-9.94392	-1.70436
Q59WT0	Actin-related protein 2/3 complex subunit 3 (Arp2/3 complex 21 kDa subunit)	ARC18 orf19.121 CAALFM_C601140CA	A0A0L0P1L7	0.0833151	0.0607634	0.450277	-1.38509	-1.20378	-0.454926	1.01413	-0.47171	0.596975	0.288156	-0.512049	0.35367
A0A1D8PRU4	Actin-related protein 2/3 complex subunit 4	ARC19 CAALFM_CR01040CA orf19.3251	A0A0L0P474	0.000211081	0.000211081	1	1.44008	1.79082	1.49567	-9.83169	-9.83169	-9.83169	-9.83169	-9.83169	-9.83169
Q59RN2	Actin-related protein 2/3 complex subunit 5	ARC15 CAALFM_CR07210WA orf19.6151	A0A0L0P188	0.502298	0.476498	0.397702	-0.276396	-0.208773	-0.187204	-0.140464	-1.57052	-0.144609	0.924274	-11.1815	1.25343
Q59Z11	Actin-related protein 3	ARP3 orf19.2289 CAALFM_C207320WA	A0A0L0P7Q7	0.000837839	0.000837515	0.294185	-1.29087	-1.66559	-1.46359	0.253588	0.492684	0.129304	0.597719	0.240771	0.609328
Q5AC48	Actin-related protein 4 (Actin-like protein ARP4) (Actin-like protein 4)	ARP4 CAALFM_C603350CA CaO19.13069 CaO19.5623	A0A0L0NVU1	0.0916453	0.0110168	0.780801	-0.661461	-1.51866	-0.827157	-0.519418	0.219383	0.780526	0.43083	0.00942562	0.604929
A0A1D8PCJ9	Actin-related protein 8	ARP8 CAALFM_C101700WA	A0A0L0P0B0	0.000400758	0.000397938	0.990992	1.52916	1.74861	1.29921	-3.24134	-9.48288	-4.64897	-3.4232	-9.48288	-4.296
Q59LV8	Activator of stress genes protein 1	ASG1 CAALFM_CR02560CA CaO19.166 CaO19.7800	A0A0L0NU15	0.373901	0.373901	1	-1.22635	-1.22635	2.48048	-1.22635	-1.22635	-1.22635	-1.22635	-1.22635	-1.22635
Q5AHH7	Acyl carrier protein	ACP12 orf19.819 CAALFM_C204030CA	A0A0L0NWB8	0.0109557	0.306981	0.228607	-12.5495	-12.5495	-12.5495	0.28863	1.22402	1.49815	-1.93757	1.23635	-12.5495
Q5A747	Acyl-CoA desaturase (EC 1.14.19.1)	OLE1 orf19.5117 CAALFM_C108360CA	A0A0L0NVV2	0.0483668	0.264939	0.462541	-9.45549	-9.45549	-9.45549	-1.13727	0.45079	-0.780884	-0.636124	2.48199	-1.46517
Q5AJD9	Acyl-coenzyme A oxidase	POX1-3 orf19.1652 CAALFM_C301960CA	A0A0L0NVY0	0.00054174	0.779871	0.00396369	0.488463	0.333463	0.410934	-1.06216	-2.38794	-2.3213	0.75364	0.232923	0.351809
A0A1D8PEQ8	Acylglycerol lipase	orf19.4864 CAALFM_C109980CA	A0A0L0P0Z1	0.139917	0.971555	0.175144	0.0578022	-0.152938	0.515601	-1.02983	-0.0974362	-0.309201	0.222189	-0.362136	0.540077
Q5AGD1	Acyl-protein thioesterase 1 (EC 3.1.2.-)	CAALFM_C502400WA CaO19.11723 CaO19.4248	A0A0L0NPA4	0.0786024	0.063828	0.796515	-0.502507	-0.634006	-0.228931	0.506094	-0.254868	0.297642	0.435177	-0.139496	0.0692334
Q5ALX8	Adenine phosphoribosyltransferase (APRT) (EC 2.4.2.7)	APT1 CAALFM_C201430WA CaO19.1448 CaO19.9023	A0A0L0P6X0	0.00268092	0.00483311	0.327546	1.05948	0.789872	0.62208	-0.391278	-0.649092	-0.528678	-0.947264	-2.02412	-0.340062
Q59WG0	Adenosine 5'-monophosphoramidase	HNT1 orf19.2341 CAALFM_C110780CA	A0A0L0P2E8	0.0122671	0.278063	0.0654281	0.00409646	0.0767691	-0.0477833	-0.8681	-0.348519	-0.481491	0.232157	0.824667	-0.029337
A0A1D8PQ26	Adenosine kinase	ADO1 orf19.5591 CAALFM_C603080CA	A0A0L0NWG4	6.28217e-05	9.62905e-06	0.0171505	0.754121	0.716312	0.794909	-0.63273	-0.966546	-1.19129	-0.311039	-0.425905	-0.3393
P83783	Adenosylhomocysteinase (AdoHcyase) (EC 3.3.1.1) (S-adenosyl-L-homocysteine hydrolase)	SAH1 CAALFM_C504270CA CaO19.11392 CaO19.3911	A0A0L0NXE7	0.800843	0.367049	0.179838	-0.207146	0.259904	0.0445017	-0.0548342	0.209436	0.0916436	-0.408046	-0.000679488	-0.0479219
A0A1D8PR83	Adenylate cyclase	CYR1 orf19.5148 CAALFM_C703070CA	A0A0L0NZ17	0.537456	0.0293866	0.220688	0.0918472	0.549901	1.11248	0.809179	-3.81516	0.702991	-0.484191	-3.81516	-3.81516
Q5A4Q1	Adenylate kinase (EC 2.7.4.3) (ATP-AMP transphosphorylase) (ATP:AMP phosphotransferase) (Adenylate kinase cytosolic and mitochondrial) (Adenylate monophosphate kinase)	ADK1 ADK11 ADK12 CAALFM_C601910WA CaO19.10894 CaO19.3391	A0A0L0NP54	0.0115892	0.124432	0.879682	-0.884961	-0.676528	-0.330546	0.0300051	0.268881	0.440162	-0.178767	0.715223	-0.105082
Q8TG40	Adenylate kinase isoenzyme 6 homolog HBR1 (AK6) (EC 2.7.4.3) (Dual activity adenylate kinase/ATPase) (AK/ATPase) (Hemoglobin and proliferation-regulated protein 1) (Hb-regulated protein 1)	HBR1 FAP7 CAALFM_C100340WA CaO19.13495 CaO19.6074	A0A0L0NZD1	0.567468	0.142311	0.185574	0.0151504	-0.565844	-0.658487	-0.283481	0.0391232	-0.427306	-0.171185	0.940281	0.356799
A0A1D8PT56	Adenylosuccinate lyase (ASL) (EC 4.3.2.2) (Adenylosuccinase)	ADE13 CAALFM_CR06150CA orf19.3870	A0A0L0P176	0.242562	0.00653227	0.0588312	-0.441399	-0.682959	-0.295389	0.0236309	-0.596367	0.101981	0.210797	0.612967	0.472938
P0CH96	Adenylosuccinate synthetase (AMPSase) (AdSS) (EC 6.3.4.4) (IMP--aspartate ligase)	ADE12 CAALFM_C109640WA CaO19.12290 CaO19.4827	A0A0L0NX31	0.0669916	0.000523371	0.00477488	0.294638	0.46235	0.323738	-0.0257391	0.272519	0.0811016	-0.870804	-0.529428	-0.607485
Q5A6P9	Adenylyl cyclase-associated protein	SRV2 CAALFM_CR04190WA orf19.505	A0A0L0NZD6	0.00391526	0.174981	0.676768	-0.502695	-0.741841	-0.69277	0.466201	0.0864252	0.37587	0.5685	-0.853852	0.379022
Q5A500	Adenylyl-sulfate kinase (EC 2.7.1.25)	MET14 orf19.946 CAALFM_C500430WA	A0A0L0NVF3	0.00307888	0.0248651	0.984013	0.742224	1.10647	0.716183	-0.980481	-0.341802	-1.05821	-1.89028	0.275017	-1.86055
Q59WH7	Adenylyltransferase and sulfurtransferase UBA4 (Ubiquitin-like protein activator 4) [Includes: Adenylyltransferase UBA4 (EC 2.7.7.-); Sulfurtransferase UBA4 (EC 2.8.1.-)]	UBA4 CAALFM_C110930CA CaO19.2324 CaO19.9860	A0A0L0P2C7	0.0002657	0.0002657	1	1.37215	1.77514	1.52558	-5.77315	-5.77315	-5.77315	-5.77315	-5.77315	-5.77315
A0A1D8PS45	Adh5p	ADH5 CAALFM_CR02070CA orf19.2608	A0A0L0NX94	2.99556e-07	1.48295e-06	0.005406	1.46242	1.4546	1.39728	-4.16736	-5.88246	-5.21804	-1.97751	-1.61825	-2.39353
Q5A516	ADP/ATP carrier protein	PET9 orf19.930 CAALFM_C500590WA	A0A0L0NPW1	0.00120498	0.492105	0.00140256	-0.429327	-0.294228	-0.557836	0.553944	0.805238	0.562434	-0.688001	-0.655323	-0.295785
Q5ADP5	ADP-ribose diphosphatase	YSA1 orf19.6796 CAALFM_C307040CA	A0A0L0NRV3	9.49243e-05	0.116222	0.380641	-7.98592	-7.98592	-7.98592	0.650499	0.924678	0.944395	0.821085	-7.98592	0.868004
Q5A7M1	ADP-ribosylation factor GTPase-activating protein	GLO3 orf19.5445 CAALFM_C300240CA	A0A0L0P617	0.690362	0.425787	0.365681	-0.194278	0.093391	-0.862422	-0.0543859	-0.932333	-0.413729	0.254921	1.40712	-1.2309
Q5ANN8	Afp99p	AFP99 orf19.5862 CAALFM_C304200WA	A0A0L0NRU0	8.64604e-08	8.64604e-08	1	1.54237	1.51201	1.56672	-4.45852	-4.45852	-4.45852	-4.45852	-4.45852	-4.45852
A0A1D8PD25	Age1p	AGE1 orf19.3050 CAALFM_C103480CA	A0A0L0P7X7	9.16531e-05	9.16531e-05	1	1.33848	1.57587	1.28892	-2.5193	-2.5193	-2.5193	-2.5193	-2.5193	-2.5193
A0A1D8PCP6	Age3p	AGE3 orf19.3683 CAALFM_C102260CA	A0A0L0P0P0	0.00020407	0.0017041	0.313205	0.994708	0.99957	0.929841	-1.3997	-0.720779	-2.30851	-1.58532	-0.635928	-0.0916833
A0A1D8PU72	Aha1p	AHA1 CAALFM_CR10270CA orf19.7602	A0A0L0NR47	0.00065627	0.00559627	0.0918843	0.850797	0.838272	0.698742	-0.828884	-2.61296	-0.969641	0.139224	-0.805558	-0.192656
Q5A8K2	Alanine--tRNA ligase (EC 6.1.1.7) (Alanyl-tRNA synthetase) (AlaRS)	ALA1 SYA1 CAALFM_C603720WA CaO19.13169 CaO19.5746	A0A0L0P8N0	0.447216	0.682468	0.437861	-0.407406	-0.35385	-0.457278	-0.688538	1.72029	-0.719955	-0.452839	-0.315335	-0.560039
O94038	Alcohol dehydrogenase 2 (EC 1.1.1.1)	ADH2 CAALFM_C108330CA Ca41C10.04 CaO19.12579 CaO19.5113	A0A0L0NXH5	3.36812e-05	0.00118265	0.340558	-6.29807	-6.48579	-6.37225	0.601604	0.391811	0.401562	0.955966	0.345285	0.681138
A0A1D8PM94	Ald6p	ALD6 orf19.742 CAALFM_C405130CA	A0A0L0P4B5	0.00909306	0.0527392	0.33822	-7.92738	-4.05419	-3.93225	1.24167	0.902187	0.143916	0.656123	-1.53123	0.686924
A0A1D8PC76	Aldehyde dehydrogenase	orf19.6066 CAALFM_C100410CA	A0A0L0P5F1	8.12194e-06	0.000792568	0.593609	-5.09006	-5.11589	-6.43824	0.569761	0.569741	0.712225	0.480405	0.26164	0.790298
A0A1D8PGT5	Aldehyde dehydrogenase (NAD(P)(+))	ALD5 orf19.5806 CAALFM_C202970CA	A0A0L0NVD3	0.00079579	0.00119109	0.21517	0.744782	1.03942	0.916139	-0.370825	-0.90033	-0.482801	-0.598112	-2.29171	-1.02244
A0A1D8PRB0	Aldo-keto reductase superfamily protein	orf19.1340 CAALFM_C703350CA	A0A0L0P0E6	0.0066902	0.0066902	1	0.893011	1.9121	1.74726	-8.07974	-8.07974	-8.07974	-8.07974	-8.07974	-8.07974
A0A1D8PJ73	Ali1p	ALI1 orf19.1710 CAALFM_C301410CA	A0A0L0P3Y8	0.015937	0.000299134	0.782429	-0.596013	-0.565979	-0.739036	-0.135649	0.397335	0.317468	0.290628	0.15976	0.321969
Q5APN0	Alkaline phosphatase (EC 3.1.3.1)	orf19.4736 CAALFM_C108780WA	A0A0L0NRE0	0.4925	0.668698	0.651266	-0.725063	0.349208	0.605869	0.287631	-1.02396	-0.142875	-0.023252	0.292066	-0.371913
Q5AD02	Allantoicase	orf19.2065 CAALFM_C200630CA	A0A0L0NNU2	0.130205	0.00119685	0.256639	-8.35	-8.35	-8.35	-1.5034	1.14984	-0.520897	1.2275	0.630086	0.874205
A0A1D8PD38	alpha-1,2-Mannosidase (EC 3.2.1.-)	MNS1 orf19.1036 CAALFM_C103730CA	A0A0L0P478	0.373901	0.11769	0.176337	-6.56512	-6.56512	-6.56512	-6.56512	0.15916	-6.56512	2.38338	0.654595	0.0549246
Q59KJ7	Alpha-1,2-mannosyltransferase MNN21 (EC 2.4.1.-)	MNN21 CAALFM_CR05300CA CaO19.1011 CaO19.8625	A0A0L0NVH1	0.216114	0.0149665	0.836547	-6.23843	-6.23843	-6.23843	-6.23843	0.175959	1.8969	1.013	0.204943	-0.116447
Q59LF2	Alpha-1,3/1,6-mannosyltransferase ALG2 (EC 2.4.1.132) (EC 2.4.1.257) (Asparagine-linked glycosylation protein 2) (GDP-Man:Man(1)GlcNAc(2)-PP-Dol alpha-1,3-mannosyltransferase) (GDP-Man:Man(1)GlcNAc(2)-PP-dolichol mannosyltransferase) (GDP-Man:Man(2)GlcNAc	ALG2 CAALFM_C604030WA CaO19.1221 CaO19.8808	A0A0L0P7G4	3.98899e-06	3.98899e-06	1	1.45141	1.50382	1.592	-3.85503	-3.85503	-3.85503	-3.85503	-3.85503	-3.85503
A0A1D8PQQ3	Alpha-1,4 glucan phosphorylase (EC 2.4.1.1)	GPH1 orf19.7021 CAALFM_C700930WA	A0A0L0P489	0.00530429	0.000612085	0.0708104	0.633158	0.403103	0.607063	-0.0243086	-0.471343	-0.115491	-0.51795	-0.515963	-0.790364
A0A1D8PPM7	Alpha-1,6-mannosyltransferase	HOC1 orf19.3445 CAALFM_C601390WA	A0A0L0NTR9	0.465854	0.200125	0.662958	-1.03096	-1.29632	-0.697155	-0.227666	-7.57564	1.17039	0.445218	-1.19272	1.36607
A0A1D8PJ26	Alpha-ketoglutarate dehydrogenase	KGD1 orf19.6165 CAALFM_C300880WA	A0A0L0NV51	0.000330697	0.0138206	0.0141097	-0.878775	-0.975645	-0.657349	0.420578	0.656641	0.546575	0.110505	-0.331084	0.0889369
A0A1D8PTH3	Alpha-ketoglutarate dehydrogenase	KGD2 CAALFM_CR07420WA orf19.6126	A0A0L0NNC2	0.152937	0.0416405	0.956249	-0.00813717	-0.439846	-0.368085	0.292891	0.206622	-0.221636	0.121726	0.0537075	0.177557
Q5AF38	Alpha-mannosidase (EC 3.2.1.-)	AMS1 orf19.2768 CAALFM_C402360WA	A0A0L0NSI2	0.000209189	6.41706e-05	0.680699	0.97939	1.14963	1.14656	-0.726003	-0.980082	-1.92336	-0.952201	-1.40915	-1.61086
Q59LP6	Altered inheritance of mitochondria protein 11	AIM11 CAALFM_C300840CA CaO19.6156	A0A0L0P421	0.010149	5.92033e-05	0.608062	-7.54036	-7.54036	-7.54036	0.89157	0.632579	-0.286755	0.493337	0.737739	0.75134
Q5AP87	Altered inheritance of mitochondria protein 21	AIM21 CAALFM_C110090CA CaO19.12342 CaO19.4878	A0A0L0NP13	0.118602	0.158103	0.271229	-6.42713	-6.42713	-6.42713	-6.42713	-0.062832	-0.291668	-0.383928	2.36149	0.349145
Q5ALN1	Altered inheritance of mitochondria protein 36, mitochondrial (Found in mitochondria protein 39)	AIM36 FMP39 CAALFM_C202280WA CaO19.1546 CaO19.9120	A0A0L0NXF5	0.00111987	0.00273475	0.448237	-3.42017	-2.66169	-4.31885	0.378098	0.151702	0.685198	0.232295	0.950845	0.652882
Q5A922	Altered inheritance of mitochondria protein 9, mitochondrial (Found in mitochondrial proteome protein 29)	AIM9 FMP29 CAALFM_C101250WA CaO19.10822 CaO19.3312	A0A0L0P7T3	0.200183	0.854876	0.416757	0.0224159	-0.127367	-0.293428	0.733189	0.131024	-0.0178482	0.0538441	-4.16732	0.499895
A0A1D8PEH5	Alternative oxidase (EC 1.-.-.-)	AOX2 orf19.4773 CAALFM_C109150WA	A0A0L0NPQ3	0.0677414	0.0808774	0.0883467	-12.7813	-12.7813	-12.7813	-3.74279	-2.5053	-4.47052	0.838513	2.43145	0.605097
A0A1D8PE37	Amidophosphoribosyltransferase (ATase) (EC 2.4.2.14) (Glutamine phosphoribosylpyrophosphate amidotransferase)	ADE4 orf19.1233 CAALFM_C107710CA	A0A0L0NTF0	0.0819255	0.0658385	0.493677	-1.73063	-1.4904	-0.742438	-0.679124	0.116385	0.678602	-0.581649	1.00896	0.811656
Q59KV5	Amine oxidase (EC 1.4.3.-)	AMO2 orf19.3152 CAALFM_C206700WA	A0A0L0NV27	0.0743956	0.0232537	0.036448	-9.72044	-9.72044	-9.72044	-2.57769	-2.2442	-0.75626	0.487565	1.99734	1.39569
Q5A0M7	Amine oxidase (EC 1.4.3.-)	AMO1 orf19.5784 CAALFM_C203120WA	A0A0L0NRE2	1	1	1	-3.20343e-16	-3.20343e-16	-3.20343e-16	-3.20343e-16	-3.20343e-16	-3.20343e-16	-3.20343e-16	-3.20343e-16	-3.20343e-16
Q5AL11	Amino acid transporter	AGC1 orf19.4966 CAALFM_C113400CA	A0A0L0NRH7	0.0921952	0.223535	0.532995	-0.455455	-0.175702	-0.288741	0.267463	0.497448	-0.182375	0.365609	-0.0420697	-0.303246
A0A1D8PPW9	Aminomethyltransferase (EC 2.1.2.10) (Glycine cleavage system T protein)	GCV1 orf19.5519 CAALFM_C602500CA	A0A0L0P7L8	0.00150077	0.000921384	0.18469	1.17076	0.975688	1.43344	-1.84616	-1.09331	-0.639827	-2.037	-4.27028	-1.33237
Q59KZ1	Aminopeptidase 2 (EC 3.4.11.-)	APE2 CAALFM_C104400CA CaO19.12664 CaO19.5197	A0A0L0NUK5	0.000127598	0.00215278	0.402792	0.585311	0.749687	0.720831	-0.487361	-0.718301	-0.730202	-0.216929	-0.914351	-0.225767
A0A1D8PQ78	Aminophospholipid translocase regulatory protein	CDC50 orf19.5735 CAALFM_C603660CA	A0A0L0P0M0	0.373901	1	0.373901	-5.03144	-5.03144	-5.03144	-5.03144	-5.03144	3.13017	-5.03144	-5.03144	-5.03144
Q5AHA6	AMP deaminase	orf19.891 CAALFM_C203360WA	A0A0L0NX40	0.125646	0.351034	0.639049	0.521405	0.597473	0.602672	-2.22746	-8.0802	0.596407	-0.029714	-8.0802	0.864391
A0A1D8PQA6	AMP-activated serine/threonine-protein kinase regulatory subunit	SNF4 orf19.5768 CAALFM_C603920WA	A0A0L0NXG2	0.00688916	0.000269288	0.0935412	-4.18472	-4.02495	-4.08931	0.343992	0.60067	-0.379898	0.571968	0.867987	0.970113
A0A1D8PRX3	Anaphase promoting complex subunit	CDC27 CAALFM_CR01230CA orf19.3231	A0A0L0P0E7	1	1	1	-3.20343e-16	-3.20343e-16	-3.20343e-16	-3.20343e-16	-3.20343e-16	-3.20343e-16	-3.20343e-16	-3.20343e-16	-3.20343e-16
A0A1D8PMR2	Anthranilate phosphoribosyltransferase	TRP4 orf19.3099 CAALFM_C407090CA	A0A0L0P768	1.63191e-08	1.63191e-08	1	1.59463	1.57746	1.55854	-6.91209	-6.91209	-6.91209	-6.91209	-6.91209	-6.91209
A0A1D8PS03	Anthranilate synthase	TRP2 CAALFM_CR01590CA orf19.2546	A0A0L0P1R7	0.0490712	0.648192	0.116069	-0.485596	0.0684744	-0.322169	0.717529	0.747776	0.107792	-0.0992954	-9.97848	0.139734
A0A1D8PJI6	AP complex subunit beta	APL2 orf19.231 CAALFM_C302430WA	A0A0L0NU59	0.715366	0.361436	0.472674	-0.726194	-0.470786	-0.161308	-0.40079	0.456493	-1.21823	-1.19311	1.39004	0.216664
Q5AJU7	AP-1-like transcription factor CAP1	CAP1 CAALFM_C302220WA CaO19.1623 CaO19.9191	A0A0L0NZI3	0.0575794	0.00259187	0.00217138	1.25862	0.486273	0.991343	-0.00880113	-0.236832	0.443497	-7.54519	-7.54519	-7.54519
A0A1D8PE70	AP-2 complex subunit alpha	orf19.2786 CAALFM_C107590CA	A0A0L0P4X2	0.00133166	0.00353124	0.0623768	-3.73403	-4.82631	-3.34665	0.614893	1.16774	0.746167	0.118792	-0.261144	0.501493
A0A1D8PSB0	Apl4p	APL4 CAALFM_CR02870WA orf19.2844	A0A0L0NZF7	0.143514	0.0262562	0.135627	-1.33744	-0.739356	-6.90854	0.511526	-0.770624	-0.506372	0.451354	1.32902	0.487074
Q5AJY4	Apm1p	APM1 orf19.4036 CAALFM_C505400WA	A0A0L0NZI8	0.00196733	0.00368734	0.229686	0.5772	0.850909	1.06167	-0.815579	-0.957341	-0.823999	-0.462611	-0.446072	-0.97344
Q5A2L1	Apm4p	APM4 orf19.2194 CAALFM_C207880WA	A0A0L0NW51	0.373901	0.373901	1	2.67243	-1.60769	-1.60769	-1.60769	-1.60769	-1.60769	-1.60769	-1.60769	-1.60769
Q5A1A4	Apyrase	orf19.2915 CAALFM_C406230CA	A0A0L0P218	9.50385e-05	9.50385e-05	1	1.50027	1.46731	1.74982	-7.13023	-7.13023	-7.13023	-7.13023	-7.13023	-7.13023
Q5A1Z4	Aqy1p	AQY1 CAALFM_CR02920CA orf19.2849	A0A0L0P0Z2	0.746667	0.143086	0.0161257	1.04065	-2.25313	0.680287	0.97516	0.181482	0.485723	-0.669514	-10.197	-10.197
A0A1D8PSC8	Arc1p	ARC1 CAALFM_CR03060WA orf19.2422	A0A0L0P286	0.0132228	0.013516	0.261217	-0.540993	-0.791317	-0.282004	0.217085	0.127038	0.518704	-0.00380843	0.242088	0.0638786
A0A1D8PPB1	Ardp	ARD orf19.6322 CAALFM_C600150WA	A0A0L0P1V0	0.130276	0.163952	0.942343	-2.59851	-2.17138	-2.18673	1.02262	-2.84596	1.09359	1.01329	-9.95755	1.04893
Q5AND9	Arf family GTPase	ARF2 orf19.5964 CAALFM_C304950WA	A0A0L0NTS8	0.168614	0.320435	0.560883	-0.253027	-0.547341	-0.531231	0.259507	-0.420439	-0.0403489	0.834598	-1.63287	0.817319
A0A1D8PJ74	Arf family guanine nucleotide exchange factor	GEA2 orf19.1712 CAALFM_C301390CA	A0A0L0P440	0.205148	0.662663	0.152857	0.320536	0.353597	-0.438884	-0.436635	-1.64242	0.00430124	0.590236	-0.384403	0.487496
Q5ANF9	Arf family guanine nucleotide exchange factor	SEC7 orf19.5947 CAALFM_C304820CA	A0A0L0NUC8	0.0410878	0.208305	0.721679	-0.859534	-0.836653	-1.04023	0.575043	0.751705	-0.311198	0.612706	-1.59742	0.64488
A0A1D8PJ64	Arf3p	ARF3 orf19.1702 CAALFM_C301470WA	A0A0L0P3J5	0.373901	0.373901	1	3.09046	-4.05189	-4.05189	-4.05189	-4.05189	-4.05189	-4.05189	-4.05189	-4.05189
A0A1D8PP00	Arginase (EC 3.5.3.1)	CAR1 orf19.3934 CAALFM_C504490CA	A0A0L0NXQ8	4.63449e-05	0.0041977	0.33158	-3.19634	-2.28662	-2.24126	0.701079	0.493282	0.617225	-0.104036	0.629529	0.51569
Q5AH38	Arginine biosynthesis bifunctional protein ArgJ, mitochondrial [Cleaved into: Arginine biosynthesis bifunctional protein ArgJ alpha chain; Arginine biosynthesis bifunctional protein ArgJ beta chain] [Includes: Glutamate N-acetyltransferase (GAT) (EC 2.3.1	ECM42 ECM40 CAALFM_C702150CA CaJ7.0250 CaO19.13853 CaO19.6500	A0A0L0NQ72	0.125916	0.125916	1	1.72463	-2.60284	2.18356	-2.60284	-2.60284	-2.60284	-2.60284	-2.60284	-2.60284
A0A1D8PMZ3	Arginine N-methyltransferase 2 (EC 2.1.1.-)	RMT2 orf19.920 CAALFM_C500680WA	A0A0L0NU53	0.116289	0.116289	1	2.05457	2.11473	-3.7655	-3.7655	-3.7655	-3.7655	-3.7655	-3.7655	-3.7655
A0A1D8PCI5	Arginine--tRNA ligase	orf19.3341 CAALFM_C101530CA	A0A0L0P2B1	0.021143	0.0032085	0.0174703	0.340069	0.429835	0.414906	0.0108493	0.072228	0.259241	-0.610526	-1.37193	-0.40197
Q59R31	Argininosuccinate lyase	ARG4 orf19.6689 CAALFM_C703570WA	A0A0L0P8N3	0.000628493	8.05667e-05	0.938395	-2.34653	-1.6283	-3.37336	0.472775	0.297096	0.667797	0.427747	0.534997	0.46911
A0A1D8PRR5	Argininosuccinate synthase	ARG1 CAALFM_CR00620CA orf19.7469	A0A0L0P562	0.883378	0.00251056	0.00305442	0.530843	0.135234	0.463837	0.253287	0.654138	0.301232	-1.42338	-2.35718	-0.965928
Q5A9X7	Arp9p	ARP9 orf19.2507 CAALFM_C301030WA	A0A0L0P339	0.0422921	0.107317	0.425303	-1.05876	-0.848546	-0.960422	0.489522	-0.154439	0.97107	0.342022	-0.887545	0.464548
A0A1D8PKC6	Ase1p	ASE1 orf19.7377 CAALFM_C305960WA	A0A0L0NNI3	0.373901	0.373901	1	-6.51459	-6.51459	3.15583	-6.51459	-6.51459	-6.51459	-6.51459	-6.51459	-6.51459
Q5ABD3	Asm3p	ASM3 orf19.6037 CAALFM_C100680WA	A0A0L0P0K2	1	0.373901	0.373901	-2.42711	-2.42711	-2.42711	-2.42711	-2.42711	-2.42711	-2.42711	2.90929	-2.42711
A0A1D8PIB2	Asparagine synthase (Glutamine-hydrolyzing) 2	ASN1 orf19.198 CAALFM_C209060CA	A0A0L0NTZ4	0.0644343	0.331743	0.216309	-0.115939	-0.246094	-0.275504	-0.0686576	0.444471	0.273581	-0.330742	0.0635828	0.0628819
Q59R18	Asparagine--tRNA ligase	DED81 orf19.6702 CAALFM_C703670WA	A0A0L0P8B7	0.028463	0.474861	0.238345	0.236054	0.290585	-0.0132526	-0.397244	-0.13197	-0.201276	-0.147882	0.330895	-0.142099
Q59R23	Asparagine--tRNA ligase	orf19.6698 CAALFM_C703640CA	A0A0L0P8M8	0.124692	0.124692	1	-3.9052	2.29145	1.86287	-3.9052	-3.9052	-3.9052	-3.9052	-3.9052	-3.9052
Q59N40	Aspartate aminotransferase (EC 2.6.1.1)	AAT21 CAALFM_CR07620WA orf19.6287	A0A0L0NNQ8	0.00400354	0.0144674	0.923301	-0.816747	-0.949054	-0.749263	0.535794	0.147868	0.178049	0.575186	-0.0710547	0.249221
A0A1D8PL85	Aspartate aminotransferase (EC 2.6.1.1)	AAT22 orf19.4669 CAALFM_C401200CA	A0A0L0P4U6	0.00283672	0.765607	0.143049	-0.587184	-0.427496	-0.682435	0.352084	0.696511	0.743637	-0.282991	-2.92376	0.528721
A0A1D8PHC9	Aspartate transaminase	AAT1 orf19.3554 CAALFM_C205250CA	A0A0L0NU48	0.000116166	0.000153251	0.451184	-1.75454	-1.45583	-1.45206	0.411417	0.232136	0.451824	0.584128	0.422713	0.33534
A0A1D8PQC0	Aspartate/glutamate transporter	orf19.1210 CAALFM_C604110WA	A0A0L0NQR3	0.000601106	0.000601106	1	1.67673	1.42392	1.16575	-2.77539	-2.77539	-2.77539	-2.77539	-2.77539	-2.77539
Q5ALM0	Aspartate-semialdehyde dehydrogenase	HOM2 orf19.1559 CAALFM_C202370CA	A0A0L0NW04	0.00659335	0.924156	0.00966316	-0.432244	-0.191602	-0.439001	0.619537	0.657954	0.269213	-0.703387	-0.217414	-0.231069
Q59UF7	Aspartate--tRNA ligase	DPS1-1 CAALFM_CR03170WA orf19.2407	A0A0L0P6C6	0.203041	0.522977	0.936048	-0.00341233	0.375587	0.0341335	-0.136926	-0.216657	0.063169	-0.117193	-0.647302	0.384967
A0A1D8PMB8	Aspartokinase (EC 2.7.2.4)	HOM3 orf19.1235 CAALFM_C405540WA	A0A0L0P4G6	0.100614	0.00591354	0.035119	0.732322	1.47213	0.697046	-1.21182	-0.018742	0.596653	-7.9462	-7.9462	-7.9462
Q59WG6	Aspartyl aminopeptidase	orf19.2335 CAALFM_C110820CA	A0A0L0P2A6	0.180519	0.391303	0.250803	-0.178773	-0.0545023	-0.166164	-0.103076	-0.540445	-1.00151	1.17109	-0.8234	0.408597
A0A1D8PTU7	Asr2p	ASR2 CAALFM_CR08890CA orf19.7284	A0A0L0P1V1	0.000137785	0.011255	0.705331	-1.93218	-1.82078	-1.86561	0.251147	0.52506	0.376667	0.274549	0.947902	0.156171
A0A1D8PH00	Asr3p	ASR3 orf19.842 CAALFM_C203790CA	A0A0L0NZ75	0.000218294	0.000218294	1	1.65179	1.7289	1.3441	-10.4435	-10.4435	-10.4435	-10.4435	-10.4435	-10.4435
P46586	ATP phosphoribosyltransferase (ATP-PRT) (ATP-PRTase) (EC 2.4.2.17)	HIS1 CAALFM_C505320CA CaO19.11509 CaO19.4026	A0A0L0NZY2	0.00166374	0.00258972	0.260661	0.716917	1.1571	1.11122	-0.882153	-0.620948	-0.729127	-2.53186	-0.528045	-1.72033
A0A1D8PCP8	ATP synthase complex assembly protein	orf19.3686 CAALFM_C102290CA	A0A0L0P0Z6	3.44969e-05	1.11873e-05	0.730354	1.41348	1.52513	1.55392	-1.66585	-7.26787	-7.26787	-7.26787	-7.26787	-2.46729
A0A1D8PDC4	ATP synthase subunit alpha	ATP1 orf19.6854 CAALFM_C104610WA	A0A0L0NT50	0.128084	0.525565	0.099118	-0.0979588	-0.207795	-0.0209365	0.43632	-0.106474	0.362394	-0.0906443	-0.380734	-0.0900625
A0A1D8PKZ9	ATP synthase subunit beta (EC 3.6.3.14)	ATP2 orf19.5653 CAALFM_C400270WA	A0A0L0NQ07	0.0397436	0.0221067	0.859339	-0.230248	-0.381967	-0.17257	0.148353	-0.0932911	0.231899	0.139106	-0.0272861	0.251335
Q59PV8	ATP synthase subunit d, mitochondrial	ATP7 orf19.2785 CAALFM_C107600WA	A0A0L0P5G9	0.280797	0.471637	0.942879	-0.492964	-0.654501	-0.396668	0.924086	-0.672772	-0.00438541	0.627245	-3.83961	0.814199
A0A1D8PRY3	ATP synthase subunit gamma	ATP3 CAALFM_CR01310WA orf19.3223	A0A0L0NZG9	0.0558251	0.0830775	0.988246	0.766485	0.547228	0.592554	0.374365	-1.95441	-0.73804	-0.0376348	-5.24378	0.232906
P0CB54	ATPase GET3 (EC 3.6.-.-) (Arsenical pump-driving ATPase) (Arsenite-stimulated ATPase) (Golgi to ER traffic protein 3) (Guided entry of tail-anchored proteins 3)	GET3 CAALFM_C102760WA CaO19.10482 CaO19.2965	A0A0L0NTM3	7.41514e-05	0.00188489	0.0761882	-10.9408	-6.58687	-10.9408	0.216618	0.121861	0.408961	0.494994	1.17535	0.8015
Q5A2T2	ATP-binding cassette family ATPase	KRE30 orf19.2183 CAALFM_C208000CA	A0A0L0NZ86	6.28365e-05	0.00256914	0.717772	-1.40965	-1.21576	-1.5197	0.336358	0.393635	0.513332	0.0310799	0.454136	0.535003
A0A1D8PR42	ATP-binding cassette glutathione S-conjugate transporter	YCF1 orf19.6478 CAALFM_C702330WA	A0A0L0P8B6	0.00288189	6.46046e-05	0.0113768	-0.895885	-0.936898	-0.778053	0.0479247	0.215424	-0.136876	0.45497	0.595406	0.455349
Q5A951	ATP-binding cassette permease	MDL1 CAALFM_CR02150WA orf19.2615	A0A0L0NYR9	8.89045e-07	8.89045e-07	1	1.5863	1.58776	1.5012	-5.22323	-5.22323	-5.22323	-5.22323	-5.22323	-5.22323
A0A1D8PIM2	ATP-binding cassette transporter	YOR1 orf19.1783 CAALFM_C209990CA	A0A0L0P6V1	0.0528875	0.0528875	1	2.06035	-0.340216	1.97116	-5.66373	-5.66373	-5.66373	-5.66373	-5.66373	-5.66373
A0A1D8PQ95	ATP-binding cassette transporter	SNQ2 orf19.5759 CAALFM_C603840CA	A0A0L0P8N6	1	1	1	-3.20343e-16	-3.20343e-16	-3.20343e-16	-3.20343e-16	-3.20343e-16	-3.20343e-16	-3.20343e-16	-3.20343e-16	-3.20343e-16
Q59M69	ATP-dependent (S)-NAD(P)H-hydrate dehydratase (EC 4.2.1.93) (ATP-dependent NAD(P)HX dehydratase)	CAALFM_C602030CA CaO19.11002 CaO19.3508	A0A0L0NVG7	0.000620953	0.711306	0.044101	-0.418802	-0.952467	-0.606508	0.769198	0.54899	0.715986	-0.0262959	-2.36742	0.127903
Q5AGZ8	ATP-dependent 6-phosphofructokinase (ATP-PFK) (Phosphofructokinase) (EC 2.7.1.11) (Phosphohexokinase)	PFK2 orf19.6540 CAALFM_C701800CA	A0A0L0P637	7.84647e-05	0.00223348	0.879694	0.666812	0.612807	0.531488	-0.441374	-0.338457	-0.478603	-0.660757	-0.0861741	-0.693779
Q5AK53	ATP-dependent 6-phosphofructokinase (ATP-PFK) (Phosphofructokinase) (EC 2.7.1.11) (Phosphohexokinase)	PFK1 orf19.3967 CAALFM_C504810WA	A0A0L0NXL7	0.0436005	0.000326108	0.0518285	0.392616	0.24743	0.306687	-0.139089	0.201141	-0.132073	-0.376201	-0.461135	-0.32884
A0A1D8PKZ3	ATP-dependent RNA helicase	SUB2 orf19.5647 CAALFM_C400220CA	A0A0L0NPM1	0.457703	0.0239072	0.0183602	0.256457	0.29544	-0.0176291	0.0554907	0.392179	0.454007	-0.749418	-1.23897	-0.233785
Q5A507	ATP-dependent RNA helicase	NAM7 orf19.939 CAALFM_C500500WA	A0A0L0NNR0	0.147459	0.736761	0.410222	0.192382	0.0289457	0.074468	-6.45239	-0.947394	0.0731665	0.150606	1.62323	-6.45239
A0A1D8PRD5	ATP-dependent RNA helicase	orf19.1335 CAALFM_C703400CA	A0A0L0P813	0.00194316	0.00194316	1	1.03198	1.17215	0.468928	-0.854814	-0.854814	-0.854814	-0.854814	-0.854814	-0.854814
A0A1D8PMR5	ATP-dependent RNA helicase	orf19.3098 CAALFM_C407100CA	A0A0L0P711	0.373901	0.373901	0.899444	-1.05587	-1.05587	-1.05587	1.34893	-1.05587	-1.05587	-1.05587	-1.05587	1.6256
Q5ANB2	ATP-dependent RNA helicase DBP10 (EC 3.6.4.13)	DBP10 CAALFM_C305160CA CaO19.13412 CaO19.5991	A0A0L0NV28	0.0150563	0.0150563	1	1.864	1.79828	0.548389	-3.83877	-3.83877	-3.83877	-3.83877	-3.83877	-3.83877
Q59LU0	ATP-dependent RNA helicase DBP2 (EC 3.6.4.13)	DBP2 CAALFM_CR02530WA CaO19.171 CaO19.7804	A0A0L0NY16	0.340308	0.370354	0.400301	-0.984032	-1.03882	2.45819	-1.0887	-1.35097	-2.23126	-1.87557	-0.794113	-0.766033
Q59S50	ATP-dependent RNA helicase DBP7 (EC 3.6.4.13)	DBP7 CAALFM_C701200CA CaJ7.0136 CaO19.6902	A0A0L0P4S3	0.00904039	0.00904039	1	1.02054	1.78577	0.858872	-1.81124	-1.81124	-1.81124	-1.81124	-1.81124	-1.81124
Q59PR3	ATP-dependent RNA helicase DBP8 (EC 3.6.4.13)	DBP8 CAALFM_CR05630WA CaO19.13973 CaO19.6652	A0A0L0P6E7	1.61684e-05	1.61684e-05	1	1.46527	1.66394	1.61273	-8.99647	-8.99647	-8.99647	-8.99647	-8.99647	-8.99647
Q5A4E2	ATP-dependent RNA helicase DED1 (EC 3.6.4.13)	DED1 CAALFM_C306100CA CaO19.7392	A0A0L0P883	0.0550864	0.90893	0.0764064	-0.588745	-0.390074	-0.44128	0.447403	0.225993	1.14299	-0.303691	-1.61671	-0.0623387
Q5AAW3	ATP-dependent RNA helicase DHH1 (EC 3.6.4.13)	DHH1 CAALFM_C107070CA CaO19.13577 CaO19.6197	A0A0L0NTV4	0.00844763	0.619151	0.254427	-0.142268	-0.835358	-0.382732	0.333077	0.349422	0.56346	0.309998	-1.71611	0.276018
Q5ACK7	ATP-dependent RNA helicase DRS1 (EC 3.6.4.13)	DRS1 CAALFM_CR10550WA CaO19.7635	A0A0L0NTW4	0.0251798	0.0251798	1	0.578027	2.13836	1.53353	-4.83893	-4.83893	-4.83893	-4.83893	-4.83893	-4.83893
P87206	ATP-dependent RNA helicase eIF4A (EC 3.6.4.13) (Eukaryotic initiation factor 4A) (eIF-4A) (Translation initiation factor 1)	TIF1 TIF TIF41 CAALFM_C101350CA CaO19.10834 CaO19.3324	A0A0L0P0X3	0.000827174	0.0192985	0.335344	0.3471	0.392381	0.392056	-0.0925684	-0.0126754	-0.220239	-0.215261	-0.999559	-0.0677746
Q5AK59	ATP-dependent RNA helicase HAS1 (EC 3.6.4.13)	HAS1 CAALFM_C504750CA CaO19.11444 CaO19.3962	A0A0L0NWY6	0.86317	0.00263528	0.00388382	0.292352	0.982632	0.463796	0.508255	0.0910407	0.931942	-6.91713	-6.91713	-6.91713
Q59ZH9	ATP-dependent RNA helicase MAK5 (EC 3.6.4.13)	MAK5 CAALFM_C205090WA CaO19.11024 CaO19.3540	A0A0L0NUK7	0.373901	0.118341	0.780891	-3.42035	-3.42035	-3.42035	1.83789	-3.42035	-3.42035	1.38651	-3.42035	1.17008
Q5APM7	ATP-dependent RNA helicase MSS116, mitochondrial (EC 3.6.4.13)	MSS116 CAALFM_C108810CA CaO19.12201 CaO19.4739	A0A0L0NTG4	0.00240765	0.00240765	1	1.91013	1.30928	1.31261	-4.42409	-4.42409	-4.42409	-4.42409	-4.42409	-4.42409
Q5ACU6	ATP-dependent rRNA helicase RRP3 (EC 3.6.4.13)	RRP3 CAALFM_CR09740WA CaO19.7546	A0A0L0NVX3	4.79641e-05	4.79641e-05	1	1.33083	1.4568	1.18893	-2.03928	-2.03928	-2.03928	-2.03928	-2.03928	-2.03928
Q59N29	ATP-dependent rRNA helicase SPB4 (EC 3.6.4.13)	SPB4 SPB41 SPB42 CAALFM_C501600CA CaO19.11631 CaO19.13677 CaO19.4154 CaO19.6298	A0A0L0NTN0	0.00138003	0.00138003	1	1.1269	1.63586	1.10518	-1.94608	-1.94608	-1.94608	-1.94608	-1.94608	-1.94608
Q5A5S7	Autophagy-related protein 27	ATG27 CAALFM_C210470CA CaO19.12782 CaO19.5322	A0A0L0P6K8	0.141383	0.0710081	0.373901	2.03966	-0.781251	1.53119	0.458187	-6.87538	-6.87538	-6.87538	-6.87538	-6.87538
Q5ABQ7	Autophagy-related protein 3 (Autophagy-related E2-like conjugation enzyme ATG3)	ATG3 CAALFM_C100860WA CaO19.13441 CaO19.6020	A0A0L0P6N4	9.34167e-05	0.0103062	0.461738	-7.3636	-7.3636	-7.3636	0.243827	0.466643	0.558192	0.320634	1.24395	0.407088
P0C075	Autophagy-related protein 8 (Autophagy-related ubiquitin-like modifier ATG8)	ATG8 CAALFM_C105700WA CaO19.10016.1 CaO19.2480.1	A0A0L0P6H0	0.0951414	0.0223255	0.0984889	-8.91578	-8.91578	-8.91578	-1.16198	-1.50586	0.498043	0.836625	1.80664	0.583368
A0A1D8PQ42	Ayr2p	AYR2 orf19.5615 CAALFM_C603270CA	A0A0L0P443	0.505838	0.000209258	0.00924489	0.420021	0.247654	0.5115	1.0693	0.428789	0.207904	-4.53362	-2.60868	-2.0434
A0A1D8PEJ7	Basic amino acid transporter	orf19.4779 CAALFM_C109210CA	A0A0L0P7Y8	0.00918102	0.00918102	1	1.91577	1.4406	0.812761	-2.98859	-2.98859	-2.98859	-2.98859	-2.98859	-2.98859
A0A1D8PE54	Bbc1p	BBC1 orf19.2791 CAALFM_C107540CA	A0A0L0P5G6	0.213939	0.00584003	0.439105	-0.518864	-0.629209	-0.478136	0.0603381	-0.671713	0.546025	0.56286	0.1724	0.266624
Q5AGW7	Bem2p	BEM2 orf19.6573 CAALFM_C701550WA	A0A0L0NRN2	0.0117413	0.0117413	1	1.69241	0.571193	1.77927	-2.81983	-2.81983	-2.81983	-2.81983	-2.81983	-2.81983
A0A1D8PLJ2	Bem3p	BEM3 orf19.2771 CAALFM_C402310WA	A0A0L0NT02	0.185893	0.00413523	0.885665	-5.19455	-5.19455	-5.19455	0.253998	1.60445	-5.19455	0.815032	0.0423273	0.901763
A0A1D8PKB6	Beta-glucan synthesis-associated protein	KRE6 orf19.7363 CAALFM_C305830WA	A0A0L0NTS2	0.310622	0.236462	0.306313	-2.11344	-3.04717	-2.02678	-8.63046	-0.203613	-0.631837	-0.0370539	2.406	-0.709344
Q5AMT7	Bfr1p	BFR1 orf19.4560 CAALFM_C402270CA	A0A0L0NSZ7	0.0919686	0.0779181	0.411173	0.164449	0.519116	0.101036	-0.00100871	-0.189914	-0.0524364	-0.652346	-0.0324252	-0.121305
A0A1D8PH78	Bifunctional (2E,6E)-farnesyl diphosphate synthase/dimethylallyltranstransferase	ERG20 orf19.4491 CAALFM_C204580WA	A0A0L0NV66	4.08789e-05	2.59807e-05	0.467412	1.07714	1.22437	1.11726	-1.76233	-1.71258	-1.00972	-1.28983	-0.957577	-1.45873
A0A1D8PG20	Bifunctional 2-aminoadipate transaminase/aromatic-amino-acid:2-oxoglutarate transaminase	ARO8 orf19.2098 CAALFM_C200340CA	A0A0L0NUY7	0.000863636	0.942921	0.0114071	-0.486369	-0.24132	-0.630131	0.714372	0.658307	0.4965	-0.101955	-1.39613	-0.230078
Q59MN2	Bifunctional 4-alpha-glucanotransferase/amylo-alpha-1,6-glucosidase	GDB1 orf19.744 CAALFM_C405140CA	A0A0L0P4J2	5.91893e-05	0.0354103	0.531292	-2.01022	-2.37895	-1.79736	0.658862	0.44966	0.616037	0.767181	-0.673103	0.551396
Q5AP69	Bifunctional 4-hydroxy-4-methyl-2-oxoglutarate aldolase/oxaloacetate decarboxylase	orf19.4894 CAALFM_C110240CA	A0A0L0NNY7	0.219025	0.197303	0.774548	-2.28262	-2.26664	-1.04106	0.997301	0.677706	-8.72132	0.954194	1.35761	-8.72132
Q5A283	Bifunctional AAA family ATPase chaperone/translocase	CAALFM_CR05970CA orf19.458	A0A0L0P0C5	0.0652158	0.200189	0.54267	-0.368841	-0.357985	-1.05816	0.0863069	0.233054	-0.242188	0.982116	-0.675417	0.357446
A0A1D8PEI6	Bifunctional acetylglutamate kinase/N-acetyl-gamma-glutamyl-phosphate reductase	ARG5,6 orf19.4788 CAALFM_C109290CA	A0A0L0NUX4	0.202615	0.00382021	0.00386179	0.253696	0.346932	0.310639	0.39315	0.625294	0.332396	-1.45225	-2.55237	-0.63303
A0A1D8PE67	Bifunctional aminoimidazole ribotide synthase/glycinamide ribotide synthase	ADE5,7 orf19.5061 CAALFM_C107890CA	A0A0L0NZW9	0.00362056	0.149353	0.413301	-1.07355	-0.590136	-1.00768	0.568291	0.176663	0.589681	0.54939	-0.99574	0.356522
A0A1D8PFC8	Bifunctional anthranilate synthase/indole-3-glycerol-phosphate synthase	TRP3 orf19.5243 CAALFM_C112210WA	A0A0L0NNX5	0.00429606	0.574172	0.0351461	-0.560505	-0.270219	-1.35737	0.473427	0.693225	0.779932	-1.0673	0.310177	-0.592851
A0A1D8PQ57	Bifunctional AP-4-A phosphorylase/ADP sulfurylase	APA2 orf19.5630 CAALFM_C603410CA	A0A0L0NSN3	1.08827e-05	1.08827e-05	1	1.50048	1.56101	1.67954	-8.48288	-8.48288	-8.48288	-8.48288	-8.48288	-8.48288
A0A1D8PTD1	Bifunctional carbamoylphosphate synthetase/aspartate transcarbamylase	URA2 CAALFM_CR07050CA orf19.2360	A0A0L0P8E2	0.300408	0.122129	0.0851347	0.0613324	0.0772659	0.0807814	-0.0413342	0.446077	0.300347	-0.981851	0.0340108	-0.418403
A0A1D8PK80	Bifunctional choline kinase/ethanolamine kinase	orf19.6966 CAALFM_C305300CA	A0A0L0NX42	0.482116	0.000183639	0.0127073	0.250114	0.376251	0.613703	0.0198836	1.22507	0.665483	-6.06165	-6.06165	-6.06165
Q59US5	Bifunctional cysteine synthase/O-acetylhomoserine aminocarboxypropyltransferase	MET15 orf19.5645 CAALFM_C400200CA	A0A0L0NPW2	0.000165111	3.57158e-05	0.0003768	0.845364	0.7457	0.768902	0.114719	0.0979264	-0.0376992	-1.4849	-2.81133	-2.35418
A0A1D8PE76	Bifunctional endoribonuclease/protein kinase	IRE1 orf19.5068 CAALFM_C107970CA	A0A0L0P0C1	0.0470602	0.0470602	1	1.18677	2.23888	0.504391	-3.35906	-3.35906	-3.35906	-3.35906	-3.35906	-3.35906
A0A1D8PI71	Bifunctional farnesyl-diphosphate farnesyltransferase/squalene synthase	ERG9 orf19.3616 CAALFM_C208610WA	A0A0L0NPY7	0.00193103	0.00232007	0.876197	-3.38845	-3.44237	-2.67543	0.11324	0.757551	0.575151	0.320917	0.890012	0.369111
A0A1D8PCP7	Bifunctional fructose-2,6-bisphosphate 2-phosphatase/6-phosphofructo-2-kinase	orf19.3689 CAALFM_C102320CA	A0A0L0P160	0.917618	0.212133	0.328094	0.169808	-0.411587	-1.54799	0.520575	-6.38433	-0.0862263	0.0984744	-0.010322	1.21991
A0A1D8PJ38	Bifunctional glycerol-3-phosphate/glycerone-phosphate O-acyltransferase	SCT1 orf19.1289 CAALFM_C300820WA	A0A0L0P417	0.0297265	0.0297265	1	1.87202	1.92352	0.180388	-3.86111	-3.86111	-3.86111	-3.86111	-3.86111	-3.86111
Q5A0J6	Bifunctional glycerol-3-phosphate/glycerone-phosphate O-acyltransferase	SCT2 orf19.5815 CAALFM_C202890WA	A0A0L0NUC2	1	1	1	-3.20343e-16	-3.20343e-16	-3.20343e-16	-3.20343e-16	-3.20343e-16	-3.20343e-16	-3.20343e-16	-3.20343e-16	-3.20343e-16
A0A1D8PJ13	Bifunctional hydroxyacyl-CoA dehydrogenase/enoyl-CoA hydratase	FOX2 orf19.1288 CAALFM_C300810CA	A0A0L0P391	0.262798	0.0108929	0.0147068	-1.32984	-1.39959	-1.6847	-0.621899	-1.43563	-1.25008	1.53648	0.619136	1.02527
Q5AEJ1	Bifunctional hydroxyethylthiazole kinase/thiamine-phosphate diphosphorylase	THI6 orf19.277 CAALFM_C302860WA	A0A0L0NXK6	0.000629539	0.00217847	0.00408157	-1.07547	-1.11729	-2.16326	0.843712	0.631214	0.564692	0.0481653	-0.0916722	0.0652847
Q5ADR1	Bifunctional precorrin-2 dehydrogenase/sirohydrochlorin ferrochelatase	MET8 orf19.6780 CAALFM_C307210WA	A0A0L0NRG3	9.39362e-06	9.39362e-06	1	1.465	1.6204	1.62225	-6.12061	-6.12061	-6.12061	-6.12061	-6.12061	-6.12061
A0A1D8PEN1	Bifunctional protein farnesyltransferase/protein geranylgeranyltransferase	RAM2 CAALFM_C109530WA	A0A0L0NQT8	0.134015	0.118579	0.65289	-4.64635	-4.64635	-4.64635	1.13248	-4.64635	0.505101	1.25703	-4.64635	1.48478
Q59TV7	Bifunctional thymidylate/uridylate kinase	orf19.1137 CAALFM_C111790WA	A0A0L0NYW3	0.1237	0.1237	1	-3.85313	2.27737	1.87487	-3.85313	-3.85313	-3.85313	-3.85313	-3.85313	-3.85313
A0A1D8PDC6	Bifunctional urea carboxylase/allophanate hydrolase	DUR1,2 orf19.780 CAALFM_C104660WA	A0A0L0NU26	1	1	1	-3.20343e-16	-3.20343e-16	-3.20343e-16	-3.20343e-16	-3.20343e-16	-3.20343e-16	-3.20343e-16	-3.20343e-16	-3.20343e-16
A0A1D8PUA1	Biotin--[acetyl-CoA-carboxylase] ligase	CAALFM_CR10620CA orf19.7645	A0A0L0NXS4	0.304856	0.0781235	0.365162	0.263666	0.614592	-0.00974075	-0.242364	0.372779	-0.321598	-0.751492	0.00192501	-0.435638
A0A1D8PKG2	Bis(5'-adenosyl)-triphosphatase	HNT2 orf19.7419 CAALFM_C306340WA	A0A0L0P0B8	1	0.373901	0.373901	-3.62728	-3.62728	-3.62728	-3.62728	-3.62728	-3.62728	-3.62728	-3.62728	3.06223
Q5A6L5	Bleomycin hydrolase	LAP3 CAALFM_CR04480CA orf19.539	A0A0L0P1X4	1	0.121936	0.121936	-6.95548	-6.95548	-6.95548	-6.95548	-6.95548	-6.95548	1.97429	-6.95548	2.32603
Q5A2T3	Blm3p	BLM3 orf19.2182 CAALFM_C208010WA	A0A0L0NXV7	0.30702	0.149417	0.133423	-1.91893	-2.08612	-1.89197	-5.77726	-5.77726	-1.49889	1.83094	-5.77726	2.09234
A0A1D8PRW9	Boi2p	BOI2 CAALFM_CR01240CA orf19.3230	A0A0L0NZ52	0.000449514	0.000449514	1	1.13485	1.5688	1.22848	-2.00553	-2.00553	-2.00553	-2.00553	-2.00553	-2.00553
A0A1D8PH42	Branched-chain-amino-acid aminotransferase (EC 2.6.1.42)	BAT21 orf19.797 CAALFM_C204230WA	A0A0L0NU23	0.0107386	0.481891	0.650404	-0.972429	-0.883489	-0.769107	0.147359	0.41351	0.803732	-0.869591	1.24572	-1.95579
Q5AED9	Branchpoint-bridging protein	BBP MSL5 CAALFM_C303300CA CaO19.329 CaO19.7961	A0A0L0P2R1	0.373901	0.373901	1	-2.97293	-2.97293	2.99658	-2.97293	-2.97293	-2.97293	-2.97293	-2.97293	-2.97293
Q5A4W8	Bromodomain-containing factor 1	BDF1 CAALFM_C500200CA CaO19.8593 CaO19.978	A0A0L0NRM7	0.000392547	0.00196832	0.0750663	-2.3232	-1.59424	-1.3229	0.435886	0.595384	0.742823	0.282234	-0.0304872	0.419019
Q59QR8	Bub3p	BUB3 orf19.2655 CAALFM_C503240WA	A0A0L0P3R4	0.0577404	0.0577404	1	-0.490312	2.0161	2.02834	-5.19401	-5.19401	-5.19401	-5.19401	-5.19401	-5.19401
Q5A7N6	Bud21p	BUD21 orf19.5430 CAALFM_C300370CA	A0A0L0NPD2	0.373901	0.122494	0.636973	-5.64716	-5.64716	-5.64716	-5.64716	-5.64716	1.73321	1.27796	-5.64716	1.64645
A0A1D8PE85	Bud6p	BUD6 orf19.5087 CAALFM_C108120WA	A0A0L0NVL9	0.00199596	0.00199596	1	1.83345	1.4048	1.1611	-3.44215	-3.44215	-3.44215	-3.44215	-3.44215	-3.44215
A0A1D8PJ75	Bzz1p	BZZ1 orf19.1699 CAALFM_C301500CA	A0A0L0P2Z7	0.685556	0.943132	0.790545	-2.39781	-1.51341	1.57608	-6.24819	0.363434	-0.0746495	-6.24819	1.67936	-6.24819
G1UB11	C-22 sterol desaturase	ERG5 orf19.5178 CAALFM_C702840CA	A0A0L0NU75	0.00673393	0.00348167	0.457766	-1.93967	-1.6826	-1.71443	0.868925	0.6103	0.0647381	0.392516	0.548992	-0.076185
Q59VG6	C-5 sterol desaturase	ERG3 orf19.767 CAALFM_C104770CA	A0A0L0P6R1	0.0213266	0.0130591	0.0197552	-8.9044	-8.9044	-8.9044	-1.31539	-2.85808	-1.51257	1.66438	1.80221	0.532264
A0A1D8PCB9	C-8 sterol isomerase	ERG2 orf19.6026 CAALFM_C100800CA	A0A0L0P651	0.256121	0.00189139	0.181282	-1.37702	-1.29907	-0.776796	2.50721	-0.0269102	-0.0634847	-11.2182	-11.2182	-11.2182
Q59YC3	Ca(2+)-binding ATP:ADP antiporter	orf19.1403 CAALFM_C209510CA	A0A0L0NPD1	0.3266	0.0304464	0.0829912	-2.08945	-2.23849	-2.30349	0.240569	-6.77767	-0.709689	1.32805	0.029848	1.59311
A0A1D8PMF8	Calmodulin	CMD1 orf19.4413 CAALFM_C406030WA	A0A0L0P3D3	0.00490951	0.40065	0.20953	-0.411369	-0.195654	-0.0649241	-1.24216	-3.12444	-2.23782	-0.06474	2.02524	-0.637561
Q59XV1	Calmodulin-dependent protein kinase	CMK2 orf19.1754 CAALFM_C210260CA	A0A0L0P3C6	0.914197	0.0476247	0.0699879	-0.777214	-0.708303	-0.877618	0.163905	-2.03432	-1.8551	0.757223	0.248756	1.45467
A0A1D8PM03	Calnexin	orf19.5300 CAALFM_C404090CA	A0A0L0NVP3	0.000406143	0.000496682	0.337645	1.36939	1.18406	1.17844	-4.58634	-4.58634	-0.947935	-1.56606	-0.452973	-2.24458
A0A1D8PHU1	cAMP-dependent protein kinase catalytic subunit	TPK2 orf19.2277 CAALFM_C207210CA	A0A0L0NR37	0.00228986	0.324879	0.0133222	-1.00809	-1.3154	-0.562739	0.548091	0.797326	0.998607	-0.483837	0.0819997	-1.14461
Q9HEW1	cAMP-dependent protein kinase regulatory subunit (PKA regulatory subunit) (PKA-R)	BCY1 PKAR CAALFM_C201110CA CaO19.9565	A0A0L0P3K4	0.0203483	0.00426938	0.142306	-0.300929	-0.584137	-0.213747	0.0143381	0.023003	0.206384	0.24914	0.247316	0.14219
Q5AKU3	CAP1-binding-protein	YBP1 CAALFM_C113960WA CaO19.12501 CaO19.5034	A0A0L0NQG9	0.0157133	0.137566	0.000406635	1.4102	0.23744	0.784277	-6.03696	-2.54732	-2.97046	-0.0516064	-0.0285441	0.241198
Q5AQ12	Cap-associated protein CAF20	CAF20 CAALFM_C109350WA CaO19.4796	A0A0L0NUY6	0.164582	0.426816	0.277047	0.0472741	-0.048052	0.691421	0.0603765	-0.691636	-0.475961	0.260344	-0.0520827	-0.249152
Q5A8A6	Carbamoyl-phosphate synthase (Glutamine-hydrolyzing)	CPA2 CAALFM_CR01330WA orf19.3221	A0A0L0NUI2	0.163763	0.860065	0.468872	0.0343532	0.661454	-0.193712	-0.673237	-0.460515	-0.0987719	0.228798	-1.42984	0.756332
Q5AML6	Carbamoyl-phosphate synthase arginine-specific small chain (CPS-A) (EC 6.3.5.5) (Arginine-specific carbamoyl-phosphate synthetase, glutamine chain)	CPA1 CAALFM_C401550CA CaO19.12100 CaO19.4630	A0A0L0P5X1	0.0179372	0.00480753	0.121176	0.639841	0.631903	0.806211	-0.593012	0.292668	-0.0928179	-1.58078	-2.63372	-0.281664
Q5AJ71	Carbonic anhydrase (EC 4.2.1.1) (Carbonate dehydratase) (Non-classical export protein 103)	NCE103 CAALFM_C301300CA CaO19.1721 CaO19.9289	A0A0L0P1W2	0.00436048	0.250886	0.00393167	-2.77262	-2.56424	-2.09461	0.946981	1.51554	1.78055	-11.0831	-2.13875	-11.0831
A0A1D8PRC2	Carboxypeptidase (EC 3.4.16.-)	CPY1 orf19.1339 CAALFM_C703360WA	A0A0L0P700	0.00173235	0.000294011	0.461799	-1.21804	-0.859654	-1.17157	0.195646	0.486372	0.147881	0.484104	0.258801	0.406877
A0A1D8PDM9	Carboxypeptidase (EC 3.4.16.-)	PRC3 orf19.2474 CAALFM_C105770CA	A0A0L0NYY3	6.26004e-05	0.0832306	0.00535157	-2.51453	-2.40236	-2.07712	1.01585	0.952731	1.19371	0.222286	-1.07155	-0.967387
Q5AMQ5	Carnitine O-acetyltransferase	CAT2 orf19.4591 CAALFM_C402020WA	A0A0L0NTK1	0.000472341	2.31912e-06	3.73198e-05	-1.37766	-1.44174	-1.56636	-0.237497	-0.271646	-0.470737	0.897724	0.909648	0.823322
Q59T80	Carnitine O-acetyltransferase	CTN1 orf19.4551 CAALFM_C101740WA	A0A0L0P475	0.373901	0.373901	1	3.05621	-3.55184	-3.55184	-3.55184	-3.55184	-3.55184	-3.55184	-3.55184	-3.55184
Q59MQ8	Carnitine O-acetyltransferase	CTN3 orf19.2809 CAALFM_C304000CA	A0A0L0NNF5	0.207574	0.10594	0.309353	-12.7088	-12.7088	-12.7088	0.921237	-1.94384	-1.82185	1.73884	-3.506	1.64954
A0A1D8PJ86	Cas4p	CAS4 orf19.1693 CAALFM_C301530CA	A0A0L0P303	0.133661	0.133661	1	-0.422628	1.73275	-0.399142	-0.524219	-0.524219	-0.524219	-0.524219	-0.524219	-0.524219
Q59ZI9	Casein kinase 2 catalytic subunit	CKA2 orf19.3530 CAALFM_C204980CA	A0A0L0P6D3	0.052609	0.128478	0.708795	0.513063	1.72316	0.71392	-0.12661	-7.08321	-7.08321	-7.08321	-7.08321	0.75327
A0A1D8PUA2	Casein kinase 2 catalytic subunit	CKA1 CAALFM_CR10660WA orf19.7652	A0A0L0NXS0	0.170396	0.669179	0.20905	-0.231167	-0.324981	-0.0791484	0.788708	-0.394722	0.852079	-7.71133	-0.0312834	0.171905
Q5ACW5	Casein kinase II subunit beta (CK II beta)	CKB1 orf19.2102 CAALFM_C200300CA	A0A0L0NUK6	0.0657825	0.0279364	0.373901	1.22119	0.457293	1.98902	0.268252	-5.36145	-5.36145	-5.36145	-5.36145	-5.36145
A0A1D8PNI6	Casein kinase II subunit beta (CK II beta)	CKB2 orf19.4297 CAALFM_C502760WA	A0A0L0P8I9	0.373901	0.0129215	0.00296329	-5.9722	0.0529023	-5.9722	-5.9722	-5.9722	-5.9722	0.931028	1.72915	1.412
Q59Z17	Catabolic 3-dehydroquinase (cDHQase) (EC 4.2.1.10) (3-dehydroquinate dehydratase)	DQD1 DHQ99 CAALFM_C207260CA CaO19.2283 CaO19.9823	A0A0L0NRF0	3.38882e-06	3.38882e-06	1	1.50731	1.64307	1.59783	-9.73676	-9.73676	-9.73676	-9.73676	-9.73676	-9.73676
A0A1D8PKJ0	Cationic amino acid transporter	orf19.7370 CAALFM_C305900WA	A0A0L0NP84	1	0.373901	0.373901	-4.73515	-4.73515	-4.73515	-4.73515	-4.73515	-4.73515	-4.73515	3.12095	-4.73515
Q59Q34	Cation-transporting ATPase (EC 3.6.3.-)	SPF1 orf19.30 CAALFM_C206540CA	A0A0L0P3C4	0.356382	0.384656	0.484707	-2.05182	-0.772628	-0.320557	-1.12441	-0.046461	-0.121931	-0.826078	1.99131	-1.03889
Q5ABC6	CBK1 kinase activator protein MOB2	MOB2 CAALFM_C100620WA CaO19.13465 CaO19.6044	A0A0L0P564	0.0271599	0.0271599	1	0.961388	1.13971	2.21748	-4.91667	-4.91667	-4.91667	-4.91667	-4.91667	-4.91667
Q59SS1	Ccc1p	CCC1 orf19.6948 CAALFM_C303710WA	A0A0L0NSR8	0.000295322	9.8487e-05	0.0230894	-3.64382	-3.51281	-3.8929	0.558508	0.855153	0.961689	0.204933	0.10027	0.390868
Q5A8L5	CCR4-NOT core DEDD family RNase subunit	POP2 orf19.5734 CAALFM_C603650CA	A0A0L0P130	0.0244152	0.0988166	0.179644	-5.1886	-8.7086	-8.7086	0.00715562	1.59997	1.1427	0.336316	-3.79068	0.473749
A0A1D8PC71	CCR4-NOT core subunit	orf19.6075 CAALFM_C100330CA	A0A0L0NQI1	0.308035	0.709358	0.46365	0.352641	-0.179102	-0.146617	-6.5299	-6.5299	0.470498	-0.664726	1.95889	-6.5299
A0A1D8PQD2	CCR4-NOT core subunit	CDC39 orf19.1084 CAALFM_C604270WA	A0A0L0NVH0	0.62562	0.0938327	0.355466	-0.520173	-0.608013	-0.0124231	-1.20307	0.433644	0.0219614	-0.150716	0.439777	0.675959
A0A1D8PE87	CCR4-NOT core subunit	NOT5 orf19.5107 CAALFM_C108300WA	A0A0L0NW92	0.00255235	0.0146192	0.624704	-3.15685	-6.79088	-6.79088	0.0144404	0.747038	0.496993	0.99545	0.9529	-0.25037
A0A1D8PSH4	CCR4-NOT core ubiquitin-protein ligase subunit	NOT4 CAALFM_CR03420CA orf19.2379	A0A0L0NQU4	0.373901	0.373901	1	2.79086	-1.94372	-1.94372	-1.94372	-1.94372	-1.94372	-1.94372	-1.94372	-1.94372
A0A1D8PCW7	Cdc73p	CDC73 orf19.2983 CAALFM_C102920WA	A0A0L0P451	0.456205	0.302966	0.724463	-0.30963	-0.907234	-0.890249	0.738845	-3.95191	0.474568	1.11809	-2.38073	0.709168
A0A1D8PQL5	CDP-diacylglycerol--glycerol-3-phosphate 3-phosphatidyltransferase	PEL1 orf19.7072 CAALFM_C700470CA	A0A0L0P3E3	5.29228e-06	5.29228e-06	1	1.48016	1.56639	1.4139	-3.36087	-3.36087	-3.36087	-3.36087	-3.36087	-3.36087
A0A1D8PE84	Cdr4p	CDR4 orf19.5079 CAALFM_C108070WA	A0A0L0NNB6	0.0268273	0.450919	0.341034	-1.27033	-0.388242	-0.693097	-6.36025	-6.36025	-1.68577	-6.36025	2.6573	-0.870483
Q59KM8	Cell cycle protein kinase DBF2 (EC 2.7.11.1) (Dumbbell forming protein 2)	DBF2 CAALFM_C206670CA CaO19.1223 CaO19.8809	A0A0L0P352	0.373901	0.373901	1	-1.27328	2.50849	-1.27328	-1.27328	-1.27328	-1.27328	-1.27328	-1.27328	-1.27328
P39827	Cell division control protein 10	CDC10 CAALFM_CR04570CA CaO19.548 CaO19.8183	A0A0L0NRP6	0.540357	0.321952	0.89811	0.239454	-0.223138	0.376242	-0.773774	0.156257	0.23376	-0.188939	0.149931	-0.316783
P0CY33	Cell division control protein 42 homolog	CDC42 CAALFM_C108450CA CaO19.390 CaO19.8020	A0A0L0P2G7	0.200422	0.244988	0.485338	-1.17972	-1.0196	-1.05083	-1.2974	0.516372	-0.0893993	-0.433165	1.7049	-0.313329
Q5AFX2	Cell division cycle protein 123	CDC123 CAALFM_C402770CA CaO19.10236 CaO19.2721	A0A0L0P7B7	0.116149	0.116149	1	2.11961	-4.18142	2.0937	-4.18142	-4.18142	-4.18142	-4.18142	-4.18142	-4.18142
Q59XX2	Cell surface mannoprotein MP65 (EC 3.2.1.-) (Mannoprotein of 65 kDa) (Soluble cell wall protein 10)	MP65 CMP65 SCW1 SCW10 CAALFM_C210030CA CaO19.1779 CaO19.9345	A0A0L0P6Z9	0.00534511	0.0619634	0.444026	0.580067	0.434686	0.635701	-0.314227	0.0974352	-0.237965	-0.305953	-10.718	0.0951527
Q5AD05	Cell surface superoxide dismutase [Cu-Zn] 4 (EC 1.15.1.1) (GPI-anchored protein 2)	SOD4 PGA2 SOD32 CAALFM_C200660CA CaO19.2062 CaO19.9609	A0A0L0NRB6	0.0069229	0.0014391	0.10062	-12.7637	-12.7637	-12.7637	0.637236	1.42211	0.626296	0.40816	0.053912	-0.224682
Q5AAU5	Cell wall acid trehalase ATC1 (EC 3.2.1.28) (Alpha,alpha-trehalase) (Alpha,alpha-trehalose glucohydrolase)	ATC1 ATH1 CAALFM_C106940CA CaO19.13595 CaO19.6214	A0A0L0P3Y1	0.138862	0.0105636	0.0188204	-6.54337	-6.54337	-6.54337	-0.734756	-1.44703	-6.54337	1.84124	1.50413	0.650497
A0A1D8PTP9	Chaperone ATPase	HSP104 CAALFM_CR08250CA orf19.6387	A0A0L0NPN8	0.00909728	0.0135017	0.846374	-0.466907	-0.43438	-0.416406	0.113343	0.393116	0.0525845	0.346541	0.168117	-0.0588845
Q59QB7	Chaperonin-containing T-complex alpha subunit	TCP1 orf19.401 CAALFM_C108560WA	A0A0L0P289	0.0244051	0.35433	0.100482	0.1206	-0.000815637	-0.0855439	-0.785668	-0.241513	-0.711812	-0.198627	0.884348	0.283502
A0A1D8PMN9	Chaperonin-containing T-complex subunit	CCT6 orf19.3126 CAALFM_C406830CA	A0A0L0P844	0.000386859	0.000587415	0.289881	1.15073	1.30391	0.925076	-1.56306	-1.58198	-1.29437	-1.52928	-0.82113	-1.25369
Q59Z12	Chaperonin-containing T-complex subunit	CCT5 orf19.2288 CAALFM_C207310WA	A0A0L0P7Q6	0.351925	0.318343	0.162409	-0.00664766	-0.305653	0.108356	-0.540594	-0.17263	-0.0705194	-0.0810469	0.653017	0.101235
Q5AB74	Chaperonin-containing T-complex subunit	CCT8 orf19.6099 CAALFM_C100110WA	A0A0L0NSK6	0.0254858	0.160723	0.327178	-2.10986	-1.75023	-1.96063	-0.513859	0.197577	-0.66143	0.186796	1.93323	-0.363173
Q59YC4	Chaperonin-containing T-complex subunit	CCT2 orf19.1402 CAALFM_C209520CA	A0A0L0P660	0.947979	0.971674	0.918464	-0.0824794	-0.275059	0.293176	0.161346	0.109495	-0.268817	0.233233	-0.411177	0.0692344
Q59YH4	Chaperonin-containing T-complex subunit	CCT7 orf19.3206 CAALFM_C501690CA	A0A0L0NT87	0.0396879	0.0122235	0.131204	-1.59653	-0.282171	-0.757506	0.329989	-0.0390509	0.0288973	0.513926	0.183781	0.527211
O74161	Chitin biosynthesis protein CHS5	CHS5 CAALFM_C204140WA CaO19.807 CaO19.8426	A0A0L0P1J4	0.00260356	0.000993513	0.483874	1.19248	0.986189	0.821165	-0.198933	-1.46032	-1.10136	-0.693628	-1.98241	-1.34111
A0A1D8PFK5	Chitin synthase	CHS3 CAALFM_C113110CA	A0A0L0NYH6	0.000778158	0.000778158	1	1.24642	1.52695	1.79381	-4.42968	-4.42968	-4.42968	-4.42968	-4.42968	-4.42968
P40953	Chitinase 2 (EC 3.2.1.14)	CHT2 CAALFM_C504130CA CaO19.11376 CaO19.3895	A0A0L0NR11	0.000568303	0.000568303	1	1.72578	1.24601	1.68335	-5.78481	-5.78481	-5.78481	-5.78481	-5.78481	-5.78481
Q59SI6	Choline-phosphate cytidylyltransferase	PCT1 orf19.4186 CAALFM_C400570CA	A0A0L0NX72	0.00449663	0.00449663	1	0.962937	1.77318	1.83623	-6.59906	-6.59906	-6.59906	-6.59906	-6.59906	-6.59906
Q59TS4	Chorismate mutase (EC 5.4.99.5)	ARO7 orf19.1170 CAALFM_C111500CA	A0A0L0P6U3	0.0155423	0.166575	0.473177	0.504102	0.747522	0.475527	-0.140107	-2.20573	-0.585708	0.113981	-1.95732	0.466927
A0A1D8PTK1	Chorismate synthase (EC 4.2.3.5)	ARO2 CAALFM_CR07710WA orf19.1986	A0A0L0NNB4	0.000986859	0.00280783	0.564315	-1.06432	-1.04708	-0.946876	0.558485	0.334694	0.213738	0.461383	0.00871064	0.313435
A0A1D8PMJ7	Chromatin DNA-binding EKC/KEOPS complex subunit	orf19.2907.1 CAALFM_C406290WA	A0A0L0NZD3	0.373901	0.373901	1	-3.22934	-3.22934	3.02626	-3.22934	-3.22934	-3.22934	-3.22934	-3.22934	-3.22934
A0A1D8PNT2	Chromatin modification protein	orf19.1111 CAALFM_C503830CA	A0A0L0P4W8	1	0.0363545	0.0363545	-6.34591	-6.34591	-6.34591	-6.34591	-6.34591	-6.34591	2.12867	1.77358	0.181524
A0A1D8PIP3	Chromatin modification-related protein	PHO23 orf19.1759 CAALFM_C210220CA	A0A0L0P3R5	0.000538678	0.000538678	1	1.78843	1.43885	1.33036	-4.22924	-4.22924	-4.22924	-4.22924	-4.22924	-4.22924
Q5A119	Chromatin modification-related protein EAF1 (ESA1-associated factor 1) (Vacuolar import and degradation protein 21)	VID21 EAF1 CAALFM_C407230CA CaO19.10589/10590 CaO19.3077	A0A0L0P527	1	1	1	-3.20343e-16	-3.20343e-16	-3.20343e-16	-3.20343e-16	-3.20343e-16	-3.20343e-16	-3.20343e-16	-3.20343e-16	-3.20343e-16
Q59K07	Chromatin modification-related protein EAF3	EAF3 CAALFM_C208280WA CaO19.2660	A0A0L0P783	0.00384927	0.00384927	1	0.9959	1.57781	1.86278	-3.96796	-3.96796	-3.96796	-3.96796	-3.96796	-3.96796
Q59QC2	Chromatin modification-related protein EAF6	EAF6 CAALFM_C108510WA CaO19.396 CaO19.8026	A0A0L0P2D8	1	0.122395	0.122395	-5.41467	-5.41467	-5.41467	-5.41467	-5.41467	-5.41467	2.31461	-5.41467	1.94904
A0A1D8PDU2	Chromatin-binding protein	orf19.6247 CAALFM_C106630WA	A0A0L0P8L2	0.00565288	0.00565288	1	1.96525	1.13323	1.31253	-3.84358	-3.84358	-3.84358	-3.84358	-3.84358	-3.84358
Q59UQ4	Chromatin-binding transcription coactivator	orf19.5666 CAALFM_C400390WA	A0A0L0P433	2.56847e-08	2.56847e-08	1	1.58597	1.56307	1.60342	-10.3937	-10.3937	-10.3937	-10.3937	-10.3937	-10.3937
A0A1D8PE13	Chromatin-remodeling ATPase	orf19.4437 CAALFM_C107340WA	A0A0L0NUN3	0.0147361	0.0166803	0.452148	2.0055	1.01448	1.10717	-4.55998	-4.55998	-2.27667	-1.81758	-4.55998	-2.37302
A0A1D8PCZ6	Chromatin-remodeling ATPase	orf19.3035 CAALFM_C103360WA	A0A0L0P579	0.351014	0.623704	0.157168	-2.21528	0.365453	0.412704	0.5552	0.719597	0.0244976	-0.339107	-6.28064	0.296989
A0A1D8PK97	Chs4p	CHS4 orf19.7349 CAALFM_C305700WA	A0A0L0P5U5	0.123385	0.123385	1	2.25802	1.86416	-3.60299	-3.60299	-3.60299	-3.60299	-3.60299	-3.60299	-3.60299
A0A1D8PR92	Chs6p	CHS6 orf19.5155 CAALFM_C703060CA	A0A0L0NYK7	1	1	1	-3.20343e-16	-3.20343e-16	-3.20343e-16	-3.20343e-16	-3.20343e-16	-3.20343e-16	-3.20343e-16	-3.20343e-16	-3.20343e-16
A0A1D8PPJ1	Cic1p	CIC1 orf19.124 CAALFM_C601170WA	A0A0L0P7N2	0.429562	0.0608122	0.307743	0.720704	1.17001	-0.0732852	-7.15098	0.634101	0.675124	-7.15098	-0.0267998	-7.15098
A0A1D8PPI6	Cip1p	CIP1 orf19.113 CAALFM_C601070CA	A0A0L0NVA3	0.0200359	0.451253	0.131925	0.284944	1.22486	0.402466	-1.23298	-3.56136	-2.30499	0.478508	-2.09886	0.834543
A0A1D8PSH3	Citrate synthase	CIT1 CAALFM_CR03500WA orf19.4393	A0A0L0NQY0	0.00380255	0.00300935	0.341459	-0.801032	-1.22936	-0.987975	-0.0566397	0.346136	0.331294	0.341606	0.653032	0.220257
Q5A895	Class E vacuolar protein-sorting machinery protein HSE1	HSE1 CAALFM_CR01210CA CaO19.10743 CaO19.3233	A0A0L0NVJ6	0.0895723	0.0655436	0.0281743	0.0463833	-0.113378	0.0755053	-6.34593	-6.34593	-0.109866	1.11699	0.688896	0.329902
A0A1D8PPS9	Clathrin heavy chain (Fragment)	CHC1 orf19.3496 CAALFM_C602120WA	A0A0L0NVF5	0.10403	0.641377	0.534962	-0.295376	-0.156662	-0.422357	-0.184277	0.314936	0.58753	0.11902	-1.30369	0.509982
Q5AMQ2	Clathrin light chain	CLC1 orf19.4594 CAALFM_C401980CA	A0A0L0P7N9	0.000281702	0.00624768	0.211006	-3.13058	-2.87628	-2.87639	0.0425627	0.398598	0.353726	0.575934	1.15746	0.340434
A0A1D8PTU2	Cleavage polyadenylation factor subunit	CAALFM_CR08900CA orf19.7285	A0A0L0NRK0	0.373901	0.373901	1	-4.21658	3.09924	-4.21658	-4.21658	-4.21658	-4.21658	-4.21658	-4.21658	-4.21658
Q59MA9	Clustered mitochondria protein homolog (Protein TIF31 homolog)	CLU1 TIF31 CAALFM_C104970WA CaO19.51 CaO19.7712	A0A0L0NYS7	0.119765	0.897791	0.153003	-0.221015	-0.0996989	-0.544755	-0.0289715	0.331672	0.918988	-0.370333	-1.04264	0.182543
A0A1D8PPV5	Coatomer subunit beta'	SEC27 orf19.3467 CAALFM_C602260CA	A0A0L0NPP8	0.122558	0.524347	0.138452	-0.141037	0.213471	0.00306733	-0.487429	-0.17931	-0.136411	0.0592057	0.530166	-0.0902765
Q5A6M6	Coatomer subunit beta (Beta-coat protein)	SEC26 CAALFM_CR04380CA orf19.528	A0A0L0NQ67	0.364375	0.277436	0.449985	-0.330612	-0.26969	-0.298159	-0.530884	0.0727233	0.105788	-0.241015	0.953157	-0.059125
A0A1D8PND9	Coatomer subunit delta	RET2 orf19.4236 CAALFM_C502300CA	A0A0L0NVS6	0.0065838	0.00670907	0.851558	-0.901	-1.15284	-1.37302	-8.81057e-05	0.592513	0.313122	0.126542	0.246735	0.678312
A0A1D8PMT6	Coatomer subunit epsilon	orf19.5689 CAALFM_C500080CA	A0A0L0NPG3	0.251584	0.0958226	0.796532	-1.58685	-1.13066	-0.852006	-8.80244	0.964425	1.13284	0.433297	-0.899284	0.699094
A0A1D8PDE3	Coatomer subunit gamma	SEC21 orf19.759 CAALFM_C104830WA	A0A0L0P017	0.769075	0.911426	0.889415	-0.0532923	0.0105486	-0.00742301	-0.000739841	0.209944	-0.176213	-0.195664	0.178431	-0.0172969
Q5A006	Coatomer subunit zeta	CAALFM_CR03600CA orf19.4382	A0A0L0NTK8	0.00571631	0.00574005	0.971188	1.21386	1.83494	1.07717	-11.0793	-2.00142	-1.95186	-2.516	-1.6485	-11.0793
A0A1D8PIG5	Co-chaperone	SGT1 orf19.4089 CAALFM_C209270CA	A0A0L0NUU1	0.00112389	0.00212039	0.0405109	1.12787	1.18792	1.62254	-2.22636	-8.73642	-8.73642	-0.765313	-1.48592	-1.76855
Q59MF9	Conserved oligomeric Golgi complex subunit 6 (COG complex subunit 6) (Component of oligomeric Golgi complex 6)	COG6 CAALFM_C205850CA CaO19.12676 CaO19.5209	A0A0L0P4N4	1	1	1	-3.20343e-16	-3.20343e-16	-3.20343e-16	-3.20343e-16	-3.20343e-16	-3.20343e-16	-3.20343e-16	-3.20343e-16	-3.20343e-16
Q59PG6	COP9 signalosome complex subunit 5 (EC 3.4.-.-)	JAB1 CSN5 RRI1 CAALFM_C403450CA CaO19.10880 CaO19.3372	A0A0L0NW90	0.0147671	0.0147671	1	1.1305	0.709929	1.87753	-1.99956	-1.99956	-1.99956	-1.99956	-1.99956	-1.99956
Q59WC0	Copper chaperone	CCS1 orf19.4449 CAALFM_C107180WA	A0A0L0P6W0	7.73908e-05	7.73908e-05	1	1.41261	1.60736	1.71464	-9.4287	-9.4287	-9.4287	-9.4287	-9.4287	-9.4287
A0A1D8PTB8	Copper metallochaperone	ATX1 CAALFM_CR06950CA orf19.2369.1	A0A0L0P164	0.13186	0.128655	0.346136	-9.48082	-9.48082	-9.48082	-9.48082	0.0335325	0.620097	1.92253	-9.48082	1.40144
Q59MR4	Coproporphyrinogen oxidase	HEM13 orf19.2803 CAALFM_C304060CA	A0A0L0NXW8	0.00436372	0.00405471	0.432021	-0.519695	-0.986722	-0.720686	0.356834	0.18412	0.0304224	0.313897	0.503526	0.127325
A0A1D8PKP3	Cornichon family protein	orf19.6787 CAALFM_C307130WA	A0A0L0NRU5	0.579826	0.849109	0.962845	0.229534	-0.0383017	-0.867528	0.339052	-0.181397	-0.0844201	1.44326	-12.2245	-1.01112
A0A1D8PQZ0	Coronin	CRN1 orf19.6534.2 CAALFM_C701850CA	A0A0L0P5P0	0.00849159	0.0908395	0.774883	-4.02927	-2.98449	-3.55969	0.895339	0.0442238	0.195994	0.880554	1.35012	-1.73459
P31225	Corticosteroid-binding protein	CBP1 CAALFM_CR09270CA CaO19.7323	A0A0L0NZ50	6.90172e-05	6.90172e-05	1	1.69049	1.63891	1.40782	-10.3258	-10.3258	-10.3258	-10.3258	-10.3258	-10.3258
Q59NY7	Coupling of ubiquitin conjugation to ER degradation protein 1	CUE1 CAALFM_C503570WA CaO19.6668	A0A0L0NR83	0.0177402	0.0177402	1	1.98135	1.81077	0.550784	-6.26145	-6.26145	-6.26145	-6.26145	-6.26145	-6.26145
Q5AFN8	Covalently-linked cell wall protein 14	SSR1 CCW14 CAALFM_C700860WA CaO19.7030	A0A0L0P000	0.000209035	0.0332001	0.464757	-2.1694	-2.06792	-3.22217	0.448615	0.19361	0.231948	0.481654	1.27031	-0.0880691
Q5ALU3	COX assembly mitochondrial protein	orf19.1483 CAALFM_C201720CA	A0A0L0P2M8	0.131948	0.121355	0.52354	-8.26095	-8.26095	-8.26095	0.403484	-8.26095	0.991764	1.66107	-8.26095	1.32761
Q59PA0	Cox11p	COX11 orf19.1416 CAALFM_C404310WA	A0A0L0NNE4	0.00099878	0.00099878	1	1.32727	1.39987	1.84048	-4.47041	-4.47041	-4.47041	-4.47041	-4.47041	-4.47041
A0A1D8PLU5	Csh3p	CSH3 orf19.3366 CAALFM_C403390WA	A0A0L0NXP5	1	1	1	-3.20343e-16	-3.20343e-16	-3.20343e-16	-3.20343e-16	-3.20343e-16	-3.20343e-16	-3.20343e-16	-3.20343e-16	-3.20343e-16
A0A1D8PFE1	Csi2p	CSI2 orf19.5232 CAALFM_C112310CA	A0A0L0P939	0.0254839	0.0254839	1	0.340392	1.9553	1.92717	-6.82723	-6.82723	-6.82723	-6.82723	-6.82723	-6.82723
A0A1D8PML8	Cso99p	CSO99 orf19.2883 CAALFM_C406510CA	A0A0L0P7I9	0.0618095	0.115616	0.738736	0.578751	0.651527	0.583823	0.390835	-1.36996	-0.336825	-1.10039	-7.57056	0.561019
A0A1D8PF53	Cta3p	CTA3 orf19.1166 CAALFM_C111540CA	A0A0L0P054	0.9729	0.925683	0.920675	0.153334	-0.294001	0.14463	-1.07776	0.21055	0.521112	-0.0261765	0.774228	-2.26166
A0A1D8PGH7	Ctf1p	CTF1 orf19.1499 CAALFM_C201890WA	A0A0L0NSI1	0.0486234	0.0289323	0.0625973	-6.88863	-6.88863	-6.88863	-0.202799	-1.1871	-2.03424	1.59459	0.0100017	1.76361
Q5AK79	CTP synthase (EC 6.3.4.2) (UTP--ammonia ligase)	URA7 orf19.3941 CAALFM_C504570CA	A0A0L0NWR4	0.00156886	0.00150657	0.665997	1.10586	0.718664	1.0052	-0.667687	-0.759302	-1.85984	-0.413798	-1.14288	-1.01289
A0A1D8PJV4	Ctp1p	CTP1 orf19.5870 CAALFM_C304270CA	A0A0L0NPZ7	0.0326557	0.0326557	1	2.10513	1.79219	0.248446	-7.01779	-7.01779	-7.01779	-7.01779	-7.01779	-7.01779
Q59YD1	Cu/Pi carrier	orf19.1395 CAALFM_C209590CA	A0A0L0NQC7	5.50398e-05	0.107751	0.0232731	-1.23654	-0.737994	-1.10992	0.670706	0.725206	0.632166	-0.847664	0.280413	-0.0776321
A0A1D8PTX2	Cu-binding protein	SCO1 CAALFM_CR09300CA orf19.7325	A0A0L0NYP5	0.0952068	0.147624	0.0481439	-0.114379	-0.292701	0.140986	-0.197825	-1.35467	-1.13455	0.0414551	1.00508	0.488117
A0A1D8PRP1	Cullin	CAALFM_CR00370WA orf19.7497	A0A0L0NRQ4	0.909625	0.818486	0.942202	-2.80648	1.25158	-2.80648	1.49969	-2.80648	-2.80648	0.694419	-2.80648	0.544196
Q5AKX6	Cup2p	CUP2 orf19.5001 CAALFM_C113640WA	A0A0L0P0X8	0.0773802	0.0773802	1	0.212638	1.12263	2.364	-3.54008	-3.54008	-3.54008	-3.54008	-3.54008	-3.54008
A0A1D8PMH9	Cwh41p	CWH41 orf19.4719 CAALFM_C406100WA	A0A0L0P3Z9	0.599487	0.0618388	0.352915	-0.331143	-0.185416	-0.596126	0.373158	0.15602	-1.30865	0.273995	0.00807275	0.71045
A0A1D8PRY4	Cwh43p	CWH43 CAALFM_CR01290CA orf19.3225	A0A0L0P0E2	0.200113	0.177234	0.564728	1.01865	-0.578725	0.873647	-0.327876	0.0136581	-0.4398	-0.0031169	-6.92078	-0.116262
Q5AKX8	Cyb2p	CYB2 orf19.5000 CAALFM_C113630WA	A0A0L0P0Z4	6.43329e-08	2.79011e-07	0.566292	1.51006	1.54023	1.52837	-10.0319	-3.91192	-3.81696	-3.02619	-10.0319	-3.37021
A0A1D8PQP7	Cyb5p	CYB5 orf19.7049 CAALFM_C700700WA	A0A0L0NSY3	0.287562	0.692289	0.514731	-0.263015	0.119393	1.1456	0.690479	-10.3039	-10.3039	0.765269	-10.3039	0.634243
P43063	Cyclin-dependent kinase 1 (CDK1) (EC 2.7.11.22) (Cell division control protein 28) (Cell division protein kinase 2)	CDC28 CDK1 CAALFM_CR06050WA CaO19.11337 CaO19.3856	A0A0L0NUQ9	0.538355	0.505643	0.380491	-1.05779	-0.00745565	0.219756	-1.26862	-0.0428568	-0.458946	-0.431615	1.49743	-0.551901
Q59LQ4	Cyclin-dependent kinases regulatory subunit	CKS1 orf19.1282 CAALFM_C504070CA	A0A0L0NV48	1	0.0234815	0.0234815	-7.54246	-7.54246	-7.54246	-7.54246	-7.54246	-7.54246	1.24021	2.21717	0.967682
A0A1D8PDA6	Cyclin-dependent serine/threonine-protein kinase	PHO85 orf19.6846 CAALFM_C104520CA	A0A0L0P3T9	0.000527542	0.000527542	1	1.51584	1.35781	1.83044	-8.16313	-8.16313	-8.16313	-8.16313	-8.16313	-8.16313
Q5AKA5	Cys-Gly metallodipeptidase DUG1 (EC 3.4.13.-) (Deficient in utilization of glutathione protein 1) (GSH degradosomal complex subunit DUG1)	DUG1 CAALFM_C504300CA CaO19.11397 CaO19.3915	A0A0L0NXF8	0.464909	0.502417	0.327252	-0.0869754	-0.0463074	0.0960666	-0.583746	-0.0048369	0.0321456	0.492151	0.0769388	-0.19511
Q5ACX5	Cystathionine beta-lyase	orf19.2092 CAALFM_C200390CA	A0A0L0NV91	0.188924	0.631194	0.497802	-0.295918	-0.533249	-0.0128223	-7.51888	-0.276268	-1.10722	-7.51888	2.37769	-7.51888
Q59T95	Cystathionine beta-synthase (EC 4.2.1.22)	CYS4 orf19.4536 CAALFM_C101870CA	A0A0L0NPS7	2.0142e-05	0.000439602	0.2798	0.791432	0.894255	0.916866	-0.568339	-0.579994	-0.663673	-0.677802	-1.78656	-0.659855
Q5A362	Cystathionine gamma-lyase	CYS3 CAALFM_CR08340WA orf19.6402	A0A0L0P2L1	0.141153	0.00381457	0.726779	-1.47062	-1.23815	-1.58781	-0.82562	-0.0218528	1.08058	0.329868	0.802434	0.283989
A0A1D8PD47	Cystathionine gamma-synthase	STR2 orf19.1033 CAALFM_C103760CA	A0A0L0P577	0.00109939	0.00109939	1	1.87994	1.37006	1.40912	-6.24984	-6.24984	-6.24984	-6.24984	-6.24984	-6.24984
P87185	Cysteine desulfurase, mitochondrial (EC 2.8.1.7) (tRNA-splicing protein SPL1)	NFS1 SPL1 CAALFM_C700390WA CaJ7.0052 CaO19.7081	A0A0L0P2G0	9.50796e-05	9.50796e-05	1	1.44638	1.74855	1.53203	-8.05089	-8.05089	-8.05089	-8.05089	-8.05089	-8.05089
Q59UG3	Cysteine protease ATG4 (EC 3.4.22.-) (Autophagy-related protein 4)	ATG4 CAALFM_CR03220CA CaO19.2401 CaO19.9938	A0A0L0NN11	0.0207803	0.0207803	1	1.23142	0.930133	2.15185	-4.30942	-4.30942	-4.30942	-4.30942	-4.30942	-4.30942
Q5AL46	Cysteine--tRNA ligase	orf19.4931 CAALFM_C113030CA	A0A0L0NZC5	0.414129	0.243693	0.57391	-0.612931	-0.589702	-0.295251	0.61453	-0.139434	-0.957976	0.772635	-1.17601	0.817254
A0A1D8PMQ1	Cytidine deaminase (EC 3.5.4.5) (Cytidine aminohydrolase)	orf19.3123.2 CAALFM_C406860CA	A0A0L0P6V2	0.11621	0.11621	1	2.10237	-4.65484	2.14665	-4.65484	-4.65484	-4.65484	-4.65484	-4.65484	-4.65484
P83782	Cytochrome b-c1 complex subunit 2, mitochondrial (Complex III subunit 2) (Core protein II) (Cytoplasmic antigenic protein 5) (Ubiquinol-cytochrome-c reductase complex core protein 2)	QCR2 CAALFM_C503350WA CaO19.10167 CaO19.2644	A0A0L0P8I0	0.727711	0.908509	0.733508	-0.0851032	-0.184457	0.173184	0.515327	-0.365428	-0.0341579	0.0453706	-0.847602	0.35608
Q5ABS1	Cytochrome b-c1 complex subunit 7	QCR7 orf19.5629 CAALFM_C603400CA	A0A0L0NU27	0.0016977	0.101128	0.660994	-0.82774	-1.2738	-0.576089	0.124262	0.233628	0.216031	0.0944588	0.998327	-0.218227
A0A1D8PJX3	Cytochrome b-c1 complex subunit Rieske, mitochondrial (EC 1.10.2.2)	RIP1 orf19.5893 CAALFM_C304430WA	A0A0L0NQZ3	0.0215364	0.248422	0.821751	-0.693777	-1.39344	-0.842716	-0.175797	0.227183	0.533173	-0.55844	1.31089	-0.357336
P53698	Cytochrome c	CYC1 CAALFM_C210110WA CaO19.1770 CaO19.9339	A0A0L0P6Y7	0.00257092	0.000428644	0.34233	0.610089	0.780581	0.612803	-0.200677	-0.749717	-1.21536	-0.31427	-0.26546	-0.525175
A0A1D8PN32	Cytochrome c heme lyase (EC 4.4.1.17)	CYC3 orf19.1957 CAALFM_C501130WA	A0A0L0NNV8	0.181996	0.00423981	0.257375	-7.41954	-2.89608	-2.38708	0.16779	0.961866	-7.41954	1.29393	0.631249	0.669747
A0A1D8PU71	Cytochrome c lysine N-methyltransferase	CTM1 CAALFM_CR10360CA orf19.7612	A0A0L0P0A3	0.015092	0.015092	1	2.13107	1.01733	1.29764	-5.45127	-5.45127	-5.45127	-5.45127	-5.45127	-5.45127
Q5AL10	Cytochrome c oxidase assembly protein COX19	COX19 CAALFM_C113410WA CaO19.12432 CaO19.4967	A0A0L0NRH3	2.22473e-06	0.000598904	0.00703301	-10.5874	-10.5874	-10.5874	-0.0351838	0.0154131	-0.107875	0.855381	1.28679	0.875283
P0C8K9	Cytochrome c oxidase subunit 1 (EC 1.9.3.1) (Cytochrome c oxidase polypeptide I)	COX1 CM_00210W CaalfMp08	A0A0L0NXC3	1.27333e-05	1.27333e-05	1	1.68721	1.5576	1.50322	-12.1929	-12.1929	-12.1929	-12.1929	-12.1929	-12.1929
A0A1D8PHI5	Cytochrome c oxidase subunit 7A (EC 1.9.3.1) (Cytochrome c oxidase polypeptide VIIA)	COX9 orf19.5213.2 CAALFM_C205930WA	A0A0L0P4S8	0.00782134	0.00101273	0.359115	-1.14097	-1.0211	-2.57553	0.288724	0.57151	-0.00578849	0.423774	0.599997	0.406282
Q5ALV5	Cytochrome c oxidase subunit IV	COX4 orf19.1471 CAALFM_C201620WA	A0A0L0P3P4	0.00531302	0.000651613	0.151963	-0.353015	-0.377289	-0.361897	0.207033	-0.00817139	0.0211196	0.289856	0.123325	0.255634
Q5APK5	Cytochrome c oxidase subunit Va	COX5 orf19.4759 CAALFM_C109030CA	A0A0L0P2A4	0.000833099	0.0042751	0.994744	-1.09096	-1.26266	-1.02932	0.376713	0.490454	0.146576	0.490653	-0.00488809	0.497666
A0A1D8PHJ3	Cytochrome c oxidase subunit VIII	COX8 orf19.5213.1 CAALFM_C205920CA	A0A0L0P4E4	9.49476e-05	9.49476e-05	1	1.40005	1.61942	1.71657	-11.6721	-11.6721	-11.6721	-11.6721	-11.6721	-11.6721
Q5A884	Cytochrome c oxidase-assembly factor COX23, mitochondrial	COX23 CAALFM_CR01100CA CaO19.10754 CaO19.3244	A0A0L0NQL8	0.000564563	0.000564563	1	1.2392	1.70808	1.68946	-5.35407	-5.35407	-5.35407	-5.35407	-5.35407	-5.35407
Q5AEN1	Cytochrome c peroxidase, mitochondrial (CCP) (EC 1.11.1.5)	CCP1 CAALFM_C302480CA CaO19.238 CaO19.7868	A0A0L0NU54	2.66748e-05	1.67296e-05	0.224707	1.5094	1.42563	1.62646	-2.43223	-3.15731	-7.56772	-4.87136	-5.95576	-5.24909
Q5AML2	Cytoplasmic tRNA 2-thiolation protein 1 (EC 2.7.7.-) (Cytoplasmic tRNA adenylyltransferase 1)	NCS6 CTU1 CAALFM_C401500WA CaO19.12104 CaO19.4634	A0A0L0P400	0.0133572	0.0133572	1	1.88523	1.74193	0.603617	-3.76443	-3.76443	-3.76443	-3.76443	-3.76443	-3.76443
A0A1D8PPD4	Cytosine deaminase	FCA1 CAALFM_C600620WA	A0A0L0NR34	0.116446	0.116446	1	2.20463	-7.49307	2.12154	-7.49307	-7.49307	-7.49307	-7.49307	-7.49307	-7.49307
Q59YD9	Cytosolic Fe-S cluster assembly factor CFD1 (Cytosolic Fe-S cluster-deficient protein 1)	CFD1 CAALFM_C209670CA CaO19.1387 CaO19.8965	A0A0L0NU88	1	1	1	-3.20343e-16	-3.20343e-16	-3.20343e-16	-3.20343e-16	-3.20343e-16	-3.20343e-16	-3.20343e-16	-3.20343e-16	-3.20343e-16
A0A1D8PFP9	Dad1p	DAD1 orf19.5008.1 CAALFM_C113710CA	A0A0L0P8V5	0.373901	0.373901	1	-2.48141	2.91981	-2.48141	-2.48141	-2.48141	-2.48141	-2.48141	-2.48141	-2.48141
Q5A876	Dal81p	DAL81 CAALFM_CR01030WA orf19.3252	A0A0L0P3M4	0.000826884	0.0112677	0.556926	-3.59604	-3.59604	-3.59604	0.55256	0.417173	0.932904	0.794283	-0.415064	0.638399
A0A1D8PJK2	D-aminoacyl-tRNA deacylase (EC 3.1.1.-) (EC 3.1.1.96)	DTD2 orf19.297 CAALFM_C303010CA	A0A0L0NXZ5	0.00141686	0.00141686	1	1.9001	1.46334	1.30878	-7.51366	-7.51366	-7.51366	-7.51366	-7.51366	-7.51366
A0A1D8PD33	Dao1p	DAO1 orf19.3065 CAALFM_C103670CA	A0A0L0NRC0	0.373901	0.373901	1	3.08899	-4.02616	-4.02616	-4.02616	-4.02616	-4.02616	-4.02616	-4.02616	-4.02616
O93852	D-arabinono-1,4-lactone oxidase (ALO) (EC 1.1.3.37) (L-galactono-gamma-lactone oxidase)	ALO1 ALO CAALFM_CR09790WA CaO19.7551	A0A0L0NZ87	2.65773e-06	0.0592278	0.138168	1.15647	1.05201	1.04086	-8.06709	-8.06709	-8.06709	-4.87957e-05	-8.06709	0.70056
A0A1D8PI24	D-arabinose 1-dehydrogenase (NAD(P)(+))	ARA1 orf19.2172 CAALFM_C208130WA	A0A0L0NXV9	2.24294e-06	1.9111e-06	0.136718	1.5032	1.53507	1.43232	-2.383	-3.03728	-3.51004	-3.85653	-10.6724	-3.35843
A0A1D8PL15	D-arabinose 1-dehydrogenase (NAD(P)(+))	orf19.5665 CAALFM_C400380WA	A0A0L0P3H9	0.107007	0.373901	0.00215258	1.06512	-7.36254	-7.36254	0.72922	1.45328	1.31105	-7.36254	-7.36254	-7.36254
A0A1D8PJG9	Dcg1p	DCG1 orf19.244 CAALFM_C302550CA	A0A0L0NNZ7	0.00502202	0.00502202	1	1.22559	1.31891	1.99595	-5.07558	-5.07558	-5.07558	-5.07558	-5.07558	-5.07558
A0A1D8PH11	Dck1p	DCK1 orf19.815 CAALFM_C204050CA	A0A0L0NVX4	0.0756851	1	0.0756851	-4.07829	-4.07829	-4.07829	-1.07602	2.09767	1.95988	-4.07829	-4.07829	-4.07829
A0A1D8PFX6	Ddi1p	DDI1 orf19.7258 CAALFM_C114420WA	A0A0L0NRT2	0.000206647	0.39981	0.19834	0.764095	0.780056	1.0956	-7.30581	-7.30581	-7.30581	1.33877	-7.30581	-0.163525
Q5AJA5	DEAH-box ATP-dependent RNA helicase	orf19.1687 CAALFM_C301560WA	A0A0L0P2Z2	0.777895	0.966935	0.903535	0.38388	-0.47658	-0.267505	-0.359652	-0.541958	0.791771	-0.14688	-6.29809	1.0232
A0A1D8PTQ2	Decapping enzyme complex catalytic subunit	DCP2 CAALFM_CR08120CA orf19.6373	A0A0L0NPE6	0.0690726	0.285625	0.0616074	-0.215089	0.239053	-0.406391	0.378385	0.581968	1.11903	0.287655	-7.12384	-7.12384
Q5AAT0	Decapping nuclease RAI1 (EC 3.6.1.-)	RAI1 CAALFM_C106800WA CaO19.13610 CaO19.6230	A0A0L0NUX0	0.2349	0.00332389	0.269982	-2.16695	-6.55969	-6.55969	-0.400928	1.16346	-6.55969	0.743202	1.31241	0.669709
Q5ADL9	Defective in cullin neddylation protein 1	DCN1 CAALFM_C306800CA CaO19.14114 CaO19.6822	A0A0L0P3V8	0.0148024	0.0148024	1	2.11169	1.40981	0.912582	-5.43609	-5.43609	-5.43609	-5.43609	-5.43609	-5.43609
A0A1D8PIC7	Delta(14)-sterol reductase	ERG24 orf19.1598 CAALFM_C209400CA	A0A0L0NUT8	0.00103159	0.0503186	0.3087	-8.44488	-8.44488	-8.44488	0.643543	1.1366	0.663606	-0.716693	1.04815	-0.0436312
A0A1D8PJ25	Delta(24(24(1)))-sterol reductase	ERG4 orf19.5379 CAALFM_C300760WA	A0A0L0P2Z4	0.0545177	0.678294	0.0614957	0.328164	-0.84362	-0.741312	0.296435	0.763427	0.830517	0.0904888	-9.47109	-0.28796
A0A1D8PGU4	Delta-aminolevulinic acid dehydratase (EC 4.2.1.24)	HEM2 orf19.898 CAALFM_C203300WA	A0A0L0NYA1	0.640495	0.031156	0.000385276	0.906865	-0.589865	1.22605	0.507296	0.631278	0.176203	-7.14797	-7.14797	-7.14797
Q59Z14	Deoxyhypusine hydroxylase (DOHH) (EC 1.14.99.29) (Deoxyhypusine dioxygenase) (Deoxyhypusine monooxygenase)	LIA1 CAALFM_C207290WA CaO19.2286 CaO19.9826	A0A0L0P8Q3	0.163684	0.00527261	0.0956329	-0.387535	-0.553696	-0.677557	-1.05814	1.52471	1.35723	-1.47803	-2.05104	-1.28872
A0A1D8PJD2	Deoxyhypusine synthase	orf19.1626 CAALFM_C302180CA	A0A0L0NQM4	0.0569726	0.120578	0.930713	0.142238	1.07604	0.546269	-0.21404	-0.317435	-0.874568	0.0299043	-3.82355	0.037352
P0CY19	Deoxyuridine 5'-triphosphate nucleotidohydrolase (dUTPase) (EC 3.6.1.23) (dUTP pyrophosphatase)	DUT1 CAALFM_C101330CA CaO19.10832 CaO19.3322	A0A0L0P7X4	0.233853	0.326416	0.717021	-0.181251	-0.187698	-0.906468	-0.392578	0.776563	0.121702	0.561814	-0.0615169	-0.495418
Q5A5E0	Dihydrofolate reductase	DFR1 orf19.5142 CAALFM_C703130CA	A0A0L0P1H8	1	1	1	-3.20343e-16	-3.20343e-16	-3.20343e-16	-3.20343e-16	-3.20343e-16	-3.20343e-16	-3.20343e-16	-3.20343e-16	-3.20343e-16
A0A1D8PQV5	Dihydrofolate synthetase (EC 6.3.2.12)	orf19.6908 CAALFM_C701280CA	A0A0L0NRW7	1	1	1	-3.20343e-16	-3.20343e-16	-3.20343e-16	-3.20343e-16	-3.20343e-16	-3.20343e-16	-3.20343e-16	-3.20343e-16	-3.20343e-16
Q59RQ6	Dihydrolipoyl dehydrogenase (EC 1.8.1.4)	LPD1 CAALFM_CR07400CA orf19.6127	A0A0L0P123	0.0604345	0.0020028	0.0194746	0.391981	0.374521	0.558522	0.304464	-0.141905	0.112434	-0.516675	-1.39433	-0.696882
Q5A1L8	Dihydroorotase	URA4 orf19.1977 CAALFM_C500900CA	A0A0L0P348	0.0141053	0.0381696	0.320499	-1.89665	-1.25363	-1.81263	-0.00815061	-0.263833	0.508464	0.329971	1.27209	0.144699
Q874I4	Dihydroorotate dehydrogenase (quinone), mitochondrial (DHOD) (DHODase) (DHOdehase) (EC 1.3.5.2) (Dihydroorotate oxidase)	URA9 URA1 CAALFM_C109720WA CaO19.12299 CaO19.4836	A0A0L0NRA5	0.00323399	0.00328152	0.69109	1.66539	0.947917	1.6872	-3.16505	-3.13994	-3.28909	-2.9676	-3.62464	-2.8113
A0A1D8PEI2	Dihydroxyacetone kinase	DAK2 orf19.4777 CAALFM_C109190CA	A0A0L0NTE4	0.00386922	0.0014389	0.295488	1.06629	1.29829	0.883134	-1.47652	-1.22775	-0.0718365	-0.927863	-11.1184	-1.5634
Q5AJY2	Dihydroxy-acid dehydratase	ILV3 orf19.4040 CAALFM_C505410CA	A0A0L0NT39	0.00572487	0.0240875	0.00257806	-0.870187	-0.417593	-0.47376	0.627348	1.23232	1.05849	-1.70981	-1.08518	-2.11896
A0A1D8PCR4	Dip5p	DIP5 orf19.2942 CAALFM_C102530CA	A0A0L0NQH8	0.000840527	0.000840527	1	1.21579	1.78044	1.5563	-4.31698	-4.31698	-4.31698	-4.31698	-4.31698	-4.31698
A0A1D8PQB4	Dipeptidyl peptidase 3 (EC 3.4.14.4) (Dipeptidyl aminopeptidase III) (Dipeptidyl peptidase III)	orf19.5773 CAALFM_C603960WA	A0A0L0NWE3	0.000409235	0.00469116	0.113796	-0.940106	-1.4076	-1.46335	0.387799	0.657261	0.496458	0.136671	0.454682	-0.0392757
A0A1D8PC43	Diphosphomevalonate decarboxylase (EC 4.1.1.33) (Mevalonate pyrophosphate decarboxylase)	MVD orf19.6105 CAALFM_C100070WA	A0A0L0NRH4	0.009953	0.000505574	0.000193501	1.16098	0.679455	1.06757	0.233553	-0.102358	-0.0652651	-9.75548	-9.75548	-9.75548
Q59NX9	Diphthine methyl ester synthase 1 (EC 2.1.1.314) (Diphthamide biosynthesis methyltransferase 1)	DPH5 CAALFM_C503640WA CaO19.6676	A0A0L0P022	0.519897	0.376946	0.336392	-0.835127	-8.53663	-0.661721	-0.745052	-8.53663	-8.53663	2.67488	-0.296778	-8.53663
P0CU37	Diphthine methyl ester synthase 2 (EC 2.1.1.314) (Diphthamide biosynthesis methyltransferase 2)	CAALFM_C503700CA	A0A0L0P022	0.519897	0.376946	0.336392	-0.835127	-8.53663	-0.661721	-0.745052	-8.53663	-8.53663	2.67488	-0.296778	-8.53663
A0A1D8PGY1	Diphthine--ammonia ligase	orf19.839 CAALFM_C203830WA	A0A0L0P2V7	0.373901	0.120049	0.534233	-5.65755	-5.65755	-5.65755	1.58643	-5.65755	-5.65755	1.40396	-5.65755	1.69234
Q5ABB1	Dithiol glutaredoxin	TTR1 orf19.6059 CAALFM_C100490CA	A0A0L0NQN0	2.6934e-05	2.6934e-05	1	1.54405	1.70939	1.49187	-12.3781	-12.3781	-12.3781	-12.3781	-12.3781	-12.3781
A0A1D8PHV2	Divalent metal ion transporter	SMF12 orf19.2270 CAALFM_C207160WA	A0A0L0NRF7	0.373901	0.137517	0.578658	-6.76911	-6.76911	-6.76911	-6.76911	1.64817	-6.76911	-6.76911	1.84265	1.15313
A0A1D8PEX2	Djp1p	DJP1 orf19.991 CAALFM_C110480WA	A0A0L0NN32	0.373901	0.0738349	0.118456	-7.97294	-7.97294	-7.97294	0.0879401	-7.97294	-7.97294	0.545736	2.2721	0.702418
A0A1D8PJK5	D-lactate dehydrogenase	AIP2 orf19.300 CAALFM_C303040WA	A0A0L0NSI6	0.00487365	0.00265453	0.585905	0.662794	1.01586	0.628833	-0.990266	-0.217123	-0.577475	-1.06927	-0.665985	-0.498563
A0A1D8PGR9	Dld1p	DLD1 orf19.5805 CAALFM_C202980CA	A0A0L0NMU9	0.000148527	0.000392864	0.31744	1.57224	1.2445	1.50534	-2.68855	-8.88568	-8.88568	-2.43103	-1.08567	-8.88568
Q59S45	DNA damage-binding protein CMR1	CAALFM_C701270CA CaJ7.0141 CaO19.6907	A0A0L0NT86	0.134392	0.373901	0.91018	-5.77702	-5.77702	-5.77702	0.892354	-5.77702	1.52665	-5.77702	2.05423	-5.77702
A0A1D8PFE6	DNA helicase (EC 3.6.4.12)	CDC54 orf19.3761 CAALFM_C112550CA	A0A0L0P486	1.88733e-06	1.88733e-06	1	1.5116	1.55231	1.6277	-5.57706	-5.57706	-5.57706	-5.57706	-5.57706	-5.57706
A0A1D8PS48	DNA helicase (EC 3.6.4.12)	MCM6 CAALFM_CR02110WA orf19.2611	A0A0L0P7Z3	0.000207469	0.000207469	1	1.55487	1.34808	1.73738	-5.04359	-5.04359	-5.04359	-5.04359	-5.04359	-5.04359
A0A1D8PIE7	DNA helicase (EC 3.6.4.12)	CDC47 orf19.202 CAALFM_C209020WA	A0A0L0NTZ1	0.0111063	0.0111063	1	2.06141	1.09958	1.22818	-4.13953	-4.13953	-4.13953	-4.13953	-4.13953	-4.13953
Q5A034	DNA helicase (EC 3.6.4.12)	MCM2 CAALFM_CR03830CA orf19.4354	A0A0L0NS71	0.0268686	0.0268686	1	0.250112	1.82247	1.934	-3.72826	-3.72826	-3.72826	-3.72826	-3.72826	-3.72826
A0A1D8PHW4	DNA helicase (EC 3.6.4.12)	MCM3 orf19.1901 CAALFM_C207350WA	A0A0L0NPL2	1	0.122482	0.122482	-4.00721	-4.00721	-4.00721	-4.00721	-4.00721	-4.00721	2.27076	-4.00721	1.90262
A0A1D8PJ08	DNA ligase (EC 6.5.1.1)	orf19.6155 CAALFM_C300830CA	A0A0L0P305	0.00912226	0.161374	0.215128	-2.4459	-2.4459	-2.4459	0.320703	1.37502	0.793887	-0.185135	-2.4459	0.855928
A0A1D8PR64	DNA polymerase (EC 2.7.7.7)	POL3 CAALFM_C702790CA	A0A0L0NN95	0.00142759	0.00142759	1	1.19954	1.83952	1.51436	-4.48632	-4.48632	-4.48632	-4.48632	-4.48632	-4.48632
Q5AHY9	DNA polymerase epsilon noncatalytic subunit	HFL1 orf19.3063 CAALFM_C103640CA	A0A0L0NPZ8	0.118878	0.118878	1	2.01629	-5.34172	2.2576	-5.34172	-5.34172	-5.34172	-5.34172	-5.34172	-5.34172
A0A1D8PG40	DNA polymerase epsilon noncatalytic subunit	DPB4 orf19.2088 CAALFM_C200430CA	A0A0L0P795	0.0734936	0.267697	0.826823	-7.11643	-7.11643	-7.11643	-1.79882	1.13491	1.28928	-1.70682	1.7864	-1.76122
A0A1D8PP73	DNA primase (EC 2.7.7.-)	orf19.4030 CAALFM_C505350WA	A0A0L0NST6	0.000306063	0.00830642	0.0998835	1.20561	1.02856	1.4505	-6.29448	-6.29448	-6.29448	-1.08386	0.25908	-2.2247
Q59UY8	DNA repair protein RAD51 homolog	RAD51 CAALFM_CR02200CA orf19.3752	A0A0L0P7Z8	0.515688	0.130719	0.475313	0.696379	0.771215	-0.250641	-1.04518	0.921473	-0.561062	-8.02087	-0.555902	0.126736
A0A1D8PPI2	DNA topoisomerase 1	TOP1 orf19.96 CAALFM_C600950CA	A0A0L0P4F8	1	1	1	-3.20343e-16	-3.20343e-16	-3.20343e-16	-3.20343e-16	-3.20343e-16	-3.20343e-16	-3.20343e-16	-3.20343e-16	-3.20343e-16
A0A1D8PMM1	DNA topoisomerase 2 (EC 5.99.1.3)	TOP2 orf19.2873 CAALFM_C406600WA	A0A0L0NUA8	0.70538	0.741693	0.991461	1.04671	-3.28407	0.49166	-1.62541	0.327857	0.101749	0.320416	-3.28407	0.507695
A0A1D8PKJ7	DNA-(Apurinic or apyrimidinic site) lyase	APN1 orf19.7428 CAALFM_C306430WA	A0A0L0NVV6	0.117277	0.117277	1	2.16621	2.01012	-3.85609	-3.85609	-3.85609	-3.85609	-3.85609	-3.85609	-3.85609
A0A1D8PH70	DNA-binding ATPase	orf19.4502 CAALFM_C204500WA	A0A0L0P6H8	7.07714e-05	7.80209e-05	0.249639	1.27859	1.55158	1.49577	-3.31501	-2.88709	-3.04068	-2.2887	-2.95573	-2.92458
A0A1D8PME5	DNA-binding E3 ubiquitin-protein ligase	orf19.1259 CAALFM_C405740CA	A0A0L0NTG3	0.00167485	0.00167485	1	1.28637	0.845468	1.52828	-1.67454	-1.67454	-1.67454	-1.67454	-1.67454	-1.67454
A0A1D8PIK2	DNA-binding transcription factor	RAP1 orf19.1773 CAALFM_C210080WA	A0A0L0P6Z6	0.0045756	0.116679	0.319097	-6.88513	-6.88513	-6.88513	0.197406	-0.71186	-0.130555	-6.88513	1.59901	1.70759
Q5A766	DNA-binding transcription factor	CAT8 orf19.5097 CAALFM_C108190CA	A0A0L0P3B3	0.0128728	1	0.0128728	-1.3806	-1.3806	-1.3806	1.65524	0.425454	1.1394	-1.3806	-1.3806	-1.3806
A0A1D8PTJ0	DNA-dependent ATPase	CAALFM_CR07600WA orf19.6291	A0A0L0P1L8	1	1	1	-3.20343e-16	-3.20343e-16	-3.20343e-16	-3.20343e-16	-3.20343e-16	-3.20343e-16	-3.20343e-16	-3.20343e-16	-3.20343e-16
A0A1D8PQ25	DNA-directed DNA polymerase	POL5 orf19.5597 CAALFM_C603120WA	A0A0L0NW26	0.0744867	0.0385682	0.867183	0.699314	0.565956	0.877557	0.368441	-4.65908	-0.266057	-0.373681	-4.65908	0.117855
A0A1D8PCA4	DNA-directed RNA polymerase (EC 2.7.7.6)	RPO41 orf19.6041 CAALFM_C100640CA	A0A0L0P4K6	3.98943e-05	3.98943e-05	1	1.67042	1.41474	1.56807	-5.01366	-5.01366	-5.01366	-5.01366	-5.01366	-5.01366
A0A1D8PHD8	DNA-directed RNA polymerase core subunit	RPC40 orf19.3564 CAALFM_C205340CA	A0A0L0P676	0.00690711	0.200994	0.413858	-2.90415	-2.24576	-3.38994	-0.661315	-0.167663	0.155043	2.12591	-0.409931	-0.309884
Q59MZ8	DNA-directed RNA polymerase core subunit	RPB8 CAALFM_CR04780WA orf19.6314	A0A0L0NMZ1	0.00106158	0.116472	0.723562	-9.61022	-9.61022	-9.61022	1.006	0.451473	0.609552	1.07576	-9.61022	0.989495
Q59QT0	DNA-directed RNA polymerase core subunit	RPO26 orf19.2643 CAALFM_C503360WA	A0A0L0P9G3	0.139463	0.264665	0.682276	-8.1672	-8.1672	-8.1672	0.387411	-8.1672	1.10968	-8.1672	-0.173366	2.21095
A0A1D8PS34	DNA-directed RNA polymerase I subunit	CAALFM_CR01950WA orf19.2594	A0A0L0P102	0.0241663	4.57091e-06	0.0372321	1.11556	0.978063	1.00406	0.634353	-0.519961	-0.791341	-6.62863	-6.62863	-6.62863
Q5AD50	DNA-directed RNA polymerase I subunit	orf19.2017 CAALFM_C201070WA	A0A0L0NR73	0.013823	0.917175	0.0148709	-0.963468	-0.793737	-0.763304	0.4732	1.29749	0.82722	-0.839935	-0.561901	-1.10581
Q5AP67	DNA-directed RNA polymerase I subunit	RPA34 orf19.4896 CAALFM_C110260CA	A0A0L0NPB2	0.0233523	0.00174884	0.0642957	-11.978	-11.978	-11.978	0.0748568	1.46398	1.67792	-0.816837	-0.787689	-0.250362
Q5A462	DNA-directed RNA polymerase II core subunit	orf19.1248 CAALFM_C405630WA	A0A0L0P640	0.341706	0.350425	0.948151	-0.848436	-1.02493	-1.58262	1.29935	-6.54258	0.295194	0.220135	1.45669	-6.54258
A0A1D8PH80	DNA-directed RNA polymerase II subunit	RPB4 orf19.145 CAALFM_C204650CA	A0A0L0NVN3	0.0369039	0.251335	0.745816	0.467431	1.35567	0.584519	-0.458941	-8.01209	-0.620264	1.11701	-8.01209	-8.01209
Q5A8Y7	DNA-directed RNA polymerase II subunit	RPB7 orf19.3347 CAALFM_C101570CA	A0A0L0P1K8	1	0.373901	0.373901	-5.81893	-5.81893	-5.81893	-5.81893	-5.81893	-5.81893	-5.81893	3.14703	-5.81893
A0A1D8PQS2	DNA-directed RNA polymerase III subunit	orf19.6903 CAALFM_C701210CA	A0A0L0P500	2.00699e-05	2.00699e-05	1	1.44362	1.6383	1.6285	-6.32059	-6.32059	-6.32059	-6.32059	-6.32059	-6.32059
A0A1D8PLP0	DNA-directed RNA polymerase III subunit	RPC53 orf19.2715 CAALFM_C402800WA	A0A0L0P7G2	0.130539	0.278347	0.93673	-4.91959	-4.91959	-4.91959	-4.91959	0.780859	1.34123	-1.42673	1.99748	-1.99407
A0A1D8PQ44	DNA-directed RNA polymerase III subunit RPC6 (RNA polymerase III subunit C6)	orf19.5608 CAALFM_C603210CA	A0A0L0NQ68	0.117055	0.117055	1	1.94517	-2.95139	2.08549	-2.95139	-2.95139	-2.95139	-2.95139	-2.95139	-2.95139
A0A1D8PHV8	DNA-directed RNA polymerase subunit	RPA12 orf19.2287 CAALFM_C207300CA	A0A0L0P828	0.373901	0.373901	1	3.08739	-3.99879	-3.99879	-3.99879	-3.99879	-3.99879	-3.99879	-3.99879	-3.99879
A0A1D8PUA6	DNA-directed RNA polymerase subunit (EC 2.7.7.6)	RPO21 CAALFM_CR10680WA orf19.7655	A0A0L0NXY0	0.88888	0.382264	0.194099	-0.57118	1.33514	-0.795106	-0.373626	0.720355	0.0668995	0.032543	-2.92778	-0.721398
A0A1D8PEX3	DNA-directed RNA polymerase subunit (EC 2.7.7.6)	RPA190 orf19.1839 CAALFM_C110670CA	A0A0L0NVM0	0.000812063	0.335055	0.161402	0.623906	0.99708	0.752641	-1.50192	-4.80559	-4.80559	0.553176	-4.80559	0.887883
A0A1D8PMS1	DNA-directed RNA polymerase subunit (EC 2.7.7.6)	orf19.3103 CAALFM_C407060WA	A0A0L0P716	0.00461737	0.00461737	1	1.89705	1.43851	1.01967	-3.48025	-3.48025	-3.48025	-3.48025	-3.48025	-3.48025
A0A1D8PQM4	DNA-directed RNA polymerase subunit beta (EC 2.7.7.6)	RPA135 orf19.7062 CAALFM_C700570WA	A0A0L0P3J0	4.13198e-05	8.40126e-06	0.554796	1.46177	1.39381	1.35732	-1.41023	-6.68877	-1.90406	-2.44226	-6.68877	-2.25913
Q5A8Y5	DNA-directed RNA polymerase subunit beta (EC 2.7.7.6)	orf19.3349 CAALFM_C101590CA	A0A0L0P1B0	0.00373464	0.633735	0.409884	-0.682551	-0.213924	-0.310129	0.449719	0.356694	0.269963	0.235228	-1.99573	0.514305
Q59M52	DNA-directed RNA polymerase subunit beta (EC 2.7.7.6)	CAALFM_CR05550CA orf19.5847	A0A0L0P6R8	0.149118	0.149118	1	2.19457	-1.86589	1.32307	-1.86589	-1.86589	-1.86589	-1.86589	-1.86589	-1.86589
A0A1D8PEM3	Doa1p	DOA1 orf19.4829 CAALFM_C109660WA	A0A0L0NP71	0.0636164	0.638118	0.393795	-0.795529	-5.81972	-0.702617	-0.387265	1.17276	1.16624	-5.81972	1.3179	-5.81972
Q5A318	Dodecenoyl-CoA isomerase	ECI1 CAALFM_CR08690CA orf19.6445	A0A0L0P6K4	0.198709	0.00584972	0.0329146	-3.09789	-2.43589	-3.20462	0.330747	-1.93786	-1.47634	1.24211	0.589518	1.50673
A0A1D8PJH3	Dolichol kinase	orf19.261 CAALFM_C302690CA	A0A0L0NPZ5	0.00415924	0.00415924	1	0.960344	1.79856	1.77064	-5.19812	-5.19812	-5.19812	-5.19812	-5.19812	-5.19812
Q5ALU8	Dolichyl-diphosphooligosaccharide--protein glycosyltransferase subunit	STT3 orf19.1478 CAALFM_C201670CA	A0A0L0P3N9	0.234561	0.986546	0.486508	0.336438	0.00502542	-0.00152822	-1.08371	0.0109042	-0.0398568	-0.334348	0.789853	-0.394521
A0A1D8PK87	Dolichyl-diphosphooligosaccharide--protein glycosyltransferase subunit 1 (EC 2.4.99.18)	OST1 orf19.6988 CAALFM_C305530WA	A0A0L0NUE4	0.185289	0.287874	0.595966	-0.218997	-0.655439	-0.433151	0.287265	-0.471572	0.0915925	0.602907	-1.15594	0.840537
A0A1D8PIN6	Dolichyl-diphosphooligosaccharide--protein glycosyltransferase subunit OST2 (Oligosaccharyl transferase subunit OST2) (EC 2.4.99.18)	orf19.1761 CAALFM_C210200WA	A0A0L0P3C9	0.157052	0.157052	1	-5.73172	1.57496	2.55802	-5.73172	-5.73172	-5.73172	-5.73172	-5.73172	-5.73172
A0A1D8PF22	Dolichyl-diphosphooligosaccharide--protein glycosyltransferase subunit WBP1 (Oligosaccharyl transferase subunit WBP1) (EC 2.4.99.18)	WBP1 orf19.2298 CAALFM_C111170WA	A0A0L0NZT0	0.0010763	0.00259436	0.00537859	0.858642	0.487001	0.707163	-0.688838	-0.884548	-0.725525	-0.290039	-0.268778	-0.438578
Q5AHZ2	Dolichyl-diphosphooligosaccharide-protein glycotransferase	orf19.3060 CAALFM_C103600WA	A0A0L0NW37	0.173679	0.313215	0.076189	-0.0893505	-0.064634	0.41757	-0.834126	0.0960346	-2.23068	0.516571	0.00548992	0.576294
Q5AK26	Dolichyl-diphosphooligosaccharide--protein glycotransferase	orf19.3994 CAALFM_C505020CA	A0A0L0NXI0	3.34437e-07	3.34437e-07	1	1.62247	1.57146	1.5476	-7.87086	-7.87086	-7.87086	-7.87086	-7.87086	-7.87086
A0A1D8PEA2	Dolichyl-phosphate beta-D-mannosyltransferase	DPM1 orf19.5073 CAALFM_C108010WA	A0A0L0P096	0.0500057	0.915882	0.390473	-0.00584344	-0.0596209	0.428848	-0.518787	-0.381573	-0.348114	0.813281	-1.47548	0.411841
O74189	Dolichyl-phosphate-mannose--protein mannosyltransferase 1 (Protein mannosyltransferase 1) (EC 2.4.1.109)	PMT1 CAALFM_C702890CA CaJ7.0330 CaO19.12638 CaO19.5171	A0A0L0P5X2	0.0734432	0.134757	0.913017	-0.851068	-0.610062	-0.619696	0.115443	0.750718	-0.200826	-0.373169	0.79519	-0.00539254
Q5ADM9	Dolichyl-phosphate-mannose--protein mannosyltransferase 2 (Protein mannosyltransferase 2) (EC 2.4.1.109)	PMT2 CAALFM_C306890WA CaO19.14104 CaO19.6812	A0A0L0NXH6	0.00110937	5.13433e-05	0.0159709	-1.05734	-1.06488	-1.44289	0.329438	0.0859404	0.0400588	0.605854	0.485835	0.490886
Q59X23	Dolichyl-phosphate-mannose--protein mannosyltransferase 4 (Protein mannosyltransferase 4) (EC 2.4.1.109)	PMT4 CAALFM_C206100WA CaO19.11590 CaO19.4109	A0A0L0NZ02	0.364531	0.0181335	0.126252	-0.484422	-0.425676	-1.06078	0.3335	-0.108505	-1.04262	0.684459	0.767901	0.108897
Q5A688	Dolichyl-phosphate-mannose--protein mannosyltransferase 6 (Protein mannosyltransferase 6) (EC 2.4.1.109)	PMT6 PMT3 CAALFM_C404780WA CaO19.11283 CaO19.3802	A0A0L0P3C8	0.00016875	0.00266732	0.374322	-6.7546	-6.7546	-6.7546	0.267035	0.630066	0.420542	0.880908	0.187465	0.927915
Q5AKU7	Dos2p	DOS2 orf19.5030 CAALFM_C113920WA	A0A0L0NRV7	0.1052	0.00102667	0.00838567	-4.31298	-4.18295	-4.03073	0.103785	-1.30631	-1.94609	1.48355	1.28143	0.901362
A0A1D8PLF1	Dpm3p	DPM3 orf19.4600.1 CAALFM_C401920WA	A0A0L0P502	9.79994e-05	0.125129	0.548748	-11.397	-11.397	-11.397	0.0968474	0.236539	0.414368	-11.397	1.64095	1.20132
Q59P88	Duo1p	DUO1 orf19.1428 CAALFM_C404220WA	A0A0L0P5L8	0.373901	0.373901	0.780491	-6.53025	-6.53025	-6.53025	-6.53025	2.43941	-6.53025	1.80737	-6.53025	-6.53025
A0A1D8PN45	Dynamin-like GTPase	VPS1 orf19.1949 CAALFM_C501210WA	A0A0L0NNU8	0.00482536	0.00531986	0.729471	0.566467	0.499216	0.752662	-1.01004	-0.492256	-0.133052	-0.512014	-0.0230002	-0.699017
Q5AFB7	Dynamin-related GTPase	orf19.2690 CAALFM_C403020WA	A0A0L0P2P4	3.44236e-06	0.0001133	0.272526	1.3572	1.40644	1.3857	-2.21599	-8.94481	-4.14378	-1.04433	-8.94481	-1.2738
A0A1D8PKC9	Dynamin-related GTPase	DNM1 orf19.6987 CAALFM_C305520CA	A0A0L0NV94	0.866106	0.415815	0.854516	0.0128352	-0.368422	-0.0528524	-0.0312393	0.819471	-2.0343	0.0529533	-0.300524	0.50141
A0A1D8PK53	Dynein heavy chain	DYN1 orf19.5999 CAALFM_C305210CA	A0A0L0NN35	0.00162612	0.00162612	1	1.24991	1.09321	1.70452	-2.2874	-2.2874	-2.2874	-2.2874	-2.2874	-2.2874
A0A1D8PGE0	Dynein light chain	orf19.1448.1 CAALFM_C201440CA	A0A0L0P762	0.000460966	0.000460966	1	1.49193	1.38538	1.82669	-7.75785	-7.75785	-7.75785	-7.75785	-7.75785	-7.75785
A0A1D8PKJ3	E1 ubiquitin-activating protein	UBA1 orf19.7438 CAALFM_C306500WA	A0A0L0NTT2	0.148244	0.415913	0.862703	0.181603	-0.0307163	0.235108	-0.126417	-0.255258	0.084509	0.26764	-0.418344	-0.083844
A0A1D8PE77	E1 ubiquitin-activating protein	UBA2 orf19.5074 CAALFM_C108020WA	A0A0L0P050	1.41263e-05	1.41263e-05	1	1.65005	1.45357	1.55349	-5.00045	-5.00045	-5.00045	-5.00045	-5.00045	-5.00045
A0A1D8PQD4	E2 ubiquitin-conjugating protein	orf19.1085 CAALFM_C604280WA	A0A0L0NVW4	0.587689	0.253477	0.518812	0.208161	0.301952	-0.150861	0.179894	-0.35007	0.145359	-0.232247	0.148262	-0.457261
A0A1D8PU40	E2 ubiquitin-conjugating protein	UBC4 CAALFM_CR09970WA orf19.7571	A0A0L0NR28	2.38505e-05	2.38505e-05	1	1.46489	1.68944	1.5873	-9.31657	-9.31657	-9.31657	-9.31657	-9.31657	-9.31657
Q5A513	E2 ubiquitin-conjugating protein	orf19.933 CAALFM_C500560WA	A0A0L0NNH6	0.00394506	0.27101	0.144756	-0.850099	-0.146545	-0.803793	-8.87064	-8.87064	-8.87064	1.34036	-8.87064	2.14676
Q59T91	E2 ubiquitin-conjugating protein	UBC8 orf19.4540 CAALFM_C101830CA	A0A0L0NQ15	0.627686	0.192893	0.143947	-10.0061	0.268031	-10.0061	-0.952006	-10.0061	-10.0061	1.71279	-10.0061	1.9986
A0A1D8PFF9	E2 ubiquitin-conjugating protein	orf19.6358 CAALFM_C112650CA	A0A0L0NU86	1	1	1	-3.20343e-16	-3.20343e-16	-3.20343e-16	-3.20343e-16	-3.20343e-16	-3.20343e-16	-3.20343e-16	-3.20343e-16	-3.20343e-16
A0A1D8PGT3	E3 ubiquitin-protein ligase	TOM1 orf19.5776 CAALFM_C203180CA	A0A0L0P1K7	0.00906942	0.00819631	0.147656	1.52805	1.98175	0.914268	-6.19258	-2.77585	-3.62588	-6.19258	-6.19258	-6.19258
Q5ADV1	E3 ubiquitin-protein ligase	orf19.6740 CAALFM_C307480WA	A0A0L0NW46	4.16823e-06	4.16823e-06	1	1.6153	1.47638	1.58552	-5.29735	-5.29735	-5.29735	-5.29735	-5.29735	-5.29735
A0A1D8PLP8	E3 ubiquitin-protein ligase	UBR1 orf19.2695 CAALFM_C402970CA	A0A0L0NT22	0.0259862	0.0259862	1	0.651674	2.11974	1.33286	-3.4116	-3.4116	-3.4116	-3.4116	-3.4116	-3.4116
Q59Y21	E3 ubiquitin-protein ligase (EC 2.3.2.26)	RSP5 orf19.3628 CAALFM_C208500WA	A0A0L0P779	0.00154785	7.2949e-05	0.000351024	-0.753802	-0.635539	-0.795894	-0.134136	-0.179139	-0.292337	0.598214	0.694756	0.52987
Q5A4X0	E3 ubiquitin-protein ligase BRE1 (EC 2.3.2.27) (RING-type E3 ubiquitin transferase BRE1)	BRE1 CAALFM_C500210CA CaO19.8591 CaO19.976	A0A0L0NRA1	0.000115535	0.000115535	1	1.55153	1.62223	1.2955	-3.48579	-3.48579	-3.48579	-3.48579	-3.48579	-3.48579
A0A1D8PKH0	Ecm15p	ECM15 orf19.7436.1 CAALFM_C306480CA	A0A0L0NQL1	0.26425	0.798901	0.0810939	-0.467347	-0.488433	1.38146	-0.548896	-0.489713	-4.02683	0.57072	-0.340215	0.294355
A0A1D8PKU7	Ecm29p	ECM29 orf19.6773 CAALFM_C307260CA	A0A0L0NRV2	0.229442	0.229442	1	0.596623	2.48677	-1.89462	-1.89462	-1.89462	-1.89462	-1.89462	-1.89462	-1.89462
A0A1D8PM93	Edc3p	EDC3 orf19.6858 CAALFM_C405190CA	A0A0L0NQV7	0.00137003	0.00137003	1	1.63408	1.81225	1.16818	-5.45338	-5.45338	-5.45338	-5.45338	-5.45338	-5.45338
Q5A519	EKC/KEOPS complex subunit CGI121	CGI121 CAALFM_C500620WA CaO19.8542 CaO19.927	A0A0L0P8A0	4.31727e-08	4.31727e-08	1	1.53736	1.58298	1.56612	-5.41714	-5.41714	-5.41714	-5.41714	-5.41714	-5.41714
A0A1D8PTY4	Elf1p	ELF1 CAALFM_CR09370WA orf19.7332	A0A0L0NYQ5	0.00205687	0.0324507	0.0347707	-2.33606	-1.84262	-2.38925	0.502777	1.09184	1.05966	0.320314	-0.11369	-0.925251
Q5A0M4	Elongation factor 2 (EF-2)	EFT2 CAALFM_C203100WA CaO19.13210 CaO19.5788	A0A0L0NSH5	0.0867336	0.612821	0.160324	-0.0928134	-0.0304321	-0.0881221	-0.0290009	0.219122	0.118766	-0.121212	0.0362139	-0.0474118
P25997	Elongation factor 3 (EF-3)	CEF3 TEF3 CAALFM_C501580CA CaO19.11629 CaO19.4152	A0A0L0P3K8	0.0562591	0.272071	0.0862868	0.0321221	0.0964434	-0.0870061	0.180217	0.481385	0.26387	-0.498883	-1.2831	0.161537
Q5AL45	Elongation factor G, mitochondrial (EF-Gmt) (Elongation factor G 1, mitochondrial) (mEF-G 1) (Elongation factor G1)	MEF1 CAALFM_C113060CA CaO19.12398 CaO19.4932	A0A0L0NYH2	0.290472	0.468305	0.725519	-0.230748	-0.0366308	-0.512194	-0.538939	0.520316	0.364678	-0.723403	0.285254	0.307185
Q5ABC3	Elongation factor Tu	TUF1 orf19.6047 CAALFM_C100590WA	A0A0L0P567	0.000382859	0.00138098	0.774992	-0.985885	-0.705833	-0.902559	0.263917	0.426655	0.22846	0.147737	0.444286	0.216804
Q59PF0	Elongation of fatty acids protein (EC 2.3.1.199) (Very-long-chain 3-oxoacyl-CoA synthase)	FEN1 orf19.6343 CAALFM_C112790CA	A0A0L0P956	0.011098	0.0725314	0.0650568	-7.89918	-7.89918	-7.89918	0.434813	1.62733	1.19428	-0.279186	-2.45412	0.323596
Q59M28	Elongator subunit	orf19.3759 CAALFM_C112570CA	A0A0L0P6S3	0.124516	0.124516	1	1.87683	2.30089	-4.13039	-4.13039	-4.13039	-4.13039	-4.13039	-4.13039	-4.13039
A0A1D8PMB2	Elongator subunit	orf19.2631 CAALFM_C405260WA	A0A0L0P5V9	0.12764	0.373901	0.393382	-4.12637	-4.12637	-4.12637	-4.12637	1.87483	1.37598	1.25908	-4.12637	-4.12637
Q59RB3	Elongin C	ELC1 orf19.6849 CAALFM_C104550WA	A0A0L0P410	0.133205	0.481736	0.594569	-0.0896768	-1.32723	-1.21387	1.10637	-0.202942	0.20852	0.398219	-7.94604	0.791916
Q59V63	Emp24p	EMP24 CAALFM_CR07590WA orf19.6293	A0A0L0NNC5	0.999967	0.300792	0.532475	-0.127178	-0.134054	-0.129552	0.423185	-1.69164	0.125101	0.520198	-0.43537	0.426853
A0A1D8PTF1	Emp46p	EMP46 CAALFM_CR07180WA orf19.731	A0A0L0NSB8	0.000161247	0.00200428	0.0402349	-6.16137	-6.16137	-6.16137	0.0297281	0.30181	-0.0289236	0.583554	1.26747	0.862753
Q5A302	Endoplasmic reticulum vesicle protein 25	ERV25 CAALFM_C306250WA CaO19.7409	A0A0L0NTM0	0.000138772	0.000138772	1	1.60646	1.7336	1.38218	-8.04143	-8.04143	-8.04143	-8.04143	-8.04143	-8.04143
A0A1D8PQR0	Endopolyphosphatase (EC 3.6.1.10)	PHM5 orf19.7016 CAALFM_C700980WA	A0A0L0NTY5	0.727029	0.395389	0.73234	-3.92805	0.998327	1.12335	1.51162	-3.92805	-3.92805	0.717224	-3.92805	-3.92805
Q59P50	Endoribonuclease YSH1 (EC 3.1.27.-) (mRNA 3'-end-processing protein YSH1)	YSH1 CAALFM_C206230WA CaO19.12941 CaO19.5486	A0A0L0NV34	0.122272	0.122272	1	2.07973	-2.23857	1.71784	-2.23857	-2.23857	-2.23857	-2.23857	-2.23857	-2.23857
Q59X67	Enhanced filamentous growth protein 1	EFG1 CAALFM_CR07890WA CaO19.610 CaO19.8243	A0A0L0P3A8	0.0579656	0.215126	0.726397	-0.485428	-0.674676	-0.515931	-0.0591324	0.468836	-0.140124	0.505965	-0.968548	0.829875
Q5A0J9	Enhancer of translation termination 1	ETT1 CAALFM_C202930CA CaO19.13234 CaO19.5812	A0A0L0NVP9	0.107142	0.028979	0.0876696	0.0282996	0.971826	1.04208	0.186463	-3.39896e-05	-0.572555	-0.510096	-7.28559	-1.18207
P30575	Enolase 1 (EC 4.2.1.11) (2-phospho-D-glycerate hydro-lyase) (2-phosphoglycerate dehydratase)	ENO1 CAALFM_C108500CA CaO19.395 CaO19.8025	A0A0L0P2G1	0.0139078	0.551948	0.0211828	0.231833	-0.0115785	0.144275	-0.188104	-0.237027	-0.201266	0.0839822	0.160765	-0.0669795
Q5AM80	Enolase-phosphatase E1 (EC 3.1.3.77) (2,3-diketo-5-methylthio-1-phosphopentane phosphatase)	UTR4 CAALFM_C201860CA CaO19.1495 CaO19.9072	A0A0L0NTJ3	0.00300312	0.182204	0.216398	-3.08438	-3.07823	-3.06552	-1.79309	-1.64134	-1.31226	-0.178456	2.47184	0.264601
A0A1D8PGL6	Ent3p	ENT3 orf19.1553 CAALFM_C202340CA	A0A0L0NXF0	0.000798128	0.000448825	0.707724	1.14655	1.38026	1.17357	-0.481	-3.08114	-1.88735	-0.91645	-8.61317	-1.78593
A0A1D8PGB7	Epsin	orf19.1444 CAALFM_C201390WA	A0A0L0P767	0.00173453	0.000878803	0.108386	-4.23993	-4.22938	-4.0812	0.291363	0.575807	-0.0763375	0.753015	1.04694	0.506363
A0A1D8PER8	ER oxidoreductin	ERO1 orf19.4871 CAALFM_C110040WA	A0A0L0NTH1	0.0272561	0.279441	0.269281	-3.34425	-4.09305	-3.29784	-10.8562	-4.42556	-10.8562	-4.53886	2.87502	0.394515
A0A1D8PLB5	Erg251p	ERG251 orf19.4631 CAALFM_C401530CA	A0A0L0P5Q6	0.015279	0.590457	0.328217	0.30474	0.206147	-1.02954	-9.75521	-9.75521	-9.75521	-1.24841	2.5099	-9.75521
Q5AD51	Erg28p	ERG28 orf19.2016 CAALFM_C201090CA	A0A0L0P457	1.59502e-06	1.59502e-06	1	1.58429	1.51269	1.62552	-6.58594	-6.58594	-6.58594	-6.58594	-6.58594	-6.58594
A0A1D8PF48	Erp5p	ERP5 orf19.2322.3 CAALFM_C110940CA	A0A0L0P2E4	0.000245296	0.178706	0.720612	-8.32256	-2.34669	-8.32256	0.210531	0.345221	0.495137	1.83656	-0.0357996	-1.27521
Q5AMR7	Erv29p	ERV29 orf19.4579 CAALFM_C402120WA	A0A0L0NTZ5	0.0261511	0.0261511	1	1.58043	0.563707	2.16186	-6.73216	-6.73216	-6.73216	-6.73216	-6.73216	-6.73216
Q59X92	Erv46p	ERV46 orf19.586 CAALFM_C500830CA	A0A0L0P653	0.00132926	0.460799	0.40851	-1.04458	-1.00054	-0.995483	0.344227	0.723308	0.732892	-0.162833	-6.50411	1.01945
Q5AEC8	ESCRT-I subunit protein	orf19.340 CAALFM_C303430CA	A0A0L0NV31	0.00110057	0.00110057	1	1.77942	1.41139	1.2039	-3.31335	-3.31335	-3.31335	-3.31335	-3.31335	-3.31335
Q5A501	ESCRT-III subunit protein	VPS2 orf19.945 CAALFM_C500440CA	A0A0L0NVF8	0.0474842	0.023817	0.146387	0.604424	0.384342	0.652545	0.272317	-0.380238	0.140135	-0.618394	-6.10158	-0.220273
Q5AH99	ESCRT-III subunit protein	VPS20 orf19.897 CAALFM_C203310CA	A0A0L0NWU2	1	1	1	-3.20343e-16	-3.20343e-16	-3.20343e-16	-3.20343e-16	-3.20343e-16	-3.20343e-16	-3.20343e-16	-3.20343e-16	-3.20343e-16
A0A1D8PP89	Est1p	EST1 orf19.4045 CAALFM_C505470WA	A0A0L0P4P6	0.00106181	1	0.00106181	-4.62037	-4.62037	-4.62037	1.17819	1.61561	1.77767	-4.62037	-4.62037	-4.62037
A0A1D8PG14	Ethanolamine-phosphate cytidylyltransferase	MUQ1 orf19.2107 CAALFM_C200260CA	A0A0L0P3Y6	0.214996	0.0235247	0.0178055	-0.326314	-0.405199	-0.27194	-1.1404	-0.371433	-0.490088	0.292365	0.969606	0.582566
A0A1D8PIW1	Etr1p	ETR1 orf19.5450 CAALFM_C300200CA	A0A0L0P622	0.310878	0.97606	0.165773	-1.52179	-1.54341	0.706633	1.09117	-0.272532	0.436732	-0.400679	-0.515983	-0.13924
A0A1D8PCQ3	Eukaryotic translation initiation factor 2A (eIF-2A)	orf19.2930 CAALFM_C102430CA	A0A0L0P1A4	0.00395062	0.0268486	0.00474082	0.619828	0.640915	1.18399	-1.64574	-1.33428	-2.47446	-0.42538	0.055625	-0.0711386
Q59PL9	Eukaryotic translation initiation factor 3 subunit A (eIF3a) (Eukaryotic translation initiation factor 3 110 kDa subunit homolog) (eIF3 p110) (Translation initiation factor eIF3, p110 subunit homolog)	RPG1A TIF32 CAALFM_C112770WA CaO19.13701 CaO19.6345	A0A0L0P8R4	0.000945312	0.000608477	0.083534	-1.28638	-1.07942	-1.13826	0.363454	0.71701	0.428559	-0.00795814	0.259892	0.25634
Q5AGV4	Eukaryotic translation initiation factor 3 subunit B (eIF3b) (Eukaryotic translation initiation factor 3 90 kDa subunit homolog) (eIF3 p90) (Translation initiation factor eIF3 p90 subunit homolog)	PRT1 CAALFM_C701450CA CaO19.13937 CaO19.6584	A0A0L0P3F6	0.021614	0.0458585	0.874411	-0.746583	-0.753488	-0.57114	-0.0826849	0.579611	0.254199	-0.338814	0.411584	0.470384
Q5AML1	Eukaryotic translation initiation factor 3 subunit C (eIF3c) (Eukaryotic translation initiation factor 3 93 kDa subunit homolog) (eIF3 p93) (Translation initiation factor eIF3, p93 subunit homolog)	NIP1 CAALFM_C401490WA CaO19.12105 CaO19.4635	A0A0L0P4Z4	0.337839	0.259704	0.571858	-0.991544	-1.16738	-1.30846	-0.930431	0.948554	-1.11021	-0.580381	1.71861	-0.376642
Q59ZV5	Eukaryotic translation initiation factor 3 subunit G (eIF3g) (Eukaryotic translation initiation factor 3 RNA-binding subunit) (eIF-3 RNA-binding subunit) (Translation initiation factor eIF3 p33 subunit homolog) (eIF3 p33 homolog)	TIF35 CAALFM_C114260CA CaO19.7236	A0A0L0NV93	0.0395928	0.995789	0.0168404	-2.5659	-2.84969	0.325559	0.804736	0.645637	1.35627	-1.77049	-0.132894	-1.46335
Q5AI86	Eukaryotic translation initiation factor 3 subunit I (eIF3i) (Eukaryotic translation initiation factor 3 39 kDa subunit homolog) (eIF-3 39 kDa subunit homolog)	TIF34 CAALFM_C102790WA CaO19.10484 CaO19.2967	A0A0L0NTK2	0.00311281	0.00257541	0.393529	0.640276	1.07254	0.836154	-0.373695	-1.51043	-1.1638	-0.71325	-0.794086	-0.327072
Q5ACM9	Eukaryotic translation initiation factor 3 subunit J (eIF3j) (Eukaryotic translation initiation factor 3 30 kDa subunit) (eIF-3 30 kDa)	HCR1 CAALFM_CR10370WA CaO19.7613	A0A0L0P0E8	0.00040459	0.000641418	0.512614	1.17139	1.39035	1.31736	-0.896865	-10.4238	-10.4238	-0.688101	-10.4238	-1.07619
Q9P975	Eukaryotic translation initiation factor 4E (eIF-4E) (eIF4E) (eIF-4F 25 kDa subunit) (mRNA cap-binding protein)	TIF45 EIF4E CAALFM_CR10490WA CaO19.7626	A0A0L0NXZ7	0.00633155	0.0596492	0.414635	-1.37095	-1.14507	-1.50147	0.138095	0.84306	0.570078	0.178569	-0.608735	0.715072
O94083	Eukaryotic translation initiation factor 5A (eIF-5A) (eIF-4D)	ANB1 TIF51 CAALFM_C601610WA CaO19.10930 CaO19.3426	A0A0L0NZA6	0.0898595	0.954072	0.490159	-0.222277	-0.0725632	-0.212817	-0.0669393	0.285625	0.505379	0.209855	-2.1931	0.444288
Q59L13	Eukaryotic translation initiation factor 6 (eIF-6)	TIF6 CAALFM_CR07080WA CaO19.1815 CaO19.9378	A0A0L0NNA6	0.419733	0.0181772	0.0562264	0.301667	0.91629	0.50551	0.411718	-0.4244	0.681033	-10.0766	-0.358464	-10.0766
Q59XM1	Exocyst complex component EXO84	EXO84 CAALFM_C601280WA CaO19.135 CaO19.7779	A0A0L0NQ12	0.121334	0.507403	0.373901	-0.299093	0.0336833	-4.5038	-4.5038	-4.5038	-4.5038	-4.5038	-4.5038	2.78642
A0A1D8PM29	Exocyst complex component SEC15	SEC15 orf19.1418 CAALFM_C404290WA	A0A0L0P253	0.000599135	0.0937179	0.223673	0.66007	0.552544	0.409684	-0.931901	-0.735234	-0.539445	-0.545716	0.474491	-0.439532
A0A1D8PMS7	Exocyst subunit	SEC10 orf19.3086 CAALFM_C407190WA	A0A0L0P0D8	0.000975848	0.000975848	1	1.20788	1.49123	1.78631	-3.80448	-3.80448	-3.80448	-3.80448	-3.80448	-3.80448
A0A1D8PQC5	Exocyst subunit	SEC5 orf19.74 CAALFM_C604170CA	A0A0L0NVG2	0.0436941	0.0755899	0.88372	-4.91527	-4.91527	-4.91527	-1.14508	1.00961	0.844009	0.362046	1.47386	-0.793039
Q59N76	Exomer complex subunit	BUD7 orf19.1112 CAALFM_C503820CA	A0A0L0P5V3	0.201497	0.267567	0.84972	-1.07412	-0.220531	-0.171719	-0.559409	0.530999	0.454227	0.274088	-0.662994	0.530724
Q59X24	Exopolyphosphatase	orf19.4107 CAALFM_C206110WA	A0A0L0NY17	0.00630875	0.00550834	0.381885	-1.13193	-2.23164	-1.74289	0.267621	0.901472	0.39639	0.455444	-0.120057	0.435789
Q5A3P1	Exosome catalytic subunit	orf19.5229 CAALFM_C112350WA	A0A0L0P930	0.0119124	0.154006	0.670258	-4.0695	-1.64317	-1.2324	0.219262	1.01009	0.410655	1.16706	0.0246071	-1.23621
A0A1D8PCE7	Exosome non-catalytic core subunit	orf19.3304 CAALFM_C101160CA	A0A0L0P3P6	0.00223354	0.00441333	0.0100555	1.02871	1.7303	1.30853	-8.57337	-8.57337	-8.57337	-2.05759	-0.913567	-1.3734
A0A1D8PHQ0	Exosome non-catalytic core subunit	orf19.81 CAALFM_C206660WA	A0A0L0P365	0.012412	0.00151855	0.373901	1.71095	1.13508	1.22783	-7.43347	-7.43347	0.21271	-7.43347	-7.43347	-7.43347
Q59TN2	Exosome non-catalytic core subunit	orf19.1304 CAALFM_C403740WA	A0A0L0NRZ6	0.0015064	0.0015064	1	1.90346	1.40898	1.33838	-6.32713	-6.32713	-6.32713	-6.32713	-6.32713	-6.32713
Q59X53	Exosome non-catalytic core subunit	orf19.4078 CAALFM_C209160WA	A0A0L0P759	0.148483	0.373901	0.650206	-6.48327	-6.48327	-6.48327	0.987474	1.8497	-6.48327	-6.48327	-6.48327	1.74242
A0A1D8PLY1	Exosome non-catalytic core subunit	RRP42 orf19.5039 CAALFM_C403840CA	A0A0L0P324	0.127376	0.127376	1	-5.22609	1.87222	2.36514	-5.22609	-5.22609	-5.22609	-5.22609	-5.22609	-5.22609
A0A1D8PDF4	Exosome nuclease subunit	RRP6 orf19.58 CAALFM_C105050CA	A0A0L0P6Q3	0.197312	0.1662	0.178435	1.14045	2.32949	-2.07952	-1.41463	-1.6622	-1.57917	-4.07042	-4.07042	-1.36649
A0A1D8PRR9	Exportin	CRM1 CAALFM_CR00520CA orf19.7483	A0A0L0P506	0.0858643	0.0287861	0.374518	-1.23424	-1.68916	-1.03367	-0.422646	0.728395	-0.268654	0.220615	1.11632	0.275304
Q5AFA2	Extracellular glycosidase CRH11 (EC 3.2.-.-) (Congo red hypersensitive protein 11)	CRH11 CRH1 CAALFM_C402900CA CaO19.10221 CaO19.2706	A0A0L0NX88	0.329937	0.105505	0.118175	-2.86952	-3.19328	-2.69129	-1.71356	-1.40219	-4.30252	0.768682	2.31878	0.229284
Q5A7P7	F1F0 ATP synthase subunit 5	ATP5 orf19.5419 CAALFM_C300460WA	A0A0L0NPE8	0.106121	0.24827	0.810762	0.644617	0.352344	0.84921	-1.56413	-2.87132	0.535824	-2.20159	0.891273	-1.46711
A0A1D8PUD2	F1F0 ATP synthase subunit delta	ATP16 CAALFM_CR10850CA orf19.7678	A0A0L0NXW5	0.0187052	0.656582	0.245357	0.0888519	-0.290479	-0.0480208	0.429419	0.412522	0.243746	0.171779	-12.4159	0.218084
A0A1D8PL02	F1F0 ATP synthase subunit e	orf19.5660.1 CAALFM_C400330CA	A0A0L0NYM4	0.0212891	0.371793	0.359218	-0.666867	-0.816506	-1.25761	0.004482	0.69553	0.879581	-0.497179	-1.31896	0.857844
Q59M30	F1F0 ATP synthase subunit g	ATP20 orf19.3757 CAALFM_C112590WA	A0A0L0P7L1	0.748662	0.446806	0.398629	-0.112311	0.0627116	0.146174	0.283313	-0.224035	0.173083	-0.618499	0.014947	0.0860435
A0A1D8PG50	F1F0 ATP synthase subunit i	ATP18 orf19.2066.1 CAALFM_C200610CA	A0A0L0NP67	0.000974427	0.000974427	1	1.63244	1.23666	1.8248	-13.4737	-13.4737	-13.4737	-13.4737	-13.4737	-13.4737
A0A1D8PFD4	F1F0 ATP synthase subunit k	ATP19 orf19.5231.2 CAALFM_C112320CA	A0A0L0P8S9	0.00321207	0.00321207	1	1.09944	1.61859	1.91925	-10.4565	-10.4565	-10.4565	-10.4565	-10.4565	-10.4565
A0A1D8PRJ9	Faa2-3p	FAA2-3 orf19.7156 CAALFM_C704180WA	A0A0L0P5N5	0.0276595	0.209287	0.49958	-8.3865	-8.3865	-8.3865	0.584877	-1.0335	-0.033649	0.551713	-8.3865	2.18803
Q5ALL8	FACT complex subunit POB3 (Facilitates chromatin transcription complex subunit POB3)	POB3 CAALFM_C202380WA CaO19.1560 CaO19.9133	A0A0L0NXE6	0.407092	0.220958	0.120737	-0.074502	0.165809	-2.79392	-1.0156	-0.507287	-7.83315	1.29067	1.42996	-1.18122
Q5A1D5	FACT complex subunit SPT16 (CaCDC68) (Cell division control protein 68) (Facilitates chromatin transcription complex subunit SPT16)	CDC68 SPT16 CAALFM_C406500WA CaO19.10402 CaO19.2884	A0A0L0P8C7	0.730374	0.00679579	0.209254	0.64312	0.182495	0.6098	-1.33252	0.0291467	1.13728	-1.08387	-3.24063	-0.779187
Q5A893	F-actin-capping protein subunit alpha	CAP01 CAALFM_CR01180WA CaO19.10745 CaO19.3235	A0A0L0NW02	0.485992	0.0294583	0.493343	-0.132529	-0.461839	-0.332362	-0.921012	0.370441	0.228407	0.244256	0.028931	0.454501
Q5AMP9	F-actin-capping protein subunit beta	orf19.4597 CAALFM_C401950WA	A0A0L0P7A7	0.902504	0.0328642	0.0093668	0.174898	-0.0577065	0.407121	0.132502	0.314103	0.165109	-0.592892	-0.201748	-0.758535
A0A1D8PNS6	Farnesyltranstransferase	BTS1 orf19.6674 CAALFM_C503620WA	A0A0L0P072	0.230648	0.961645	0.211399	-4.37945	1.36723	0.607421	-4.37945	-4.37945	-0.404422	1.13483	-4.37945	0.80988
Q5ADM4	Fcr1p	FCR1 orf19.6817 CAALFM_C306850WA	A0A0L0NXF9	0.0168796	0.0770797	0.0768126	-6.39613	-6.39613	-6.39613	0.297571	1.23485	1.6832	0.0239636	0.0583703	-3.15442
A0A1D8PN91	Fcr3p	FCR3 orf19.3193 CAALFM_C501810WA	A0A0L0NQC2	0.373901	0.373901	0.854198	-5.55384	-5.55384	-5.55384	1.9284	-5.55384	-5.55384	-5.55384	2.33476	-5.55384
Q59U72	Ferrochelatase (EC 4.99.1.1)	HEM15 orf19.1880 CAALFM_C207490WA	A0A0L0P7V1	0.00195488	7.62434e-05	0.455634	-3.37414	-3.50833	-3.39976	0.776114	0.3645	0.158842	0.752364	0.469568	0.618561
Q59PA3	Ferroxidase	YFH1 orf19.1413 CAALFM_C404340CA	A0A0L0NVT8	1	1	1	-3.20343e-16	-3.20343e-16	-3.20343e-16	-3.20343e-16	-3.20343e-16	-3.20343e-16	-3.20343e-16	-3.20343e-16	-3.20343e-16
Q5AI20	Fe-S cluster-binding ribosome biosynthesis protein	RLI1 orf19.3034 CAALFM_C103350CA	A0A0L0P609	0.0155212	0.880429	0.44024	-0.380982	-0.136899	-0.291051	0.433092	0.0983449	0.471776	0.0473624	-3.14072	0.63326
Q5ADP7	Fesur1p	FESUR1 orf19.6794 CAALFM_C307060WA	A0A0L0NRK1	0.000468025	0.00419307	0.0330125	-1.94678	-2.84747	-1.27453	0.652624	0.551583	0.853179	0.178297	-0.15296	0.393045
A0A1D8PPE6	Fet99p	FET99 orf19.4212 CAALFM_C600470CA	A0A0L0P0I5	0.0708717	0.131019	0.245797	-11.8453	-11.8453	-11.8453	-0.244458	-0.0924475	-3.08336	0.150627	2.28217	0.169913
A0A1D8PGV7	FG-nucleoporin	NSP1 orf19.900 CAALFM_C203280WA	A0A0L0NXD8	0.00051008	0.000734994	0.332328	1.25284	1.50454	1.73928	-4.23826	-8.14014	-8.14014	-1.66473	-8.14014	-4.01472
A0A1D8PFQ0	FG-nucleoporin	NUP49 orf19.4987 CAALFM_C113550CA	A0A0L0NQE8	0.01421	0.01421	1	2.12895	0.98558	1.37483	-6.8358	-6.8358	-6.8358	-6.8358	-6.8358	-6.8358
A0A1D8PKH4	FG-nucleoporin	orf19.7433 CAALFM_C306440WA	A0A0L0NV07	0.000643281	0.000643281	1	1.27732	1.57975	1.80217	-5.91438	-5.91438	-5.91438	-5.91438	-5.91438	-5.91438
A0A1D8PQ58	FG-nucleoporin	orf19.5710 CAALFM_C603460WA	A0A0L0P0R4	0.0518814	0.0518814	1	-0.188276	2.17487	1.83022	-6.8788	-6.8788	-6.8788	-6.8788	-6.8788	-6.8788
A0A1D8PKV6	FG-nucleoporin	NUP159 orf19.6171 CAALFM_C307780CA	A0A0L0P1B4	0.00295899	0.00295899	1	1.92586	1.25412	1.33771	-4.38258	-4.38258	-4.38258	-4.38258	-4.38258	-4.38258
A0A1D8PLY0	FG-nucleoporin	orf19.5040 CAALFM_C403850WA	A0A0L0P237	1	1	1	-3.20343e-16	-3.20343e-16	-3.20343e-16	-3.20343e-16	-3.20343e-16	-3.20343e-16	-3.20343e-16	-3.20343e-16	-3.20343e-16
A0A1D8PMK3	FG-nucleoporin	NUP60 orf19.2901 CAALFM_C406350CA	A0A0L0P0Y5	0.000520412	0.152296	0.123484	-5.68949	-5.68949	-5.68949	0.949113	1.27833	0.814712	0.876049	-5.68949	-0.0410601
A0A1D8PTM6	Fgr32p	FGR32 CAALFM_CR08030CA orf19.593	A0A0L0NNE1	0.373901	0.373901	0.936631	-4.67604	-4.67604	-4.67604	-4.67604	2.03617	-4.67604	-4.67604	2.20933	-4.67604
A0A1D8PPY8	Fimbrin	SAC6 orf19.5544 CAALFM_C602730WA	A0A0L0NU32	0.479617	0.196898	0.140222	0.0153536	-0.334983	-0.156954	-0.474339	-0.299037	-0.0706969	0.335212	0.746794	-0.192319
P28870	FK506-binding protein 1 (FKBP) (EC 5.2.1.8) (Peptidyl-prolyl cis-trans isomerase) (PPIase) (Rapamycin-binding protein)	RBP1 RBP11 CaO19.11186 CaO19.3702; RBP2 RBP12 CAALFM_C702570CA CaJ7.0299 CaO19.13810 CaO19.6452	A0A0L0P190	0.011046	0.833147	0.0238331	-0.501505	-0.249138	-0.219542	0.211591	0.475971	0.645341	-0.163055	-0.659046	-0.0678831
Q59VR3	FK506-binding protein 3 (EC 5.2.1.8) (Peptidyl-prolyl cis-trans isomerase) (PPIase) (Rotamase)	FPR3 CAALFM_C103790CA CaO19.1030 CaO19.8632	A0A0L0P611	0.00175018	0.00238171	0.0111606	-1.54961	-2.14663	-1.6689	0.516427	1.03456	1.03091	-0.108981	-0.0678299	-0.484911
Q5A6K8	Flap endonuclease 1 (FEN-1) (EC 3.1.-.-) (Flap structure-specific endonuclease 1)	RAD27 FEN1 CAALFM_CR04560CA CaO19.547 CaO19.8182	A0A0L0NUW8	0.253939	0.0026681	0.0750912	-7.13185	-1.23979	-2.06432	0.521971	-7.13185	-0.0136938	0.639671	1.24044	0.982628
A0A1D8PTE4	Flavin adenine dinucleotide transporter	FLC2 CAALFM_CR07100WA orf19.1813	A0A0L0NNL8	0.123472	0.82183	0.39998	0.168729	-1.2094	0.156942	0.492964	0.241455	0.656098	-6.03601	1.09271	-6.03601
A0A1D8PT02	Flavodoxin-like fold family protein	PST3 CAALFM_CR05390WA orf19.5285	A0A0L0NSL2	0.000359053	0.000402619	0.607828	1.42487	1.17475	1.43801	-1.08014	-6.35679	-6.48704	-1.48699	-14.4624	-1.01466
A0A1D8PED9	FMN adenylyltransferase	FAD1 orf19.4723 CAALFM_C108650CA	A0A0L0P321	0.0016403	0.0016403	1	1.61148	1.80684	1.12869	-4.53386	-4.53386	-4.53386	-4.53386	-4.53386	-4.53386
A0A1D8PPN8	Fmp27p	FMP27 orf19.3422 CAALFM_C601650CA	A0A0L0P085	0.153641	0.116564	0.860509	-2.02077	-2.02077	-2.02077	0.514971	1.45098	-2.02077	0.897569	-2.02077	0.800774
A0A1D8PNS1	Formate dehydrogenase (FDH) (EC 1.17.1.9) (NAD-dependent formate dehydrogenase)	orf19.1117 CAALFM_C503770CA	A0A0L0NYB8	0.000957603	0.000957603	1	1.8819	1.42544	1.39095	-9.98671	-9.98671	-9.98671	-9.98671	-9.98671	-9.98671
Q5AL52	Formin BNI1	BNI1 CAALFM_C112960CA CaO19.12393 CaO19.4927	A0A0L0NXX9	0.373901	0.0182825	0.024176	-2.17959	-2.17959	-2.17959	-1.17959	-2.17959	-2.17959	1.32451	0.441214	1.84503
Q5AJ90	Fox3p	FOX3 orf19.1704 CAALFM_C301460CA	A0A0L0NT91	0.365863	2.02366e-05	0.00299864	-1.18117	-1.68222	-1.69288	0.0391692	-1.39735	-1.53222	0.97877	1.11945	1.02982
A0A1D8PKW2	Fructose 1,6-bisphosphate 1-phosphatase	FBP1 orf19.6178 CAALFM_C307830WA	A0A0L0P594	0.000220363	0.0452534	0.320271	-2.94847	-3.33128	-3.40018	0.281662	0.221526	-0.0593564	0.557188	1.53726	-0.0569514
Q5A340	Fructose-2,6-bisphosphatase	CAALFM_CR08550WA orf19.6423	A0A0L0NPF6	0.0268891	0.0268891	1	2.23578	1.06307	1.07902	-6.094	-6.094	-6.094	-6.094	-6.094	-6.094
Q9URB4	Fructose-bisphosphate aldolase (FBP aldolase) (FBPA) (EC 4.1.2.13) (37 kDa major allergen) (Fructose-1,6-bisphosphate aldolase) (IgE-binding allergen)	FBA1 CAALFM_C401750CA CaO19.12088 CaO19.4618	A0A0L0P5J8	0.000975938	0.00509656	0.0164312	0.537605	0.494421	0.374737	-0.388097	-0.975014	-0.740066	0.0850404	0.0372387	-0.17685
A0A1D8PKV4	Fum12p	FUM12 orf19.6724 CAALFM_C307640CA	A0A0L0NY28	0.00903078	0.00169866	0.17322	-1.89202	-2.18075	-1.93975	0.309415	1.13948	0.546077	0.365101	-0.154002	0.214487
Q5AKX2	Fumarate reductase	OSM2 orf19.5005 CAALFM_C113670WA	A0A0L0P100	0.000620206	0.000589317	0.617125	1.78781	1.28731	1.5265	-3.09812	-10.1522	-5.2615	-4.3696	-10.1522	-4.94157
Q59QB8	Gcf1p	GCF1 orf19.400 CAALFM_C108550CA	A0A0L0P2J3	0.0162187	0.339794	0.0109667	-0.58631	-0.69289	-2.1336	1.52259	0.565389	1.18343	-1.14804	-9.81541	-1.28244
A0A1D8PIR2	Gcn1p	GCN1 orf19.5328 CAALFM_C210550CA	A0A0L0NW78	0.00325664	0.0249503	0.551702	0.63146	0.650357	0.440208	-0.559202	-0.212056	-0.0727445	-0.426614	-1.93091	0.0362303
A0A1D8PEB4	Gcr3p	GCR3 orf19.387 CAALFM_C108420WA	A0A0L0P1Q3	0.0123922	0.187239	0.563773	-0.900002	-0.942613	-1.18298	0.466757	0.80114	0.0541521	0.194542	-1.21537	0.820185
Q59S72	GDP-Man:Man(3)GlcNAc(2)-PP-Dol alpha-1,2-mannosyltransferase (EC 2.4.1.131) (Alpha-1,2-mannosyltransferase ALG11) (Asparagine-linked glycosylation protein 11) (Glycolipid 2-alpha-mannosyltransferase)	ALG11 CAALFM_C602270CA CaO19.10972 CaO19.3468	A0A0L0NPE1	0.741592	0.138046	0.169864	-2.19287	-0.163463	-0.432472	-1.2859	0.137432	-0.627426	-0.41021	1.3668	0.729902
Q5A477	GDP-mannose transporter (GMT)	VRG4 CAALFM_C107700CA CaO19.1232 CaO19.8817	A0A0L0NZV5	0.0175823	0.0312033	0.131057	0.45469	0.685065	0.574905	-0.473516	-0.401509	-10.7112	-0.0557278	0.335148	-0.267647
Q5AD56	General negative regulator of transcription subunit 3	NOT3 NOT31 CAALFM_C201130WA CaO19.2012 CaO19.9563	A0A0L0P374	0.0123679	0.625418	0.0506354	-0.88967	-1.98536	-0.847752	0.427588	1.30314	0.952467	-0.375509	-7.1398	0.171614
Q5AA13	Gim5p	GIM5 orf19.2471 CAALFM_C105810WA	A0A0L0NYF5	0.00867128	0.0251031	0.205126	1.12738	1.72613	0.774198	-1.90951	-9.40364	-9.40364	-0.18335	-9.40364	-0.631529
Q5AGV1	Gir2p	GIR2 orf19.6587 CAALFM_C701420WA	A0A0L0P9C0	1	0.116179	0.116179	-6.7942	-6.7942	-6.7942	-6.7942	-6.7942	-6.7942	2.14162	-6.7942	2.17771
P29717	Glucan 1,3-beta-glucosidase (EC 2.4.1.-) (EC 3.2.1.58) (Exo-1,3-beta-glucanase)	XOG1 EXG EXG1 XOG CAALFM_C102990CA Ca49C10.05 CaO19.10507 CaO19.2990	A0A0L0P4C8	0.00227117	0.0551147	0.403447	-4.7479	-3.79319	-2.32769	1.07678	0.527975	0.540672	0.88963	0.480263	-1.19141
Q5AMT2	Glucan 1,3-beta-glucosidase BGL2 (EC 3.2.1.58) (Exo-1,3-beta-glucanase)	BGL2 BGL21 CAALFM_C402250CA CaO19.12034 CaO19.4565	A0A0L0NU13	0.139554	0.282567	0.868326	-0.926693	-0.487064	-1.52317	-0.163183	-0.341261	0.879365	-1.25233	1.30407	0.00223692
Q5A4X3	Glucan 1\3-alpha-glucosidase ROT2	ROT2 orf19.974 CAALFM_C500220WA	A0A0L0NSP8	0.00262885	0.0718096	0.65558	-0.988411	-2.24861	-1.18065	0.428606	0.074414	0.28736	0.565821	-0.592642	1.0578
O74254	Glucoamylase 1 (EC 3.2.1.3) (1,4-alpha-D-glucan glucohydrolase) (Glucan 1,4-alpha-glucosidase)	GAM1 GCA1 CAALFM_C110290WA CaO19.12365 CaO19.4899	A0A0L0NP15	0.290697	0.131309	0.531542	-5.86052	-5.86052	-5.86052	2.46268	-0.367963	-5.86052	0.65258	-5.86052	0.0768108
Q04802	Glucosamine-6-phosphate isomerase (EC 3.5.99.6) (Glucosamine-6-phosphate deaminase) (GNPDA) (GlcN6P deaminase)	NAG1 CAALFM_C604590CA CaO19.2156 CaO19.9703	A0A0L0P6U6	0.0187717	0.0187717	1	1.07788	2.18271	1.19929	-6.82989	-6.82989	-6.82989	-6.82989	-6.82989	-6.82989
A0A1D8PEG2	Glucose-6-phosphate 1-dehydrogenase (EC 1.1.1.49)	ZWF1 orf19.4754 CAALFM_C108980CA	A0A0L0NZ05	0.138911	0.0294956	0.39216	-0.481996	-0.572054	-0.493122	0.888281	-0.507075	0.475446	0.0788748	-0.293446	0.116044
Q5A1Q0	Glucose-6-phosphate 1-epimerase (EC 5.1.3.15)	orf19.1946 CAALFM_C501230CA	A0A0L0NZA3	0.00029841	0.00145965	0.045055	-0.979589	-0.939726	-0.938555	0.3362	0.479367	0.603629	-0.0768632	0.253441	0.180826
P83780	Glucose-6-phosphate isomerase (GPI) (EC 5.3.1.9) (Phosphoglucose isomerase) (PGI) (Phosphohexose isomerase) (PHI)	PGI1 CAALFM_CR06340CA CaO19.11369 CaO19.3888	A0A0L0P2C8	0.000868966	0.000293677	0.838222	0.825657	0.645749	0.756334	-0.250901	-0.961508	-0.577719	-0.448208	-0.921556	-0.537198
A0A1D8PR97	Glucose-induced degradation complex subunit	orf19.5131 CAALFM_C703240WA	A0A0L0NY86	0.0111694	0.146326	0.0848998	-6.3059	-6.3059	-6.3059	1.69043	0.885965	0.701264	-0.305388	-6.3059	0.524819
Q5A761	Glucose-repressible alcohol dehydrogenase transcriptional effector (EC 3.1.13.4) (Carbon catabolite repressor protein 4) (Cytoplasmic deadenylase)	CCR4 CAALFM_C108220WA Ca41C10.13c CaO19.12567 CaO19.5101	A0A0L0P344	0.373901	0.373901	1	-1.39167	-1.39167	2.57314	-1.39167	-1.39167	-1.39167	-1.39167	-1.39167	-1.39167
A0A1D8PU95	Glutamate 5-kinase	PRO1 CAALFM_CR10580WA orf19.7638	A0A0L0NXS8	0.0059204	0.716271	0.00892123	-1.15391	-1.12706	-1.33203	1.40629	0.677318	0.988925	-0.692598	-2.17072	-0.689001
A0A1D8PF79	Glutamate decarboxylase (EC 4.1.1.15)	GAD1 orf19.1153 CAALFM_C111660WA	A0A0L0P069	0.014899	0.0808553	0.00698948	-0.144803	-0.158478	-0.377792	0.343823	0.775851	0.431387	-0.361182	-0.729335	-0.47722
A0A1D8PMH8	Glutamate dehydrogenase	GDH3 orf19.4716 CAALFM_C406120WA	A0A0L0P580	0.0297449	0.698028	0.474707	-0.0899109	0.232186	-0.278384	-1.92893	-0.747891	-0.766673	-1.81183	2.07346	-3.03909
A0A1D8PDU9	Glutamate synthase (NADH)	GLT1 orf19.6257 CAALFM_C106550WA	A0A0L0P042	4.23428e-06	2.15845e-06	0.106869	1.47867	1.59154	1.50156	-4.58143	-2.46531	-3.46118	-8.92107	-4.82839	-5.88081
Q5ADR2	Glutamate-5-semialdehyde dehydrogenase	PRO2 orf19.6779 CAALFM_C307220CA	A0A0L0NRI7	0.0269684	0.268057	0.630892	-0.622172	-0.213576	-0.349282	0.118507	-0.0915872	0.0880154	0.537012	-0.888556	0.700271
A0A1D8PE63	Glutamate--cysteine ligase	GCS1 orf19.5059 CAALFM_C107880CA	A0A0L0P0B6	1	1	1	-3.20343e-16	-3.20343e-16	-3.20343e-16	-3.20343e-16	-3.20343e-16	-3.20343e-16	-3.20343e-16	-3.20343e-16	-3.20343e-16
A0A1D8PQL8	Glutamate--tRNA ligase	GUS1 orf19.7057 CAALFM_C700620WA	A0A0L0NXX2	0.0222471	0.0892396	0.196507	-0.750801	-0.685822	-0.612257	-0.0322592	0.740956	0.615577	-0.15332	0.369808	-0.401249
A0A1D8PSY1	Glutamine synthetase (EC 6.3.1.2)	GLN1 CAALFM_CR05050WA orf19.646	A0A0L0NYZ8	0.00721572	0.0175802	0.165675	-0.903247	-1.32518	-0.647368	0.787677	0.274184	0.366474	0.279484	-0.273266	0.216321
Q5ALW6	Glutamine-dependent NAD(+) synthetase (EC 6.3.5.1) (NAD(+) synthase [glutamine-hydrolyzing])	orf19.1460 CAALFM_C201530CA	A0A0L0P6R3	0.00783736	0.321475	0.126501	-0.292447	0.077773	-0.0855322	-1.03166	-0.713076	-1.20966	0.0305817	1.39369	0.00747436
P53704	Glutamine--fructose-6-phosphate aminotransferase [isomerizing] (GFAT) (EC 2.6.1.16) (D-fructose-6-phosphate amidotransferase) (Hexosephosphate aminotransferase)	GFA1 CAALFM_C302280CA CaO19.1618	A0A0L0NQQ9	0.00237292	0.00933422	0.0307379	-0.570758	-0.673559	-0.708764	-0.0832115	-0.188239	-0.257191	0.780756	0.176188	0.661442
A0A1D8PQM9	Glutamine--tRNA ligase	GLN4 orf19.7064 CAALFM_C700550CA	A0A0L0P468	0.106978	0.345443	0.304501	-0.481097	-0.44353	-0.429492	0.122608	0.942565	0.00637931	0.132401	-0.838589	0.183112
Q5AK64	Glutamyl-tRNA(Gln) amidotransferase subunit A, mitochondrial (Glu-AdT subunit A) (EC 6.3.5.7)	HER2 CAALFM_C504710WA CaO19.11438 CaO19.3956	A0A0L0NX29	1.97845e-05	1.97845e-05	1	1.64183	1.57851	1.43066	-4.92805	-4.92805	-4.92805	-4.92805	-4.92805	-4.92805
Q5A9Z1	Glutamyl-tRNA(Gln) amidotransferase subunit B, mitochondrial (Glu-AdT subunit B) (EC 6.3.5.-)	PET112 CAALFM_C105610WA CaO19.10030 CaO19.2494	A0A0L0P6M7	0.00723638	0.0544183	0.0666072	-7.08797	-7.08797	-7.08797	-2.66126	-2.65778	-1.85966	2.15314	-0.180639	1.61146
Q59WW7	Glutathione peroxidase	orf19.86 CAALFM_C600850WA	A0A0L0P4C7	0.00091408	0.027733	0.00892068	0.496278	0.617641	0.384186	-0.903239	-1.37148	-0.618913	0.13156	0.239056	-0.148955
Q5A359	Glutathione synthetase (GSH-S) (EC 6.3.2.3)	GSH2 CAALFM_CR08370WA orf19.6404	A0A0L0P664	0.0152543	0.342046	0.375085	-5.80655	-5.78339	-9.67032	-1.79573	-2.05792	-3.05375	-1.98538	-2.58247	2.98087
Q59NQ5	Glutathione-disulfide reductase	GLR1 orf19.4147 CAALFM_C501520CA	A0A0L0P6W8	0.606325	0.200314	0.166472	0.0553146	0.0491732	0.223752	0.321749	0.253423	-0.0537997	-0.0146907	-1.29219	-0.0664225
Q59NQ2	Glutathione-disulfide reductase	orf19.4150 CAALFM_C501560CA	A0A0L0P385	0.123994	0.0453722	0.0988112	-5.95217	-5.95217	-5.95217	-0.139071	-0.549457	-5.95217	0.472485	2.04757	0.865865
Q59NC4	Gly1p	GLY1 orf19.986 CAALFM_C110450WA	A0A0L0NRU4	0.000796235	0.000796235	1	1.44383	1.86343	1.3813	-7.38663	-7.38663	-7.38663	-7.38663	-7.38663	-7.38663
Q5ADM7	Glyceraldehyde-3-phosphate dehydrogenase (EC 1.2.1.12)	TDH3 orf19.6814 CAALFM_C306870WA	A0A0L0NYY4	0.000203631	0.000113129	0.260645	0.869743	1.08103	1.01585	-0.512291	-1.0797	-0.943608	-1.11791	-1.54847	-0.893718
Q5ADT4	Glycerol 2-dehydrogenase (NADP(+))	GCY1 orf19.6757 CAALFM_C307340WA	A0A0L0NYM9	1.91864e-08	1.91864e-08	1	1.60004	1.56366	1.59035	-12.2509	-12.2509	-12.2509	-12.2509	-12.2509	-12.2509
Q5A7M9	Glycerol-1-phosphatase	RHR2 orf19.5437 CAALFM_C300320WA	A0A0L0NWT1	0.0113062	0.0265731	0.373901	1.0966	1.95253	1.0025	-9.10568	-9.10568	-9.10568	-9.10568	-0.0314485	-9.10568
Q59XU9	Glycerol-3-phosphate dehydrogenase [NAD(+)] (EC 1.1.1.8)	GPD1 orf19.1756 CAALFM_C210240WA	A0A0L0P4B8	0.090028	0.422691	0.516972	-0.45722	-1.07253	-1.05819	-0.540685	-0.345946	-0.180261	-2.31942	2.02807	-0.556037
Q59W33	Glycerol-3-phosphate dehydrogenase [NAD(+)] (EC 1.1.1.8)	GPD2 orf19.691 CAALFM_C602010CA	A0A0L0NVX6	0.000148249	0.000148249	1	1.76515	1.42253	1.53501	-8.06044	-8.06044	-8.06044	-8.06044	-8.06044	-8.06044
A0A1D8PNZ7	Glycerophosphocholine phosphodiesterase GDE1 (EC 3.1.4.2)	GDE1 CAALFM_C504510WA	A0A0L0NY72	0.682513	0.172986	0.483926	-5.29906	0.180589	-0.135994	-5.29906	0.710797	0.261192	0.127127	0.834355	0.257564
Q5AKX1	Glycine cleavage system H protein	GCV3 orf19.5006 CAALFM_C113680CA	A0A0L0NPN0	0.376812	0.475929	0.0716519	0.326719	-1.161	0.401693	-0.862887	-0.135185	-0.583248	0.0653749	0.768167	0.137841
A0A1D8PE97	Glycine cleavage system P protein (EC 1.4.4.2)	GCV2 orf19.385 CAALFM_C108400CA	A0A0L0NWQ9	0.000477181	0.000111705	0.0347237	-2.60324	-3.57508	-1.93403	0.455505	0.827578	0.806139	0.300677	0.325912	0.150762
Q5A2A5	Glycine--tRNA ligase	GRS1 orf19.437 CAALFM_C105290WA	A0A0L0P6G2	0.0479982	0.360887	0.7897	-0.350732	-0.181022	-0.198227	0.323978	-0.0742222	0.163266	0.311313	-0.595066	0.307794
Q5A850	Glycogen [starch] synthase (EC 2.4.1.11)	GSY1 CAALFM_CR00780CA orf19.3278	A0A0L0P131	0.00705996	0.00620276	0.431767	0.752151	1.31587	0.7685	-0.539507	-0.836383	-1.10144	-0.730598	-0.927419	-1.83584
P46592	Glycolipid 2-alpha-mannosyltransferase 2 (EC 2.4.1.-) (Alpha-1,2-mannosyltransferase 2)	MNT2 CAALFM_C301830CA CaO19.1663 CaO19.9232	A0A0L0P8D6	0.0378571	0.0378571	1	1.76065	2.1323	0.149747	-5.66845	-5.66845	-5.66845	-5.66845	-5.66845	-5.66845
P30418	Glycylpeptide N-tetradecanoyltransferase (EC 2.3.1.97) (Myristoyl-CoA:protein N-myristoyltransferase) (NMT) (Peptide N-myristoyltransferase)	NMT1 CAALFM_C401440WA CaO19.12111 CaO19.4641	A0A0L0P3Z3	0.0175669	0.915451	0.398308	-0.20639	1.05435	0.658789	-3.21717	-3.03818	-2.48492	-2.93765	1.97743	-9.44713
A0A1D8PLQ3	Gly-Xaa carboxypeptidase	orf19.2686 CAALFM_C403050CA	A0A0L0P3E7	0.000332162	0.000391926	0.148618	1.43807	1.77684	1.39045	-9.88808	-9.88808	-9.88808	-9.88808	-2.70364	-3.56786
Q5APF2	GMP synthase [glutamine-hydrolyzing] (EC 6.3.5.2) (GMP synthetase) (Glutamine amidotransferase)	GUA1 CAALFM_C109490CA CaO19.12276 CaO19.4813	A0A0L0NQT5	0.602936	0.00347464	0.245554	0.539156	0.417708	0.202707	-0.457201	0.877272	-0.447621	-1.09231	-0.839409	-0.446565
Q5APC0	Golgi apparatus membrane protein TVP18	TVP18 CAALFM_C109800CA CaO19.12308 CaO19.4845	A0A0L0NNX0	0.214546	0.74448	0.680184	-0.329901	-0.649605	-0.0771813	0.753632	-0.493332	0.37838	-9.79284	0.274255	0.775897
Q5APA2	Golgi apparatus membrane protein TVP23	TVP23 CAALFM_C109950CA CaO19.12326	A0A0L0P066	0.00400417	0.873296	0.0908022	-0.77883	-2.2213	-0.652278	0.828091	0.763217	1.23562	-9.52609	-9.52609	0.796015
Q5AGY7	Golgi SNAP receptor complex member 1	orf19.6551 CAALFM_C701740CA	A0A0L0P7B1	0.0290176	0.0290176	1	1.37839	0.713151	2.21876	-5.82406	-5.82406	-5.82406	-5.82406	-5.82406	-5.82406
P0CB63	Golgi to ER traffic protein 2	GET2 CAALFM_C109750WA CaO19.12302 CaO19.4839	A0A0L0NR24	0.00792296	0.00843359	0.164579	-9.12948	-9.12948	-9.12948	-0.560349	0.523266	0.303246	0.636049	1.4099	0.52017
A0A1D8PHP4	Golgi transport complex subunit	orf19.36 CAALFM_C206620WA	A0A0L0NQ37	0.00559438	0.116744	0.80984	-5.5933	-5.5933	-5.5933	0.142255	1.07788	0.618293	1.11539	-5.5933	1.00072
Q5A3M6	GPI ethanolamine phosphate transferase 1 (EC 2.-.-.-)	MCD4 CAALFM_C112200WA CaO19.12709 CaO19.5244	A0A0L0NQ99	2.20544e-05	2.20544e-05	1	1.64189	1.43589	1.61614	-5.79289	-5.79289	-5.79289	-5.79289	-5.79289	-5.79289
A0A1D8PLR2	GPI-anchor transamidase subunit	orf19.2677 CAALFM_C403130WA	A0A0L0NYC3	0.682007	0.847423	0.690853	-1.81671	-7.10869	1.79834	0.0204414	-7.10869	0.254422	0.534919	-7.10869	0.641733
A0A1D8PNM1	GPI-anchor transamidase subunit	orf19.4341 CAALFM_C503120WA	A0A0L0P8H9	0.373901	0.134831	0.549789	-6.12986	-6.12986	-6.12986	-6.12986	-6.12986	1.60036	1.84203	-6.12986	1.19976
Q5A343	GPI-anchored protein 13	PGA13 CAALFM_CR08510WA CaO19.13778 CaO19.6420	A0A0L0NYV1	0.00114708	1	0.00114708	-7.66701	-7.66701	-7.66701	1.21619	1.62695	1.8313	-7.66701	-7.66701	-7.66701
Q59L72	GPI-anchored protein 52	PGA52 CAALFM_C200100CA CaO19.1911 CaO19.9467	A0A0L0P9H6	2.81765e-08	5.49609e-07	0.0192031	1.48553	1.52532	1.51569	-11.7176	-11.7176	-11.7176	-2.31807	-3.77556	-2.41504
A0A1D8PP44	Grf10p	GRF10 orf19.4000 CAALFM_C505080WA	A0A0L0NWX3	1	1	1	-3.20343e-16	-3.20343e-16	-3.20343e-16	-3.20343e-16	-3.20343e-16	-3.20343e-16	-3.20343e-16	-3.20343e-16	-3.20343e-16
Q5A9E1	GrpE protein homolog	MGE1 CAALFM_CR01390WA orf19.2524	A0A0L0P4Z7	0.000291595	0.000291595	1	1.39372	1.80011	1.52816	-10.0143	-10.0143	-10.0143	-10.0143	-10.0143	-10.0143
A0A1D8PRT5	Gsl2p	GSL2 CAALFM_CR00850CA orf19.3269	A0A0L0P1F7	1.94439e-06	1.94439e-06	1	1.6185	1.61528	1.51227	-8.83586	-8.83586	-8.83586	-8.83586	-8.83586	-8.83586
A0A1D8PP19	GTP cyclohydrolase I (Fragment)	orf19.3957 CAALFM_C504720CA	A0A0L0NX28	0.373901	0.173362	0.11758	-5.97151	0.106951	-5.97151	-5.97151	-5.97151	-5.97151	1.87819	2.05356	-5.97151
A0A1D8PQH7	GTP:AMP phosphotransferase, mitochondrial (EC 2.7.4.10) (Adenylate kinase 3) (AK 3)	ADK2 orf19.7118 CAALFM_C700060CA	A0A0L0NNQ4	0.117547	0.21028	0.502973	-8.22163	-8.22163	-8.22163	-8.22163	1.45179	1.62517	-0.386677	-8.22163	1.26189
Q59WB7	GTPase	RIA1 orf19.4451 CAALFM_C107140CA	A0A0L0NTD6	0.130601	0.127491	0.773265	-4.03833	-4.03833	-4.03833	1.53118	0.969564	-4.03833	0.674894	-4.03833	1.1704
Q5A506	GTPase activating protein BUD2 (Bud site selection protein 2)	BUD2 CAALFM_C500490CA CaO19.8555 CaO19.940	A0A0L0NPS8	0.213951	0.0715539	0.544886	-5.67727	-5.67727	-5.67727	1.40349	-2.81273	-0.705416	1.51052	-1.4739	1.2211
Q5ADQ8	GTPase-activating protein	orf19.6783 CAALFM_C307170CA	A0A0L0NRW1	0.0161958	0.373901	0.0131171	-4.76766	-1.41876	-4.76766	0.948149	1.26577	2.0386	-4.76766	-4.76766	-4.76766
Q59P43	GTP-binding nuclear protein	GSP1 orf19.5493 CAALFM_C206310CA	A0A0L0NNB2	0.00318627	0.0261888	0.373318	-0.86114	-0.672826	-0.42915	0.241598	0.496979	0.22195	-0.184085	0.18235	0.383721
Q5A779	GTP-binding protein	DRG1 orf19.5083 CAALFM_C108100WA	A0A0L0NW12	0.681126	0.726595	0.576358	0.0294996	0.405728	-1.28484	-1.12357	1.49973	-0.846412	-0.981051	-0.287753	0.104829
O42825	GTP-binding protein RHO1	RHO1 CAALFM_CR02860WA CaO19.10362 CaO19.2843	A0A0L0P7A8	0.00544697	0.379496	0.0918538	0.189566	0.14774	0.392195	-0.236461	-0.435112	-0.516559	0.359104	-0.207713	0.00478444
A0A1D8PMI1	GTP-Rho binding exocyst subunit	SEC3 orf19.2911 CAALFM_C406250CA	A0A0L0P2A5	0.12383	0.11621	0.953188	-3.64116	-3.64116	-3.64116	1.32497	-3.64116	0.918988	1.04923	-3.64116	1.0934
A0A1D8PPY0	Guanine nucleotide exchange factor	orf19.5533 CAALFM_C602630CA	A0A0L0NV19	0.00833462	0.00833462	1	1.96202	1.5355	0.880265	-4.04175	-4.04175	-4.04175	-4.04175	-4.04175	-4.04175
Q5AF99	Guanine nucleotide exchange factor	orf19.2708 CAALFM_C402880CA	A0A0L0NSV9	0.373901	0.451117	0.373901	-4.99375	0.243088	-4.99375	-4.99375	-4.99375	-4.99375	-4.99375	2.92539	-4.99375
Q59RR5	Guanine nucleotide exchange factor	CAALFM_CR07470WA orf19.6118	A0A0L0P0M5	0.373901	0.373901	1	-4.53798	3.11364	-4.53798	-4.53798	-4.53798	-4.53798	-4.53798	-4.53798	-4.53798
A0A1D8PJG1	Guanine nucleotide-binding protein subunit alpha	GPA2 orf19.1621 CAALFM_C302240CA	A0A0L0NQQ4	0.000311185	0.000311185	1	1.34524	1.487	1.75983	-4.47585	-4.47585	-4.47585	-4.47585	-4.47585	-4.47585
P83774	Guanine nucleotide-binding protein subunit beta-like protein (Cytoplasmic antigenic protein 1)	ASC1 CAALFM_C701250WA CaJ7.0140 CaO19.6906	A0A0L0NS57	0.907128	0.0787004	0.0925255	0.324406	0.341115	0.392037	-0.0189649	0.470373	0.602771	-2.92418	0.196652	-14.2611
Q8TGH6	Guanosine-diphosphatase (GDPase) (EC 3.6.1.42)	GDA1 CAALFM_C306120CA CaO19.7394	A0A0L0P9A6	0.0257355	0.0257355	1	1.70966	2.08998	0.430781	-5.59912	-5.59912	-5.59912	-5.59912	-5.59912	-5.59912
A0A1D8PNS0	Guanylate kinase	GUK1 orf19.1115 CAALFM_C503790WA	A0A0L0NU76	0.0173949	0.113753	0.632556	-4.56792	-4.38395	-2.02226	-0.214999	0.978038	1.02192	-0.280056	1.26046	-0.77956
Q5A473	Gvp36p	GVP36 orf19.1236 CAALFM_C405550CA	A0A0L0P492	0.14303	0.871851	0.533961	-0.212732	0.0799855	0.33484	-0.223726	-0.757688	-0.138675	-0.281448	1.1366	-1.1801
A0A1D8PMC9	Gyp2p	GYP2 orf19.1244 CAALFM_C405600WA	A0A0L0P6H7	0.0367844	0.0388499	0.888202	-1.51134	-1.33517	-1.24928	0.645046	0.779994	-0.453619	-0.237342	0.190958	0.872839
A0A1D8PIQ7	Gyp5p	GYP5 orf19.5340 CAALFM_C210610WA	A0A0L0NWH3	0.000443037	0.032773	0.853716	-11.191	-11.191	-11.191	0.675825	0.823104	0.348335	-0.132261	1.23507	0.127733
A0A1D8PRC8	Gyp7p	GYP7 orf19.6706 CAALFM_C703490WA	A0A0L0P7E0	0.0118948	0.0118948	1	0.687497	1.84377	1.88305	-5.74981	-5.74981	-5.74981	-5.74981	-5.74981	-5.74981
A0A1D8PS38	H(+)-transporting V1 sector ATPase subunit E	VMA4 CAALFM_CR01970CA	A0A0L0P1D3	0.581107	0.0133991	0.253411	0.143385	0.0562389	0.177195	0.170418	-0.28099	0.183649	-0.325723	-0.0951929	-0.141044
A0A1D8PSX0	H(+)-transporting V1 sector ATPase subunit H	VMA13 CAALFM_CR05080WA orf19.645.1	A0A0L0NYA2	0.20604	0.733813	0.613732	-0.225353	-0.335223	-0.4481	0.885347	-0.160319	0.010888	0.565333	-3.80518	0.398425
A0A1D8PF56	H/ACA ribonucleoprotein complex subunit	GAR1 orf19.1164 CAALFM_C111550WA	A0A0L0P0Y6	0.553347	0.0603002	0.0697313	-0.17577	0.302118	0.527763	-0.271988	0.284152	0.170716	-0.537836	-0.356141	-0.324607
O74261	Heat shock protein 60, mitochondrial (60 kDa chaperonin) (Protein Cpn60)	HSP60 CAALFM_CR06490CA CaO19.717 CaO19.8336	A0A0L0NN78	0.056785	0.606532	0.206486	0.156677	0.0806565	0.0950235	0.0265044	-0.223521	-0.374761	-0.109706	0.235438	0.0135185
Q96UX5	Heat shock protein 78, mitochondrial	HSP78 CAALFM_C203390CA CaO19.8501 CaO19.882	A0A0L0NXR9	0.00145245	0.0168277	0.0480514	0.573676	0.951216	0.697271	-1.23593	-2.01882	-0.803059	0.0565244	-0.707386	0.0839329
P46598	Heat shock protein 90 homolog	HSP90 CAALFM_C702030WA CaJ7.0234 CaO19.13868 CaO19.6515	A0A0L0P5N1	0.000454115	0.000484664	0.140851	-0.991505	-0.623154	-0.648891	0.149553	0.252048	0.229952	0.32569	0.392828	0.227593
P46587	Heat shock protein SSA2	SSA2 SSA1 CAALFM_C104300CA CaO19.1065 CaO19.8667	A0A0L0P3Q5	3.00869e-05	0.0099615	0.824447	-0.788093	-0.639118	-0.637355	0.250594	0.309007	0.241085	0.197031	0.478086	-0.0200024
P83784	Heat shock protein SSC1, mitochondrial (Cytoplasmic antigenic protein 6) (mtHSP70)	SSC1 CAALFM_C207380WA CaO19.1896 CaO19.9452	A0A0L0NQV1	0.198699	0.114132	0.297817	-0.314576	-0.210636	-0.226686	0.148819	-0.255743	-0.0744091	0.120134	0.617427	-0.0585318
Q5AQ33	Heat shock transcription factor (HSTF)	CTA8 HSF1 CAALFM_C109170WA CaO19.12238 CaO19.4775	A0A0L0P7S0	0.119846	0.0788291	0.66249	-5.03372	-5.03372	-5.03372	0.76253	-5.03372	1.04332	0.808937	-1.23474	1.55759
Q59U81	Helicase SWR1 (EC 3.6.4.12)	SWR1 CAALFM_C207560WA CaO19.1871 CaO19.9427	A0A0L0P8S1	0.11612	0.11612	1	1.74903	1.74014	-1.60697	-1.60697	-1.60697	-1.60697	-1.60697	-1.60697	-1.60697
A0A1D8PPA5	Het1p	HET1 orf19.6327 CAALFM_C600100CA	A0A0L0NY60	0.053698	0.045479	0.510016	-0.708832	-0.996284	-0.652659	0.547613	-0.076814	-0.192138	0.786596	-0.23044	0.473312
P83776	Hexokinase-2 (EC 2.7.1.1) (Cytoplasmic antigenic protein 3) (Hexokinase PII) (Hexokinase-B)	HXK2 CAALFM_CR04510WA CaO19.542 CaO19.8176	A0A0L0NUV9	0.260375	0.0227046	0.0166548	-0.209988	-0.416138	-0.283693	-0.465593	-0.282198	-0.582356	0.768019	0.614025	0.159251
Q5AD47	Hexose transporter	HGT6 orf19.2020 CAALFM_C201020WA	A0A0L0NU38	0.00178756	0.00235901	0.26084	1.56402	1.04384	1.12065	-4.26495	-1.58964	-1.82597	-1.3878	-0.927125	-2.10347
Q5AMR0	Hgh1p	HGH1 orf19.4587 CAALFM_C402050WA	A0A0L0NTZ8	0.12058	0.373901	0.4925	-5.70186	-5.70186	-5.70186	1.4287	-5.70186	1.73617	1.51662	-5.70186	-5.70186
A0A1D8PSC9	Hgt18p	HGT18 CAALFM_CR03040CA orf19.2425	A0A0L0P292	0.124966	0.170825	0.563995	-5.31256	-5.31256	-5.31256	-5.31256	1.66957	1.23404	-5.31256	0.0443062	1.20761
Q5A7L9	Hgt19p	HGT19 orf19.5447 CAALFM_C300220WA	A0A0L0P717	0.0322751	0.228951	0.599698	-9.9151	-9.9151	-9.9151	-1.25244	0.537473	0.538076	-1.10941	2.18741	-0.609674
A0A1D8PCL1	Hgt1p	HGT1 CAALFM_C101980WA	A0A0L0NRA0	0.0145487	0.128634	0.195491	-9.66609	-9.66609	-9.66609	-1.1616	-1.82742	-0.572539	2.16179	-9.66609	1.64116
A0A1D8PG81	Hgt7p	HGT7 orf19.2023 CAALFM_C201000WA	A0A0L0NRQ6	0.0470271	0.024556	0.00695621	1.67699	0.1248	1.71956	-1.49258	-0.613847	-1.30595	-9.11688	-9.11688	-9.11688
A0A1D8PFV0	High-affinity iron permease	FTR1 orf19.7219 CAALFM_C114130WA	A0A0L0P8A3	2.41062e-05	0.000148625	0.0683068	-10.7194	-10.7194	-10.7194	0.290507	0.437686	0.514162	0.559202	0.911547	0.711972
A0A1D8PKY7	Histidine biosynthesis trifunctional protein [Includes: Phosphoribosyl-AMP cyclohydrolase (EC 3.5.4.19); Phosphoribosyl-ATP pyrophosphohydrolase (EC 3.6.1.31); Histidinol dehydrogenase (HDH) (EC 1.1.1.23)]	HIS4 orf19.5639 CAALFM_C400140CA	A0A0L0P3A3	0.253936	0.0591159	0.875184	-0.547948	-0.0553542	-0.276773	0.0267206	-0.301796	0.473277	0.305913	0.107577	-0.00520049
Q5A599	Histidine protein kinase NIK1 (EC 2.7.13.3)	NIK1 COS1 HIK1 CAALFM_C702800WA CaO19.12648 CaO19.5181	A0A0L0NN82	0.0137399	0.0137399	1	0.790043	1.94454	1.23044	-2.48016	-2.48016	-2.48016	-2.48016	-2.48016	-2.48016
Q5AJX0	Histidine--tRNA ligase	HTS1 orf19.4051 CAALFM_C505490CA	A0A0L0P532	0.108507	0.615115	0.0654264	-0.161895	-0.0557082	0.0387428	0.26624	-0.00182848	0.160736	-0.118106	-0.189076	-0.00146467
Q59R21	Histidinol-phosphatase	orf19.6699 CAALFM_C703650WA	A0A0L0P877	8.92084e-05	0.0561739	0.871684	-10.7575	-10.7575	-10.7575	0.798311	0.559514	0.515262	1.04818	-1.45403	0.943555
A0A1D8PPL1	Histone acetyltransferase	TRA1 orf19.139 CAALFM_C601320WA	A0A0L0NPR5	0.107655	0.24804	0.325234	-0.909882	-1.11286	-1.21543	0.127521	1.44638	0.0581249	0.346041	-1.8683	0.227779
Q59PZ5	Histone acetyltransferase	GCN5 CAALFM_CR06710CA orf19.705	A0A0L0P5A2	0.373901	0.373901	0.398364	-6.36628	-6.36628	-6.36628	-1.12913	-6.36628	-6.36628	-6.36628	3.08031	-6.36628
Q5AI28	Histone acetyltransferase	NGG1 orf19.3023 CAALFM_C103290WA	A0A0L0P0C8	1	1	1	-3.20343e-16	-3.20343e-16	-3.20343e-16	-3.20343e-16	-3.20343e-16	-3.20343e-16	-3.20343e-16	-3.20343e-16	-3.20343e-16
Q59VF4	Histone acetyltransferase type B catalytic subunit (EC 2.3.1.48)	HAT1 CAALFM_C104670WA CaO19.779 CaO19.8401	A0A0L0NU10	1	0.144457	0.144457	-5.22968	-5.22968	-5.22968	-5.22968	-5.22968	-5.22968	-5.22968	2.48561	1.6838
Q59MV1	Histone chaperone ASF1 (Anti-silencing function protein 1)	ASF1 CAALFM_CR07860CA CaO19.11200 CaO19.3715	A0A0L0P8I8	0.00375308	0.00105059	0.0872384	-3.14296	-9.8531	-3.07948	-0.154494	0.58234	0.142417	0.654773	1.09972	0.63268
Q5ADP0	Histone deacetylase (EC 3.5.1.98)	RPD31 orf19.6801 CAALFM_C307000WA	A0A0L0NRX9	0.0127973	0.0127973	1	2.09925	1.02048	1.32669	-5.07288	-5.07288	-5.07288	-5.07288	-5.07288	-5.07288
Q59VP2	Histone H2A.2	HTA2 CAALFM_C104170CA CaO19.1051 CaO19.8653	A0A0L0P5I5	0.000547507	0.331193	0.110283	0.139511	-0.22195	-0.164701	-2.7006	-2.50734	-3.47785	1.57983	1.34534	-2.32741
Q5AEE1	Histone H2A.Z	HTZ1 CAALFM_C303280CA CaO19.327 CaO19.7959	A0A0L0NN72	0.0159541	0.0149932	0.324478	-3.04324	-3.34982	-2.95367	0.608571	0.433647	-0.602021	1.18986	-0.0507169	0.903451
Q59RN6	Histone H2A.Z-specific chaperone CHZ1	CHZ1 CAALFM_CR07230WA CaO19.13566 CaO19.6147	A0A0L0P7D8	0.119918	0.00259343	0.0409066	-10.8672	-10.8672	-10.8672	0.297091	0.0135963	-10.8672	1.44865	1.27939	0.680616
Q59VP1	Histone H2B.2	HTB2 CAALFM_C104180WA CaO19.1052 CaO19.8654	A0A0L0P5C3	0.151816	0.114851	0.948796	-0.501529	-0.581702	-0.518831	0.388043	-0.629478	0.627274	-0.391702	0.171413	0.622433
Q59VN2	Histone H3.1/H3.2	HHT21 HHT1 CAALFM_C104260WA CaO19.1061 CaO19.8663; HHT2 HHT22 CAALFM_CR06810WA CaO19.1853 CaO19.9411	A0A0L0P801	0.00558614	0.00238303	0.863417	-2.26478	-2.34524	-2.64862	0.236308	0.861997	0.194231	0.342205	0.842959	0.304035
Q59VN2	Histone H3.1/H3.2	HHT21 HHT1 CAALFM_C104260WA CaO19.1061 CaO19.8663; HHT2 HHT22 CAALFM_CR06810WA CaO19.1853 CaO19.9411	A0A0L0P3Q0	0.00558614	0.00238303	0.863417	-2.26478	-2.34524	-2.64862	0.236308	0.861997	0.194231	0.342205	0.842959	0.304035
Q5ADQ0	Histone H3.3	HHT3 CAALFM_C307090WA CaO19.14083 CaO19.6791	A0A0L0NRU8	0.000214206	0.000214206	1	1.73036	1.6499	1.34651	-12.8411	-12.8411	-12.8411	-12.8411	-12.8411	-12.8411
Q59VN4	Histone H4	HHF1 HHF22 CAALFM_CR06800CA orf19.1059 orf19.1854 CAALFM_C104240CA	A0A0L0P4P3	0.000345744	0.00136967	0.231039	-1.32074	-1.48708	-1.53373	0.478146	0.661676	0.344081	0.289072	0.0458722	0.48458
Q5ADX2	Histone transcription regulator 3 homolog	HIR3 CAALFM_C307680WA CaO19.14011 CaO19.6719	A0A0L0NY23	1	1	1	-3.20343e-16	-3.20343e-16	-3.20343e-16	-3.20343e-16	-3.20343e-16	-3.20343e-16	-3.20343e-16	-3.20343e-16	-3.20343e-16
Q59XV0	Histone-lysine N-methyltransferase, H3 lysine-36 specific (EC 2.1.1.43) (SET domain-containing protein 2)	SET2 CAALFM_C210250CA CaO19.1755 CaO19.9324	A0A0L0P3R3	0.00369846	0.187393	0.942083	-8.98038	-8.98038	-8.98038	0.0795318	0.936656	0.711029	-0.124774	1.70375	-2.23988
Q5AB97	Hmx1p	HMX1 orf19.6073 CAALFM_C100350CA	A0A0L0NYH9	0.00045314	0.373901	0.000954257	-7.69526	-7.69526	-7.69526	1.28733	1.44842	1.74476	-7.69526	-7.69526	-1.13721
Q59VG1	Homocitrate synthase	LYS21 orf19.772 CAALFM_C104730CA	A0A0L0NTK5	0.000774516	0.0110382	0.53341	1.05088	1.16524	1.05343	-0.553639	-2.94788	-3.45383	-9.02543	-0.953268	0.250368
Q5A9D9	Homoisocitrate dehydrogenase	LYS12 CAALFM_CR01400WA orf19.2525	A0A0L0P5I8	0.00520053	0.00105257	0.00300785	0.983223	0.541934	0.874932	-0.160505	-0.476107	-0.160909	-1.23196	-1.14491	-1.52602
Q5AIA2	Homoserine dehydrogenase (HDH) (EC 1.1.1.3)	HOM6 orf19.2951 CAALFM_C102620CA	A0A0L0NTL7	0.945916	0.265678	0.250501	0.0360216	0.202295	-0.0139196	0.00393381	0.0417261	0.199689	0.0157685	-0.64729	0.00546829
Q92209	Homoserine kinase (HK) (HSK) (EC 2.7.1.39)	THR1 CAALFM_C500650CA CaO19.923	A0A0L0NT67	0.00170293	0.00158728	0.982213	1.08147	1.51116	1.45252	-0.626211	-7.49425	-7.49425	-7.49425	-7.49425	-0.674616
Q5A948	Homoserine O-acetyltransferase	MET2 CAALFM_CR02170WA orf19.2618	A0A0L0NY91	0.0399233	0.0399233	1	1.85826	0.0283977	2.08432	-5.72226	-5.72226	-5.72226	-5.72226	-5.72226	-5.72226
A0A1D8PQ07	Hpd1p	HPD1 orf19.5565 CAALFM_C602890CA	A0A0L0NQ73	0.219034	0.0229868	0.0477397	-7.81331	-7.81331	-7.81331	-1.8462	-0.0887049	-7.81331	0.380378	1.92449	1.41469
A0A1D8PNC7	Hsp12p (Lipid-binding protein)	HSP12 orf19.3160 orf19.4216 CAALFM_C502080CA CAALFM_C502110WA	A0A0L0NQP1	8.46728e-06	0.000398019	0.0301169	-3.29403	-3.465	-3.28469	0.173486	0.32576	0.291387	0.823792	0.504455	0.934564
Q5A397	Hsp70 family ATPase	SSB1 CAALFM_CR08090WA orf19.6367	A0A0L0NPH0	0.338696	0.00238255	0.0035931	0.140797	0.215259	0.13273	0.110853	0.270234	0.334352	-0.599412	-0.686047	-0.30054
A0A1D8PG96	Hsp70 family ATPase	KAR2 orf19.2013 CAALFM_C201120WA	A0A0L0P3C7	0.0508637	0.0237494	0.132267	-1.01279	-0.867645	-1.41285	0.280624	-0.590042	-0.116212	0.459693	1.14192	0.259613
A0A1D8PRH1	Hsp70 family ATPase	SSQ1 orf19.7179 CAALFM_C704010WA	A0A0L0P274	0.0481445	0.120161	0.390862	-2.10188	-1.33516	-1.57243	0.313263	-0.929848	0.258423	1.00851	-1.46597	1.43137
A0A1D8PGU0	Hsp70 family chaperone	LHS1 orf19.5830 CAALFM_C202760WA	A0A0L0NVG5	0.53608	0.121046	0.149616	-0.0276211	-0.0448718	-0.344095	-2.31893	0.327738	-0.621004	0.874837	0.341589	0.0774561
Q5ABB8	HSP70/90 family co-chaperone	CNS1 orf19.6052 CAALFM_C100560WA	A0A0L0P4L5	0.338895	0.338895	1	-3.56576	-1.1644	2.99326	-3.56576	-3.56576	-3.56576	-3.56576	-3.56576	-3.56576
A0A1D8PN90	Hsp90 cochaperone	STI1 orf19.3192 CAALFM_C501820WA	A0A0L0NRM9	0.000142351	0.00688664	0.454884	-1.19115	-1.07093	-1.38834	0.369722	0.553991	0.370163	-0.0198783	0.585825	0.21918
A0A1D8PQ94	Hsp90 cochaperone	SBA1 orf19.5749 CAALFM_C603750CA	A0A0L0NW05	0.0258544	0.39623	0.752276	-1.06256	-1.06326	-0.942536	0.77321	0.624877	-0.193026	1.22015	-10.2774	0.0920907
Q8X1E6	Hsp90 co-chaperone Cdc37 (Cell division control protein 37) (Hsp90 chaperone protein kinase-targeting subunit)	CDC37 CAALFM_C602610CA CaO19.5531	A0A0L0NW40	5.49575e-05	5.49575e-05	1	1.43789	1.56448	1.71319	-6.79042	-6.79042	-6.79042	-6.79042	-6.79042	-6.79042
A0A1D8PID4	Hydroxyacylglutathione hydrolase	GLO2 orf19.4088 CAALFM_C209260CA	A0A0L0P559	0.0337521	0.534835	0.574779	0.0976087	0.31865	0.512097	-0.0168222	-0.61415	-0.646799	-0.261698	0.752037	-1.1265
A0A1D8PGN7	Hypoxanthine phosphoribosyltransferase	HPT1 orf19.5832 CAALFM_C202740CA	A0A0L0NUZ4	0.000295003	0.505349	0.010261	-8.22807	-1.12854	-8.22807	1.34951	1.2708	1.11735	-2.91615	-8.22807	0.344209
A0A1D8PME0	I-AAA protease	YME1 orf19.1252 CAALFM_C405670WA	A0A0L0P6B9	0.00550676	0.0570148	0.382275	-1.69235	-4.02815	-1.49213	-0.184027	0.417642	0.1777	0.0697378	1.42212	0.259936
A0A1D8PMX7	Ifg3p	IFG3 orf19.944 CAALFM_C500450CA	A0A0L0P845	1	1	1	-3.20343e-16	-3.20343e-16	-3.20343e-16	-3.20343e-16	-3.20343e-16	-3.20343e-16	-3.20343e-16	-3.20343e-16	-3.20343e-16
Q5AHE0	Ifk2p	IFK2 orf19.856 CAALFM_C203620WA	A0A0L0P6M3	0.373901	0.282835	0.35056	-6.03784	-6.03784	-6.03784	-6.03784	-6.03784	0.094917	-6.03784	2.76249	0.0772855
A0A1D8PS14	Ifu5p	IFU5 CAALFM_CR01730WA orf19.2568	A0A0L0NXU5	0.00402961	0.000232585	0.0660543	0.948465	1.24901	1.20939	-1.84534	-0.00344225	-0.335792	-10.0483	-1.78887	-5.4806
A0A1D8PRE9	Imidazoleglycerol-phosphate synthase	HIS7 orf19.5505 CAALFM_C703720CA	A0A0L0P750	0.00462855	0.00406994	0.25616	0.744854	1.47149	1.33148	-1.36681	-1.48215	-1.02227	-2.26629	-3.03284	-1.10035
A0A1D8PMU8	Importin subunit alpha	orf19.5682 CAALFM_C500150CA	A0A0L0NYM7	0.000683671	0.00189557	0.801224	1.26115	1.54471	1.24332	-9.02705	-9.02705	-0.920503	-9.02705	-0.35427	-9.02705
A0A1D8PE78	Importin-alpha export receptor	orf19.1229 CAALFM_C107690CA	A0A0L0NZT7	0.053946	0.72887	0.0539783	0.854807	0.340066	-0.114372	-1.96763	-1.94175	-0.233685	-0.294933	0.49804	0.493695
Q59XW9	Increased recombination centers protein 22-2	IRC22-2 CAALFM_C210010CA CaO19.1782 CaO19.9348	A0A0L0P0V9	0.0102425	0.0102425	1	1.81182	0.755833	1.91149	-7.28168	-7.28168	-7.28168	-7.28168	-7.28168	-7.28168
Q5A4E3	Initiation-specific alpha-1,6-mannosyltransferase (EC 2.4.1.232) (Outer chain elongation protein 1)	OCH1 CAALFM_C306090CA CaO19.7391	A0A0L0P887	0.0214419	0.0214419	1	2.10728	0.603919	1.60467	-5.52715	-5.52715	-5.52715	-5.52715	-5.52715	-5.52715
P83777	Inorganic pyrophosphatase (EC 3.6.1.1) (Pyrophosphate phospho-hydrolase) (PPase)	IPP1 CAALFM_C208810CA CaO19.11072 CaO19.3590	A0A0L0P0H9	0.000114415	0.164578	0.434853	-0.545828	-0.615475	-0.466721	-0.00682093	-0.00118446	-0.00944223	-0.0684051	1.04067	-0.0894834
Q59N80	Inosine triphosphate pyrophosphatase (ITPase) (Inosine triphosphatase) (EC 3.6.1.9) (Non-canonical purine NTP pyrophosphatase) (Non-standard purine NTP pyrophosphatase) (Nucleoside-triphosphate diphosphatase) (Nucleoside-triphosphate pyrophosphatase) (NTP	HAM1 CAALFM_C503860WA CaO19.1108 CaO19.8705	A0A0L0P597	0.000498361	0.00045895	0.0701142	1.39692	1.76598	1.35951	-3.23876	-3.10467	-3.54702	-8.45384	-8.45384	-3.53719
Q59Q46	Inosine-5'-monophosphate dehydrogenase (IMP dehydrogenase) (IMPD) (IMPDH) (EC 1.1.1.205)	IMH3 IMD3 CAALFM_C206390CA CaO19.18 CaO19.7689	A0A0L0NNC1	0.953903	0.502142	0.655871	-0.0983248	0.332455	0.0791269	-0.436605	-1.252	1.13299	-0.373907	-2.5789	0.545401
A0A1D8PMU9	Inositol polyphosphate kinase	AFL1 orf19.980 CAALFM_C500180WA	A0A0L0NRL8	0.000116231	0.000116231	1	1.43562	1.45911	1.72762	-4.68158	-4.68158	-4.68158	-4.68158	-4.68158	-4.68158
P42800	Inositol-3-phosphate synthase (MIP synthase) (EC 5.5.1.4) (Myo-inositol 1-phosphate synthase) (IPS) (MI-1-P synthase)	INO1 CAALFM_CR10100CA CaO19.7585	A0A0L0NRG7	0.00314471	0.0393097	0.981056	-7.52463	-6.927	-7.24002	0.130725	0.557266	0.928098	-0.577205	1.25527	0.539304
Q59KN8	Inositol-pentakisphosphate 2-kinase (EC 2.7.1.158) (Inositol-1,3,4,5,6-pentakisphosphate 2-kinase) (Ins(1,3,4,5,6)P5 2-kinase) (InsP5 2-kinase)	IPK1 CAALFM_C403330WA CaO19.1439 CaO19.9013	A0A0L0NZN5	0.0170348	0.0170348	1	2.17027	1.13479	1.1741	-7.01077	-7.01077	-7.01077	-7.01077	-7.01077	-7.01077
Q5AH78	Iron-sulfur cluster assembly protein	orf19.6455 CAALFM_C702550CA	A0A0L0P1I7	0.194551	0.194551	1	2.70961	1.25349	-6.55611	-6.55611	-6.55611	-6.55611	-6.55611	-6.55611	-6.55611
Q59R09	Iron-sulfur clusters transporter ATM1, mitochondrial	ATM1 CAALFM_C604210CA CaO19.1077 CaO19.8678	A0A0L0P7E8	0.00445376	0.0626919	0.441751	-7.58243	-7.58243	-7.58243	0.12683	0.654824	-0.179472	1.32572	-1.33667	1.34056
A0A1D8PUB6	Isoamyl acetate-hydrolyzing esterase	IAH1 CAALFM_CR10780CA orf19.7667	A0A0L0NYB5	0.145174	0.928338	0.534116	-0.358226	0.636102	0.435218	0.254187	-6.71327	-6.71327	-6.71327	2.02958	-6.71327
A0A1D8PGS5	Isocitrate dehydrogenase [NAD] subunit, mitochondrial	IDH2 orf19.5791 CAALFM_C203080WA	A0A0L0NRD7	0.000151437	0.0893661	0.100914	-0.847428	-0.595269	-0.515548	0.492791	0.403276	0.409213	0.305088	-0.514031	0.123515
A0A1D8PHH7	Isocitrate dehydrogenase [NADP] (EC 1.1.1.42)	IDP1 orf19.5211 CAALFM_C205890CA	A0A0L0P5D4	0.0255816	0.0413255	0.63475	-0.983102	-0.611486	-1.02185	0.763927	-0.00910046	0.26556	0.37889	-0.389665	0.474602
A0A1D8PS79	Isocitrate dehydrogenase [NADP] (EC 1.1.1.42)	IDP2 CAALFM_CR02360WA orf19.3733	A0A0L0P126	0.137942	0.0135611	0.154974	-1.67689	-2.7319	-2.08152	0.722147	-1.10022	-0.63377	1.1255	0.121716	1.18274
Q59RB8	Isocitrate lyase	ICL1 orf19.6844 CAALFM_C104500WA	A0A0L0P4N3	8.31797e-05	0.00447966	0.130654	-1.14975	-1.25186	-1.30486	0.513147	0.602734	0.392606	0.490055	0.0865614	-0.000316436
A0A1D8PDX5	Isoleucine biosynthesis protein	MMD1 orf19.6220.3 CAALFM_C106900CA	A0A0L0P3R7	0.00382552	0.00662133	0.605844	-1.26224	-1.39544	-0.994696	0.555635	0.201863	0.072494	0.256117	0.200297	0.753954
Q59RI1	Isoleucine--tRNA ligase	ILS1 orf19.2138 CAALFM_C604520WA	A0A0L0NW35	0.479458	0.0603107	0.0785665	0.314537	0.0523133	0.252172	0.0581021	0.119275	0.230554	-1.15691	-0.182659	-0.154664
A0A1D8PSG5	Isoleucine--tRNA ligase	CAALFM_CR03400WA orf19.2382	A0A0L0NRZ2	1	1	1	-3.20343e-16	-3.20343e-16	-3.20343e-16	-3.20343e-16	-3.20343e-16	-3.20343e-16	-3.20343e-16	-3.20343e-16	-3.20343e-16
A0A1D8PLI2	Isopentenyl-diphosphate delta-isomerase	IDI1 orf19.2775 CAALFM_C402280WA	A0A0L0NT33	1.39906e-06	0.0757291	0.373901	1.2	1.16043	1.26854	-8.92382	-8.92382	-8.92382	-8.92382	1.03413	-8.92382
Q5A7Q7	Ist1p	IST1 orf19.5409 CAALFM_C300540CA	A0A0L0P7Y1	0.770262	0.667601	0.924597	-5.1551	0.82911	0.992549	1.44815	-5.1551	-5.1551	1.24172	-5.1551	-5.1551
A0A1D8PE41	Ist2p	IST2 orf19.2792 CAALFM_C107520CA	A0A0L0P4W7	7.00376e-05	0.00400454	0.0279861	-3.57947	-3.84084	-3.59273	-0.124927	-0.29185	-0.0241491	0.642236	1.40394	0.879221
A0A1D8PIB5	Jem1p	JEM1 orf19.3592 CAALFM_C208790WA	A0A0L0P5C0	1	1	1	-3.20343e-16	-3.20343e-16	-3.20343e-16	-3.20343e-16	-3.20343e-16	-3.20343e-16	-3.20343e-16	-3.20343e-16	-3.20343e-16
Q5A847	JmjC domain-containing histone demethylation protein 1 (EC 1.14.11.27) ([Histone-H3]-lysine-36 demethylase 1)	JHD1 CAALFM_CR00750CA CaO19.10791 CaO19.3281	A0A0L0P5Y0	0.00649911	0.373901	0.0166183	-5.53064	-5.53064	-5.53064	0.715002	1.63055	1.69757	-5.53064	-5.53064	-0.135265
A0A1D8PRI4	Kap120p	KAP120 orf19.7177 CAALFM_C704030CA	A0A0L0NN62	0.0148758	0.119625	0.801572	-1.16575	-1.12984	-2.19399	-0.133484	0.670464	0.283504	-0.0605212	1.26066	-0.31577
A0A1D8PLT4	Karyopherin	MSN5 orf19.2665 CAALFM_C403280WA	A0A0L0NSV0	0.954081	0.937109	0.931899	0.236566	-0.0210308	-0.292265	-1.54081	-2.5042	1.38165	0.678493	-0.94149	-0.37165
Q59VX7	Karyopherin beta	orf19.3681 CAALFM_C102240WA	A0A0L0P133	0.00669782	0.00669782	1	1.39676	1.11714	2.02633	-5.59592	-5.59592	-5.59592	-5.59592	-5.59592	-5.59592
Q5AB80	Kel1p	KEL1 orf19.6092 CAALFM_C100140WA	A0A0L0NRI4	0.00597879	0.00118593	0.0614355	-8.53555	-8.53555	-3.28784	0.154561	0.523639	-0.407631	1.18672	0.833654	0.612738
A0A1D8PPG7	Ketol-acid reductoisomerase, mitochondrial (EC 1.1.1.86) (Acetohydroxy-acid reductoisomerase) (Alpha-keto-beta-hydroxylacyl reductoisomerase)	ILV5 orf19.88 CAALFM_C600870CA	A0A0L0P3K0	0.185176	0.0393369	0.00139381	-0.473107	0.352952	0.293794	0.269448	0.632956	0.537334	-1.18872	-0.779903	-0.867526
Q59KK0	Kinase (EC 2.7.-.-)	KCS1 CAALFM_CR05260CA orf19.1007	A0A0L0NWF5	1	0.373901	0.373901	-4.22246	-4.22246	-4.22246	-4.22246	-4.22246	-4.22246	-4.22246	3.09954	-4.22246
Q59X47	Kis1p	KIS1 orf19.4084 CAALFM_C209230CA	A0A0L0P7Z5	0.373901	0.373901	1	2.70312	-1.68507	-1.68507	-1.68507	-1.68507	-1.68507	-1.68507	-1.68507	-1.68507
Q5AKY0	Kis2p	KIS2 orf19.4997 CAALFM_C113610CA	A0A0L0P8W2	0.1168	0.539264	0.373901	1.47485	-4.89743	1.5946	-4.89743	-4.89743	-4.89743	-4.89743	1.5845	-4.89743
A0A1D8PJN6	Kre5p	KRE5 orf19.290 CAALFM_C302960CA	A0A0L0NNM4	0.0291428	0.0291428	1	2.1223	1.35199	0.561874	-3.2809	-3.2809	-3.2809	-3.2809	-3.2809	-3.2809
Q5ANN9	Kre9p	KRE9 orf19.5861 CAALFM_C304180WA	A0A0L0NTM8	0.103161	0.103161	1	2.22834	-2.57833	2.03964	-7.4135	-7.4135	-7.4135	-7.4135	-7.4135	-7.4135
Q59W63	KRR1 small subunit processome component (KRR-R motif-containing protein 1)	KRR1 orf19.661 CAALFM_C111420WA	A0A0L0NT69	0.187314	0.0168987	1.03179e-05	0.15461	0.799245	1.45173	0.200899	0.0415859	0.202542	-5.19398	-5.19398	-5.19398
A0A1D8PSF5	Kti12p	KTI12 CAALFM_CR03370CA orf19.2385	A0A0L0NVE7	0.213603	0.00663411	0.535347	-1.88248	-1.88877	-1.94314	0.996474	0.528392	-6.7397	0.811182	0.115498	0.936519
Q59QC4	Kynureninase (EC 3.7.1.3) (Biosynthesis of nicotinic acid protein 5) (L-kynurenine hydrolase)	BNA5 CAALFM_C108490WA CaO19.394 CaO19.8024	A0A0L0P2I9	0.00364296	0.00364296	1	1.38754	1.97103	1.2327	-5.72901	-5.72901	-5.72901	-5.72901	-5.72901	-5.72901
Q5A7M3	Kynurenine 3-monooxygenase (EC 1.14.13.9) (Biosynthesis of nicotinic acid protein 4) (Kynurenine 3-hydroxylase)	BNA4 CAALFM_C300260CA CaO19.12898 CaO19.5443	A0A0L0P713	0.945779	0.11027	0.114549	-2.53434	-0.556887	-0.425969	-7.14006	-0.372231	-0.402976	0.398446	1.72219	0.321745
A0A1D8PGR0	Kynurenine--oxoglutarate transaminase	orf19.5809 CAALFM_C202950WA	A0A0L0P917	0.163048	0.613112	0.578803	-1.18657	-1.10873	-1.46696	-0.648009	0.33632	1.5956	-7.06033	1.48405	-7.06033
Q5ABB2	Lactoylglutathione lyase (EC 4.4.1.5) (Glyoxalase I)	GLO1 orf19.6058 CAALFM_C100500CA	A0A0L0NPA1	0.00148125	0.00106621	0.0783555	1.48932	1.0628	1.63967	-2.51925	-2.31036	-1.38139	-3.11877	-8.87109	-3.17955
A0A1D8PCV7	L-aminoadipate-semialdehyde dehydrogenase	LYS2 orf19.2970 CAALFM_C102820WA	A0A0L0P4H7	0.000394461	0.100255	0.00943799	-1.33981	-1.30833	-1.54364	0.810752	0.740344	1.07168	0.157682	-1.0672	-0.436734
P10613	Lanosterol 14-alpha demethylase (EC 1.14.13.70) (CYPLI) (Cytochrome P450 51) (Cytochrome P450-14DM) (Cytochrome P450-LIA1) (Sterol 14-alpha demethylase)	ERG11 CYP51 ERG16 CAALFM_C500660CA CaO19.922	A0A0L0NU49	0.00906361	0.055673	0.44127	-0.988431	-0.566537	-0.468704	0.272598	0.0563239	-0.0173455	0.426041	0.734744	-0.226613
Q04782	Lanosterol synthase (EC 5.4.99.7) (2,3-epoxysqualene--lanosterol cyclase) (Oxidosqualene--lanosterol cyclase) (OSC)	ERG7 CAALFM_C202460WA CaO19.1570	A0A0L0P6D9	0.000588966	0.231855	0.904011	-2.63009	-3.4137	-4.02606	0.660198	0.200194	0.504528	-0.721356	1.80958	-1.23956
A0A1D8PHB8	Lem3p	LEM3 orf19.3542 CAALFM_C205110WA	A0A0L0NU46	0.193362	0.841661	0.188353	-0.0486623	0.0778916	-0.907625	0.520906	0.563312	-0.229855	-0.210864	0.127483	-0.46795
Q59NB8	Leukotriene A-4 hydrolase homolog (LTA-4 hydrolase) (EC 3.3.2.6) (Leukotriene A(4) hydrolase)	LKH1 CAALFM_C110490WA CaO19.8607 CaO19.992	A0A0L0P028	0.537475	0.000776192	0.0638658	0.418136	0.963787	0.796821	-1.71251	0.972557	0.73428	-9.00041	-4.6015	-9.00041
A0A1D8PE36	Lhp1p	LHP1 orf19.2795 CAALFM_C107500CA	A0A0L0P4I3	0.167567	0.247353	0.468275	-0.420644	-0.489753	-0.0365597	-0.0319031	0.683792	-0.0251551	-0.125476	0.288142	-0.216224
A0A1D8PUB4	L-iditol 2-dehydrogenase	XYL2 CAALFM_CR10840CA orf19.7676	A0A0L0NQP5	0.000495102	5.33186e-06	0.000536443	0.756682	0.661352	0.756114	0.0964371	-0.190032	-0.0658636	-1.52014	-1.32457	-1.35516
A0A1D8PDD1	Lipid-binding protein	PIL1 orf19.778 CAALFM_C104680WA	A0A0L0NUK9	0.003636	0.109129	0.067685	-0.403698	-0.618023	-0.558624	0.633744	0.280947	0.361431	-0.122341	-0.390574	0.239728
Q59KV8	Lipid-binding protein	LSP1 orf19.3149 CAALFM_C206730WA	A0A0L0NTA9	0.0022186	0.012671	0.174092	-1.76442	-1.68204	-1.85507	0.380976	0.00791856	-0.0957024	0.626603	0.181001	1.13518
A0A1D8PPZ9	L-methionine (R)-S-oxide reductase	orf19.5553 CAALFM_C602800WA	A0A0L0NSP2	0.00011079	0.00011079	1	1.48418	1.45109	1.74403	-5.66104	-5.66104	-5.66104	-5.66104	-5.66104	-5.66104
A0A1D8PR98	Lmo1p	LMO1 orf19.5147 CAALFM_C703080WA	A0A0L0NSX3	0.019357	0.019357	1	0.701719	2.10666	1.51671	-4.86949	-4.86949	-4.86949	-4.86949	-4.86949	-4.86949
Q5A6N1	Lon protease homolog, mitochondrial (EC 3.4.21.53)	PIM1 CAALFM_CR04340WA CaO19.522	A0A0L0NTB0	0.149922	0.118	0.00657169	-0.350736	0.0323422	0.330186	0.232187	0.480193	0.376956	-0.562944	-0.213764	-0.919689
Q59PT4	Long chronological lifespan protein 2	LCL2 CAALFM_CR05800CA CaO19.13952 CaO19.6630	A0A0L0NXU2	1	0.213109	0.213109	-7.72934	-7.72934	-7.72934	-7.72934	-7.72934	-7.72934	1.09005	2.77362	-7.72934
A0A1D8PQN3	Long-chain fatty acid transporter	ACB1 orf19.7043.1 CAALFM_C700750WA	A0A0L0P414	2.61547e-05	2.61547e-05	1	1.44692	1.66101	1.63714	-12.7397	-12.7397	-12.7397	-12.7397	-12.7397	-12.7397
A0A1D8PU56	Long-chain fatty acid-CoA ligase	FAA4 CAALFM_CR10160WA orf19.7592	A0A0L0NSG5	8.62791e-06	0.00614288	0.00295019	-2.67181	-2.51944	-2.53666	1.01851	0.862954	0.924213	-0.436554	0.260599	-0.291223
A0A1D8PTG0	Long-chain-alcohol oxidase (EC 1.1.3.20)	CAALFM_CR07250CA orf19.6143	A0A0L0P0A5	0.0152049	0.0267498	0.135719	-6.4825	-7.57901	-6.26984	0.402247	-0.652123	-0.487024	0.307167	1.7144	0.832158
A0A1D8PEE7	Low-affinity Cu transporter	CTR2 orf19.4720 CAALFM_C108620WA	A0A0L0P2K0	0.12676	0.00961197	0.173128	-8.04627	-8.04627	-8.04627	0.731077	-8.04627	0.252246	1.46246	0.313763	1.09437
A0A1D8PGN5	Low-affinity Zn(2+) transporter	ZRT2 orf19.1585 CAALFM_C202590WA	A0A0L0NWD8	0.000167849	0.00392639	0.338034	-7.72239	-7.72239	-7.72239	0.465996	0.567447	0.201993	1.04919	0.176871	0.825823
A0A1D8PRQ6	Lrg1p	LRG1 CAALFM_CR00440CA orf19.7489	A0A0L0P4Y2	0.000747671	0.000747671	1	1.60168	1.37054	1.05544	-2.20532	-2.20532	-2.20532	-2.20532	-2.20532	-2.20532
A0A1D8PKG0	L-serine/L-threonine ammonia-lyase	orf19.7404 CAALFM_C306280WA	A0A0L0NT77	0.18147	0.18147	1	2.63393	-4.72215	1.3378	-4.72215	-4.72215	-4.72215	-4.72215	-4.72215	-4.72215
Q59TC4	Lys22p	LYS22 orf19.4506 CAALFM_C204460WA	A0A0L0P7H6	0.011627	0.119295	0.00859769	-1.14028	-0.751896	-1.20705	0.544595	1.22104	1.45616	-2.20736	-1.63138	-1.16322
A0A1D8PEB1	Lysophospholipase (EC 3.1.1.5)	PLB5 orf19.5102 CAALFM_C108230CA	A0A0L0NWB3	0.000349176	0.116124	0.592851	-7.88676	-7.88676	-7.88676	0.495125	0.940653	0.802933	0.960714	-7.88676	0.973312
A0A1D8PU17	Lysophospholipase (EC 3.1.1.5)	PLB3 CAALFM_CR09690CA orf19.6594	A0A0L0P465	0.0157185	0.0532032	0.163828	-8.20204	-8.20204	-8.20204	-0.511595	-1.00522	0.21089	0.555169	1.93993	0.407684
Q5A368	Lysophospholipase NTE1 (EC 3.1.1.5) (Intracellular phospholipase B) (Neuropathy target esterase homolog)	NTE1 CAALFM_CR08300CA CaO19.13754 CaO19.6396	A0A0L0P1C1	0.0298731	0.0236886	0.207301	1.81148	0.812424	0.815497	-2.10751	-0.989421	-1.16101	-1.84483	-2.23818	-1.73391
A0A1D8PHX1	Lysophospholipid acyltransferase	LPT1 orf19.1881 CAALFM_C207480WA	A0A0L0P7R3	8.29893e-05	0.000377481	0.0223367	-8.17288	-8.17288	-8.17288	0.145522	0.397115	0.132335	0.583707	1.02302	0.955808
Q5AD10	M-AAA protease subunit	orf19.2057 CAALFM_C200700WA	A0A0L0NR78	0.795517	0.468991	0.844956	-0.263346	0.399454	0.109785	-0.925367	-0.0251524	0.553693	0.203861	-0.165492	-0.418374
A0A1D8PCJ7	Mak32p	MAK32 orf19.4548 CAALFM_C101770WA	A0A0L0NPZ2	1	1	1	-3.20343e-16	-3.20343e-16	-3.20343e-16	-3.20343e-16	-3.20343e-16	-3.20343e-16	-3.20343e-16	-3.20343e-16	-3.20343e-16
Q5AMP4	Malate dehydrogenase (EC 1.1.1.37)	MDH1-1 orf19.4602 CAALFM_C401900CA	A0A0L0P4M1	0.0367952	0.0383826	0.249267	-0.0794605	-0.353971	-0.221933	0.204744	0.277642	-0.02035	-0.0216107	0.0856244	0.0240049
Q5A5S6	Malate dehydrogenase (EC 1.1.1.37)	MDH1-3 orf19.5323 CAALFM_C210480WA	A0A0L0P3G3	0.00810872	0.000119191	0.00076027	-1.69989	-1.75519	-1.64212	-0.516464	-0.817121	-0.239008	1.13103	0.978732	0.848565
Q5A4M2	Malate dehydrogenase (Oxaloacetate-decarboxylating)	MAE1 orf19.3419 CAALFM_C601670WA	A0A0L0NN10	0.0128452	0.11312	0.807228	-1.51115	-1.86141	-1.5271	0.653571	-0.246946	0.455125	0.247778	1.28523	-0.699567
P83778	Malate dehydrogenase, cytoplasmic (EC 1.1.1.37)	MDH1 MDH2 CAALFM_CR00540CA CaO19.7481	A0A0L0P507	0.32418	0.557019	0.972906	0.0216237	-0.385164	-0.314368	0.498952	-0.260624	-0.0312084	0.407245	-1.13495	0.492609
Q5APD2	Malate synthase (EC 2.3.3.9)	MLS1 orf19.4833 CAALFM_C109690WA	A0A0L0P2W0	0.00544998	0.0971239	0.324345	0.291233	0.288418	0.378318	-0.076223	-0.525331	-0.460101	0.229667	-0.4667	-0.0163463
A0A1D8PRG4	Mam33p	MAM33 orf19.7187 CAALFM_C703930CA	A0A0L0NYJ0	0.840618	0.676478	0.578485	-0.525426	0.439247	0.0935753	0.420936	-0.421813	0.264244	0.447712	-2.15235	0.010392
Q5AD78	Mannan endo-1,6-alpha-mannosidase DCW1 (EC 3.2.1.101) (Defective cell wall 1) (Endo-alpha-1->6-D-mannanase DCW1) (GPI-anchored protein 51)	DCW1 PGA51 CAALFM_C201360CA CaO19.1989 CaO19.9540	A0A0L0P6S8	0.118026	0.118026	1	-3.44044	1.95899	2.1594	-3.44044	-3.44044	-3.44044	-3.44044	-3.44044	-3.44044
Q5ACZ2	Mannan endo-1,6-alpha-mannosidase DFG5 (EC 3.2.1.101) (Endo-alpha-1->6-D-mannanase DFG5)	DFG5 CAALFM_C200520WA CaO19.2075 CaO19.9622	A0A0L0P790	0.00892443	0.00313294	0.808567	1.19862	0.782461	1.14746	-2.71575	-3.54989	0.0197526	-1.26802	-0.262141	-1.89417
O93827	Mannose-1-phosphate guanyltransferase (EC 2.7.7.13) (ATP-mannose-1-phosphate guanylyltransferase) (CASRB1) (GDP-mannose pyrophosphorylase)	MPG1 SRB1 VIG9 CAALFM_C307950CA CaO19.6190	A0A0L0P5N4	0.0250799	0.00101459	0.00380546	0.302832	0.237302	0.196782	0.0108208	0.11625	0.119531	-0.2675	-0.555208	-0.410487
P34948	Mannose-6-phosphate isomerase (EC 5.3.1.8) (Phosphohexomutase) (Phosphomannose isomerase) (PMI)	PMI1 MANA CAALFM_C209640WA CaO19.1390	A0A0L0NV74	0.004291	0.984912	0.0187723	-0.636086	-0.326514	-0.204598	0.61833	0.337889	0.654145	0.0283744	-0.325423	-0.99801
A0A1D8PE04	Mannosyltransferase (EC 2.4.1.-)	ALG9 orf19.4442 CAALFM_C107250CA	A0A0L0NW15	1	0.119121	0.119121	-5.53495	-5.53495	-5.53495	-5.53495	-5.53495	-5.53495	-5.53495	2.01415	2.26592
A0A1D8PCY8	Mas1p	MAS1 orf19.3026 CAALFM_C103300CA	A0A0L0P0F0	0.221995	0.185112	0.56253	-2.3052	-7.16304	-1.68589	-1.20381	-0.0895871	2.01341	-7.16304	0.409782	0.793388
Q5A995	Mci4p	MCI4 CAALFM_CR01740WA orf19.2570	A0A0L0NYP1	0.000600485	0.0020626	0.955969	0.570781	0.83847	0.629542	-0.541863	-0.551215	-0.488842	-0.403701	-0.925362	-0.295029
A0A1D8PFV7	Mdg1p	MDG1 orf19.7239 CAALFM_C114290CA	A0A0L0P898	0.033662	0.00750346	0.0946815	-2.98212	-3.18462	-3.33837	0.524463	-0.922158	-0.164927	1.11367	0.288228	1.27584
A0A1D8PNQ8	Mdj1p	MDJ1 orf19.6672 CAALFM_C503600WA	A0A0L0NZ93	0.00401086	7.70108e-05	0.00452988	-1.14421	-1.59733	-1.54026	0.226518	-0.180074	-0.165099	0.634363	0.824478	0.68309
A0A1D8PEC5	Med15p	MED15 orf19.5105 CAALFM_C108270CA	A0A0L0NVW3	0.100126	0.100126	1	2.48928	0.428483	0.801744	-4.34134	-4.34134	-4.34134	-4.34134	-4.34134	-4.34134
A0A1D8PMH1	Med3p	MED3 orf19.4415 CAALFM_C406050WA	A0A0L0P4T2	1	1	1	-3.20343e-16	-3.20343e-16	-3.20343e-16	-3.20343e-16	-3.20343e-16	-3.20343e-16	-3.20343e-16	-3.20343e-16	-3.20343e-16
A0A1D8PSV9	Med5p	MED5 CAALFM_CR04950WA orf19.1808	A0A0L0NNI2	0.116489	0.116489	1	1.81192	1.90026	-1.99497	-1.99497	-1.99497	-1.99497	-1.99497	-1.99497	-1.99497
Q5AHH0	Mediator of RNA polymerase II transcription subunit 1 (Mediator complex subunit 1)	MED1 orf19.826 CAALFM_C203980CA	A0A0L0NWA6	0.121976	0.121976	1	1.90098	-3.8204	2.25394	-3.8204	-3.8204	-3.8204	-3.8204	-3.8204	-3.8204
Q5ALX5	Mediator of RNA polymerase II transcription subunit 13 (Mediator complex subunit 13)	SSN2 MED13 SRB9 CAALFM_C201470WA CaO19.1451 CaO19.9026	A0A0L0P7T9	1	1	1	-3.20343e-16	-3.20343e-16	-3.20343e-16	-3.20343e-16	-3.20343e-16	-3.20343e-16	-3.20343e-16	-3.20343e-16	-3.20343e-16
Q5AG31	Mediator of RNA polymerase II transcription subunit 14 (Mediator complex subunit 14)	MED14 RGR1 CAALFM_C503160WA CaO19.11825 CaO19.4348	A0A0L0P362	0.00895281	0.00895281	1	1.79421	0.68555	1.67821	-3.05264	-3.05264	-3.05264	-3.05264	-3.05264	-3.05264
Q5ACU4	Mediator of RNA polymerase II transcription subunit 21 (Mediator complex subunit 21)	SRB7 MED21 CAALFM_CR09760WA CaO19.7548	A0A0L0NVH7	0.171718	0.000121476	0.760053	-5.99197	-5.99197	-5.99197	-5.99197	1.78072	0.606126	0.198168	0.508997	0.494366
A0A1D8PD05	Medium-chain fatty acid ethyl ester synthase/esterase	EHT1 orf19.3040 CAALFM_C103390WA	A0A0L0P4N6	0.940025	0.371405	0.421158	-0.802202	0.0196771	-0.929314	-6.97849	-0.0609247	0.324059	0.866384	-6.97849	1.505
A0A1D8PJI7	Medium-chain fatty acid-CoA ligase	FAA21 orf19.272 CAALFM_C302810CA	A0A0L0NR60	0.134547	0.134547	1	-3.00082	1.66901	2.30613	-3.00082	-3.00082	-3.00082	-3.00082	-3.00082	-3.00082
A0A1D8PHY1	Meiotic recombination directing protein	MSC7 orf19.1865 CAALFM_C207600CA	A0A0L0P7S1	0.0196318	0.00585839	0.513767	1.23421	0.911509	0.635716	-7.41059	-2.44428	0.0879162	-0.499918	-0.497389	-0.876296
Q5AGX4	Membrane insertase	orf19.6565 CAALFM_C701600WA	A0A0L0NRL0	0.687633	0.0681623	0.249903	-1.43231	0.220473	1.02119	-0.0196268	2.1467	-7.63382	-7.63382	-7.63382	-7.63382
A0A1D8PP09	Membrane insertase	orf19.3946 CAALFM_C504620CA	A0A0L0NX77	0.00681592	0.00681592	1	1.43071	0.974328	1.95054	-3.66114	-3.66114	-3.66114	-3.66114	-3.66114	-3.66114
A0A1D8PJ95	Met18p (Fragment)	MET18 orf19.1706 CAALFM_C301450CA	A0A0L0P3K2	1	1	1	-3.20343e-16	-3.20343e-16	-3.20343e-16	-3.20343e-16	-3.20343e-16	-3.20343e-16	-3.20343e-16	-3.20343e-16	-3.20343e-16
Q5ANA8	Metacaspase-1 (EC 3.4.22.-)	MCA1 CAALFM_C305190CA CaO19.13416 CaO19.5995	A0A0L0NNH3	0.0182135	0.0182135	1	1.82368	0.542151	1.98581	-7.11916	-7.11916	-7.11916	-7.11916	-7.11916	-7.11916
A0A1D8PJE0	Metalloaminopeptidase	LAP41 orf19.1628 CAALFM_C302170CA	A0A0L0NQV8	1.93058e-05	1.94168e-06	0.0262685	1.36585	1.47507	1.46188	-1.59691	-1.32353	-2.93038	-11.1379	-5.27118	-11.1379
Q5A2A7	Metalloendopeptidase	PRD1 orf19.434 CAALFM_C105300CA	A0A0L0P7F1	0.387376	0.0156324	0.00329894	0.213674	0.525115	-0.0840384	0.541545	0.518662	0.209313	-0.687885	-1.84859	-0.956851
Q5A663	Metalloendopeptidase	OMA1 orf19.3827 CAALFM_C404550CA	A0A0L0NX51	0.156197	0.16507	0.867025	0.148228	-7.28676	-0.990155	-0.298144	0.789021	0.313086	-0.184911	0.703958	0.123973
A0A1D8PQ06	Metalloendopeptidase	STE23 orf19.5561 CAALFM_C602860WA	A0A0L0P0R7	0.542563	0.50793	0.284996	-0.721197	0.475973	0.152236	0.252105	0.699628	-0.134912	-1.12597	-1.94249	0.533206
A0A1D8PMP9	Methionine aminopeptidase (EC 3.4.11.18)	orf19.3124 CAALFM_C406850CA	A0A0L0P745	0.121265	0.128877	0.65436	0.615794	0.154633	0.538638	-0.0766849	-0.874858	0.289419	-2.16729	-0.562008	0.363097
Q59LF9	Methionine aminopeptidase 2 (MAP 2) (MetAP 2) (EC 3.4.11.18) (Peptidase M)	MAP2 CAALFM_C604080WA CaO19.1214 CaO19.8802	A0A0L0NPT6	0.315615	0.0295446	0.411574	0.556518	0.996387	0.392718	0.766339	-9.32872	0.266003	-4.03554	-1.89827	-0.0185789
A0A1D8PP21	Methionine--tRNA ligase	MES1 orf19.3955 CAALFM_C504700CA	A0A0L0NXQ2	0.00379619	0.00550966	0.598735	0.795508	0.924522	0.797633	-0.0226625	-1.40036	-0.523645	-0.548945	-3.71343	-0.305085
A0A1D8PM44	Methylenetetrahydrofolate dehydrogenase (NAD(+))	orf19.3810 CAALFM_C404720WA	A0A0L0NW36	0.00943358	0.00943358	1	1.69646	1.94451	0.795075	-5.10193	-5.10193	-5.10193	-5.10193	-5.10193	-5.10193
Q5AEI0	Methylenetetrahydrofolate reductase (EC 1.5.1.20)	MET13 orf19.288 CAALFM_C302950CA	A0A0L0NNM2	0.299835	0.0425995	0.162079	-1.20868	-0.736635	-1.58712	-1.5174	0.47299	-0.426115	0.400258	1.35788	0.344807
Q5A5S8	Methylenetetrahydrofolate reductase (EC 1.5.1.20)	orf19.5321 CAALFM_C210460CA	A0A0L0P7K4	0.0109768	0.0931221	0.0161722	-1.35802	-1.5042	-0.103561	0.490316	0.433506	0.618174	0.221826	0.0181531	-0.221698
Q5AD59	Methylthioribose-1-phosphate isomerase (M1Pi) (MTR-1-P isomerase) (EC 5.3.1.23) (S-methyl-5-thioribose-1-phosphate isomerase) (Translation initiation factor eIF-2B subunit alpha/beta/delta-like protein)	MRI1 CAALFM_C201160WA CaO19.2008 CaO19.9559	A0A0L0P3J8	0.0390379	0.171084	0.577689	1.06597	0.50776	0.585837	0.154655	-7.66884	-1.46185	-0.118543	-7.66884	0.656763
Q5AG73	Methylthioribulose-1-phosphate dehydratase (MTRu-1-P dehydratase) (EC 4.2.1.109)	MDE1 CAALFM_C502820CA CaO19.11782 CaO19.4306	A0A0L0NUM4	1	0.11761	0.11761	-6.20982	-6.20982	-6.20982	-6.20982	-6.20982	-6.20982	2.24054	-6.20982	2.0634
A0A1D8PEL1	Mevalonate kinase (MK) (EC 2.7.1.36)	ERG12 orf19.4809 CAALFM_C109460WA	A0A0L0NR17	0.373901	0.373901	1	3.01732	-3.14659	-3.14659	-3.14659	-3.14659	-3.14659	-3.14659	-3.14659	-3.14659
A0A1D8PJF5	Mg(2+) transporter	ALR1 orf19.1607 CAALFM_C302370CA	A0A0L0NYR6	0.116345	0.373901	0.163374	-6.46781	-6.46781	-6.46781	-6.46781	2.02739	1.95819	-6.46781	-0.0442054	-6.46781
A0A1D8PT36	Mhp1p	MHP1 CAALFM_CR05920CA orf19.6621	A0A0L0NU45	0.000928015	0.00138407	0.0897532	-2.88213	-2.26997	-2.42105	0.0546173	0.113569	0.476914	0.877557	0.878951	0.358122
Q5A2C6	MICOS complex subunit	orf19.415 CAALFM_C105490CA	A0A0L0NVY4	0.765093	0.744932	0.711014	-0.027592	0.186582	0.0275393	0.162283	-0.0601478	0.176195	0.126688	-9.75639	0.64205
A0A1D8PM81	MICOS complex subunit MIC10	orf19.3782.2 CAALFM_C404970CA	A0A0L0P132	0.000763841	0.00161868	0.973876	-1.51591	-0.851054	-1.78289	0.3803	0.486746	0.269319	0.306582	0.248556	0.55819
Q59RQ1	MICOS complex subunit MIC12 (Altered inheritance of mitochondria protein 5, mitochondrial) (Found in mitochondrial proteome protein 51)	CAALFM_CR07370WA orf19.6132	A0A0L0P0N5	0.000274071	0.000274071	1	1.59484	1.35022	1.76998	-8.27313	-8.27313	-8.27313	-8.27313	-8.27313	-8.27313
Q5A044	MICOS complex subunit MIC60 (Mitofilin)	MIC60 FMP13 CAALFM_CR03530WA CaO19.11874 CaO19.4396	A0A0L0NVU7	0.000113134	0.423844	0.0494212	0.313789	0.413553	0.273213	-0.583667	-0.667724	-0.739826	-0.121996	-0.0630364	0.530905
Q59W48	Microtubule-binding protein	orf19.676 CAALFM_C111250WA	A0A0L0P3Z7	0.0565694	0.0565694	1	0.0232167	2.28015	1.56808	-5.21641	-5.21641	-5.21641	-5.21641	-5.21641	-5.21641
Q5A9E6	MIND complex subunit	CAALFM_CR01360WA orf19.2519	A0A0L0NU21	0.00118562	0.00118562	1	1.49412	1.0873	1.7081	-2.92317	-2.92317	-2.92317	-2.92317	-2.92317	-2.92317
Q5AP79	Mir1p	MIR1 orf19.4885 CAALFM_C110160WA	A0A0L0NQA9	0.0555115	0.0138638	0.0754554	0.301185	0.322604	0.117693	-0.0391671	0.128793	-0.0558628	-0.190169	-0.625441	-0.186194
A0A1D8PRL4	Mis12p	MIS12 CAALFM_CR00080WA orf19.7534	A0A0L0NYW2	0.00994592	0.00527064	0.754168	0.825225	1.35207	0.814376	-2.73488	-1.67132	-0.188417	-1.36226	-0.651727	-0.863481
Q5A102	Mismatch repair ATPase	MSH2 orf19.3093 CAALFM_C407120CA	A0A0L0NZS2	0.00054856	0.00054856	1	1.59965	1.15067	1.6139	-3.12378	-3.12378	-3.12378	-3.12378	-3.12378	-3.12378
A0A1D8PT04	Mitochondrial 2-oxodicarboxylate carrier	CAALFM_CR05480WA orf19.3518	A0A0L0P6D1	0.314433	0.0442589	0.703819	-0.771836	-0.269619	-0.650491	0.657569	-1.18979	0.293324	0.428121	-0.164506	0.554602
Q5AJZ7	Mitochondrial 37S ribosomal protein MRP2	MRP2 orf19.4023 CAALFM_C505290CA	A0A0L0NZI4	1	1	1	-3.20343e-16	-3.20343e-16	-3.20343e-16	-3.20343e-16	-3.20343e-16	-3.20343e-16	-3.20343e-16	-3.20343e-16	-3.20343e-16
Q5A1Z1	Mitochondrial 37S ribosomal protein MRP21	CAALFM_CR02950CA orf19.2852	A0A0L0NVM8	0.262265	0.916958	0.785885	0.0523541	0.00412641	0.364607	-0.767382	0.246303	-0.36	-8.77393	1.10827	-0.056363
A0A1D8PQ89	Mitochondrial 37S ribosomal protein MRP4	orf19.5747 CAALFM_C603730CA	A0A0L0NW06	0.0178502	0.00899927	0.656447	1.07021	0.942797	1.7755	-0.143583	-7.31805	-3.54504	-2.30047	-7.31805	-1.52293
A0A1D8PH91	Mitochondrial 37S ribosomal protein MRP51	orf19.185 CAALFM_C204790CA	A0A0L0NVP0	0.0356606	0.222109	0.403552	-0.945578	-1.60736	-0.563875	-0.392436	-0.132672	0.0202776	-0.592276	1.61913	0.0741964
A0A1D8PQR2	Mitochondrial 37S ribosomal protein MRPS16	orf19.7012 CAALFM_C701020CA	A0A0L0P552	0.131172	0.121116	0.362318	-9.63604	-9.63604	-9.63604	0.114828	0.687866	-9.63604	-9.63604	1.809	1.48335
Q59SJ6	Mitochondrial 37S ribosomal protein MRPS17	orf19.4176 CAALFM_C400660WA	A0A0L0NR13	0.0113181	0.0174684	0.653929	-9.87714	-9.87714	-9.87714	-0.0958752	0.806896	1.12533	0.481279	0.983681	-0.402274
A0A1D8PRY0	Mitochondrial 37S ribosomal protein MRPS28	CAALFM_CR01370CA orf19.2520	A0A0L0NUI7	0.000193021	0.000193021	1	1.53817	1.39855	1.76982	-6.92846	-6.92846	-6.92846	-6.92846	-6.92846	-6.92846
A0A1D8PHE0	Mitochondrial 37S ribosomal protein MRPS35	orf19.3559 CAALFM_C205300CA	A0A0L0P608	1.27677e-05	1.27677e-05	1	1.68554	1.50888	1.54057	-7.72234	-7.72234	-7.72234	-7.72234	-7.72234	-7.72234
A0A1D8PEV9	Mitochondrial 37S ribosomal protein MRPS5	orf19.989 CAALFM_C110470WA	A0A0L0NN53	0.203958	0.217891	0.107508	-0.12794	-0.659115	0.0016335	1.03071	-0.678065	1.24579	-0.444956	-8.82323	-0.568907
Q5ALN2	Mitochondrial 37S ribosomal protein MRPS8	orf19.1545 CAALFM_C202270CA	A0A0L0NW07	0.002512	0.000491746	0.160004	-8.8954	-8.8954	-8.8954	0.326944	0.699159	-0.0477776	0.535075	1.01425	0.748028
Q5A6Q6	Mitochondrial 37S ribosomal protein NAM9	CAALFM_CR04140WA orf19.498	A0A0L0NZE2	0.118055	0.0469871	0.893974	-0.366119	-0.303215	-1.19628	0.0468284	0.626299	-0.217523	0.265396	-0.0883183	0.48344
Q59NG6	Mitochondrial 37S ribosomal protein PET123	orf19.4204 CAALFM_C600550WA	A0A0L0NQU2	0.000397604	0.0106292	0.75623	-8.28199	-8.28199	-8.28199	0.688278	0.604393	0.238125	0.104015	0.462208	1.15497
Q59KY7	Mitochondrial 37S ribosomal protein RSM18	orf19.5201 CAALFM_C104370CA	A0A0L0P403	0.373901	0.127698	0.60945	-5.24017	-5.24017	-5.24017	1.68526	-5.24017	-5.24017	1.72043	-5.24017	1.22029
A0A1D8PTL2	Mitochondrial 37S ribosomal protein RSM19	CAALFM_CR07760WA orf19.3704.1	A0A0L0NPI6	0.954752	0.455488	0.508972	0.221726	0.0823846	0.116478	-0.331652	0.707022	-0.10573	0.331346	-10.0192	0.10498
A0A1D8PPW1	Mitochondrial 37S ribosomal protein RSM23	orf19.3480 CAALFM_C602370CA	A0A0L0P7K6	0.820087	0.402738	0.327569	0.0403839	0.451828	-0.20822	0.336605	-0.162396	0.315274	-0.659802	-1.48018	0.428956
Q5AI30	Mitochondrial 37S ribosomal protein RSM24	orf19.3022 CAALFM_C103280WA	A0A0L0P014	0.000919811	0.000919811	1	1.24091	1.82008	1.62346	-7.94421	-7.94421	-7.94421	-7.94421	-7.94421	-7.94421
Q5AK82	Mitochondrial 37S ribosomal protein RSM26	orf19.3938 CAALFM_C504530WA	A0A0L0NXA5	0.0452915	0.745588	0.373901	-1.48859	0.651396	0.667367	-7.72361	-7.72361	-7.72361	-7.72361	2.4492	-7.72361
Q5AK02	Mitochondrial 37S ribosomal protein RSM7	orf19.4018 CAALFM_C505250CA	A0A0L0P912	0.00077099	0.000593182	0.512337	1.20765	1.09084	1.31994	-0.665147	-3.54355	-0.777266	-2.65587	-7.99628	-0.733606
Q5A4Z9	Mitochondrial 37S ribosomal protein YmS16	MRP17 orf19.947 CAALFM_C500420CA	A0A0L0P0K5	0.936913	0.368182	0.429159	-0.057708	0.662241	0.15934	-0.86494	0.739624	0.427424	0.827329	-10.0723	-10.0723
A0A1D8PPR6	Mitochondrial 37S ribosomal protein YmS18	orf19.688 CAALFM_C601980CA	A0A0L0P0E0	0.0165598	0.0172395	0.700747	0.514642	0.419265	1.00049	-0.256405	-0.459058	-0.675656	-0.867503	-0.179721	-0.708908
A0A1D8PM86	Mitochondrial 54S ribosomal protein IMG2	IMG2 orf19.3777 CAALFM_C405020WA	A0A0L0P5F9	0.0120342	0.0120342	1	0.853016	2.06171	1.56988	-6.90341	-6.90341	-6.90341	-6.90341	-6.90341	-6.90341
A0A1D8PHU0	Mitochondrial 54S ribosomal protein MRPL50	orf19.2259 CAALFM_C207030CA	A0A0L0NNC3	0.00859759	0.176414	0.3743	-1.90621	-1.53409	-2.24556	1.11858	0.26753	0.642516	0.192895	-2.30781	0.92288
Q5A7P6	Mitochondrial 54S ribosomal protein RML2	orf19.5420 CAALFM_C300450CA	A0A0L0NPC7	0.369668	0.851053	0.606639	-0.0569042	0.638084	-0.0571978	0.203885	0.0651159	-3.05161	-0.798577	0.919227	-0.440859
Q59ZI7	Mitochondrial 54S ribosomal protein YmL10/YmL18	MRPL10 orf19.3532 CAALFM_C205000CA	A0A0L0P5Z7	0.000601522	0.000601522	1	1.8481	1.4161	1.43627	-7.91144	-7.91144	-7.91144	-7.91144	-7.91144	-7.91144
Q5A693	Mitochondrial 54S ribosomal protein YmL11	orf19.3797 CAALFM_C404820CA	A0A0L0NV03	0.208641	0.412259	0.857419	-0.20742	-0.761974	-1.93719	-1.30024	0.8595	0.707635	0.49065	-8.19877	1.01509
Q5A3N5	Mitochondrial 54S ribosomal protein YmL13	orf19.5235 CAALFM_C112280CA	A0A0L0P8T8	0.0858518	0.0169578	0.195304	-0.43269	-0.484779	-0.66865	0.0261849	0.275703	-0.387474	0.384862	0.651665	0.0639693
Q59M32	Mitochondrial 54S ribosomal protein YmL15	orf19.3755 CAALFM_C112610WA	A0A0L0P6M9	0.0157716	0.0805813	0.0736533	0.151577	0.915072	0.59787	-0.632998	-0.937315	-0.725491	-0.350178	0.211411	-0.365989
A0A1D8PRP9	Mitochondrial 54S ribosomal protein YmL16	MRPL6 CAALFM_CR00480WA orf19.7486	A0A0L0P5E1	0.00593172	0.00593172	1	0.912609	1.89259	1.73435	-6.27974	-6.27974	-6.27974	-6.27974	-6.27974	-6.27974
Q59X93	Mitochondrial 54S ribosomal protein YmL17/YmL30	orf19.585 CAALFM_C500820WA	A0A0L0P743	0.132322	0.366046	0.0866999	-1.48817	-0.332426	-0.103441	-0.449405	1.57351	1.15985	-7.58039	-7.58039	-0.0512447
Q5AAS9	Mitochondrial 54S ribosomal protein YmL19	MRPL19 orf19.6231 CAALFM_C106790CA	A0A0L0NWA5	0.0390765	0.00560012	0.234178	1.22331	0.65899	1.56591	0.392336	-8.45354	-0.831201	-2.04434	-8.45354	-8.45354
A0A1D8PRG0	Mitochondrial 54S ribosomal protein YmL2	MRP7 orf19.7203 CAALFM_C703790WA	A0A0L0P2T9	0.0210519	0.0210519	1	1.83192	0.445664	1.96969	-5.2189	-5.2189	-5.2189	-5.2189	-5.2189	-5.2189
Q59QT4	Mitochondrial 54S ribosomal protein YmL20	orf19.2639 CAALFM_C503410CA	A0A0L0P8G3	0.0852987	0.377491	0.217021	0.184705	0.448241	0.513082	-0.497304	0.0575019	-8.94219	0.358053	-0.436339	0.378641
A0A1D8PLT6	Mitochondrial 54S ribosomal protein YmL22	orf19.3367 CAALFM_C403410WA	A0A0L0NWN5	0.495426	0.723473	0.722702	-0.185685	-0.341492	-0.571255	-8.06013	1.03476	0.79011	-2.5272	0.837176	-0.125391
Q5AHG8	Mitochondrial 54S ribosomal protein YmL24/YmL14	orf19.828 CAALFM_C203950WA	A0A0L0P4T4	0.962379	0.231814	0.591933	0.173449	-0.0555153	0.186188	-0.769953	0.974975	-0.430642	-0.0858199	-1.01471	0.058098
A0A1D8PUC5	Mitochondrial 54S ribosomal protein YmL25	CAALFM_CR10830CA orf19.7675	A0A0L0NXY5	0.804166	0.0018456	0.195243	0.237898	0.769679	0.821334	1.53569	-1.27286	-0.522058	-2.99504	-8.56047	-2.24308
Q5AHY8	Mitochondrial 54S ribosomal protein YmL27	MRPL27 orf19.3064 CAALFM_C103650CA	A0A0L0NPY8	0.932712	0.848284	0.904346	-0.0770791	-0.982866	0.750394	0.613391	-0.927404	-0.0599293	-0.403819	-0.950835	0.655944
Q59QC1	Mitochondrial 54S ribosomal protein YmL28	orf19.397 CAALFM_C108520CA	A0A0L0P2G9	0.00944892	0.00944892	1	1.0095	1.46232	2.06585	-7.07604	-7.07604	-7.07604	-7.07604	-7.07604	-7.07604
Q5A798	Mitochondrial 54S ribosomal protein YmL3	MRPL3 orf19.5064 CAALFM_C107910CA	A0A0L0P088	0.00226418	0.00226418	1	1.62899	1.12734	1.87108	-6.54129	-6.54129	-6.54129	-6.54129	-6.54129	-6.54129
Q5A6K5	Mitochondrial 54S ribosomal protein YmL32	CAALFM_CR04580WA orf19.549	A0A0L0NQB7	0.00108415	0.489723	0.373901	-0.625109	-1.17969	-0.629491	-7.47744	-7.47744	-7.47744	-7.47744	2.85514	-7.47744
A0A1D8PJ23	Mitochondrial 54S ribosomal protein YmL33	MRPL33 orf19.2511.1 CAALFM_C301080WA	A0A0L0NQQ0	0.000116699	0.000116699	1	1.6815	1.64765	1.36584	-6.19513	-6.19513	-6.19513	-6.19513	-6.19513	-6.19513
Q5AHD3	Mitochondrial 54S ribosomal protein YmL35	orf19.863 CAALFM_C203560CA	A0A0L0NX70	0.00602554	0.494915	0.0121895	0.447374	0.377155	0.51089	-0.680292	-9.64593	-1.16291	0.565995	0.292169	0.183899
Q59VH8	Mitochondrial 54S ribosomal protein YmL37	MRPL37 orf19.755 CAALFM_C104880CA	A0A0L0NZ71	1	1	1	-3.20343e-16	-3.20343e-16	-3.20343e-16	-3.20343e-16	-3.20343e-16	-3.20343e-16	-3.20343e-16	-3.20343e-16	-3.20343e-16
A0A1D8PMU5	Mitochondrial 54S ribosomal protein YmL38/YmL34	orf19.5684 CAALFM_C500130CA	A0A0L0NRE5	0.0727664	0.796728	0.311228	-0.0857826	0.127585	-0.498991	0.217754	0.586378	0.265497	0.0277453	-10.3034	0.455237
A0A1D8PCJ1	Mitochondrial 54S ribosomal protein YmL41	MRP20 orf19.3350 CAALFM_C101600WA	A0A0L0P2A9	9.22865e-06	9.22865e-06	1	1.56664	1.49088	1.66608	-6.80315	-6.80315	-6.80315	-6.80315	-6.80315	-6.80315
A0A1D8PRA1	Mitochondrial 54S ribosomal protein YmL49	orf19.5161 CAALFM_C703000CA	A0A0L0P4V1	4.02775e-07	0.0285013	0.373901	1.24813	1.32749	1.27774	-8.45812	-8.45812	-8.45812	-8.45812	-8.45812	0.745195
A0A1D8PQQ9	Mitochondrial 54S ribosomal protein YmL6	YML6 orf19.7019 CAALFM_C700950WA	A0A0L0P432	0.0522826	0.649903	0.907289	-1.30792	-0.256823	-0.565933	0.102887	-0.117841	0.388575	-8.78912	1.9163	-8.78912
A0A1D8PHY2	Mitochondrial 54S ribosomal protein YmL7/YmL5	orf19.2214 CAALFM_C207680WA	A0A0L0P7T0	0.176919	0.176919	1	0.103142	0.326229	2.73067	-7.44205	-7.44205	-7.44205	-7.44205	-7.44205	-7.44205
Q59RQ4	Mitochondrial 54S ribosomal protein YmL8	MRPL8 CAALFM_CR07390CA orf19.6129	A0A0L0P0C6	0.00466831	0.0301922	0.351909	-1.46642	-0.898938	-0.805552	0.336502	-0.0506659	0.123112	0.907135	0.482566	-0.0894358
A0A1D8PRP6	Mitochondrial 54S ribosomal protein YmL9	CAALFM_CR00490WA orf19.7485	A0A0L0P571	0.032691	0.381131	0.133561	0.230795	0.703766	0.0394097	-0.492547	-0.523756	-0.556112	-0.154009	0.461967	-0.308562
Q5A061	Mitochondrial escape protein 2	PRP13 PRP12 PRP121 PRP122 YME2 CAALFM_CR03810WA CaO19.11829 CaO19.11857 CaO19.4351 CaO19.4379	A0A0L0NS73	0.410061	0.933769	0.532289	0.0313006	0.203533	0.182021	0.196108	0.158989	-6.68492	-1.74463	0.675952	0.608043
Q5AFF7	Mitochondrial fission 1 protein	FIS1 CAALFM_C700120WA CaJ7.0019 CaO19.7111	A0A0L0P1N0	4.22456e-07	4.22456e-07	1	1.62529	1.55874	1.55229	-7.37408	-7.37408	-7.37408	-7.37408	-7.37408	-7.37408
Q5AI97	Mitochondrial genome maintenance protein MGM101	MGM101 CAALFM_C102660CA CaO19.10473 CaO19.2956	A0A0L0NTN5	3.85676e-07	3.85676e-07	1	1.5439	1.55232	1.47901	-4.04407	-4.04407	-4.04407	-4.04407	-4.04407	-4.04407
Q5A8W9	Mitochondrial group I intron splicing factor CCM1	CCM1 CAALFM_C603440WA CaO19.13127 CaO19.5704	A0A0L0P3I2	0.373901	0.185226	0.491929	-5.36761	-5.36761	-5.36761	-5.36761	-5.36761	1.40678	-5.36761	2.15338	0.811097
Q5A2A2	Mitochondrial homologous recombination protein 1	MHR1 CAALFM_C105270CA CaO19.439 CaO19.8069	A0A0L0P6G7	0.433968	0.142641	0.95347	-0.682586	-0.640394	-0.0206966	-1.80596	0.752111	0.533524	-0.281659	0.186536	0.455522
Q59SI2	Mitochondrial import inner membrane translocase subunit TIM14 (Presequence translocated-associated motor subunit PAM18)	PAM18 TIM14 CAALFM_C400520WA CaO19.11667 CaO19.4190	A0A0L0NY56	0.000853413	0.000853413	1	1.29076	1.55579	1.84752	-8.67721	-8.67721	-8.67721	-8.67721	-8.67721	-8.67721
Q59ZW9	Mitochondrial import inner membrane translocase subunit TIM16 (Presequence translocated-associated motor subunit PAM16)	PAM16 TIM16 CAALFM_C114150CA CaO19.7222	A0A0L0P427	6.26952e-06	0.232327	0.120463	-0.618125	-0.506702	-0.659893	-6.64723	-6.64723	-6.64723	1.64189	-6.64723	1.94526
Q59VW7	Mitochondrial import inner membrane translocase subunit TIM21	TIM21 FMP17 CAALFM_C102350WA CaO19.11175 CaO19.3691	A0A0L0P101	0.729863	0.206636	0.659913	0.0567589	0.101088	-7.35912	1.16553	-7.35912	-0.507975	0.708602	-0.0534401	0.412395
Q59YG5	Mitochondrial import inner membrane translocase subunit TIM23	TIM23 orf19.1361 CAALFM_C209900CA	A0A0L0P1G5	0.0978441	0.248287	0.672328	0.555772	0.0603937	0.261356	-0.234115	-0.0354833	0.0245638	0.147589	-2.04494	0.131667
Q5A7M2	Mitochondrial import inner membrane translocase subunit TIM44	TIM44 orf19.5444 CAALFM_C300250CA	A0A0L0P623	0.130761	0.268533	0.336538	-1.50068	-0.878715	-1.52301	1.61701	0.141095	-0.0582527	-1.20208	0.651822	-0.6933
Q59W44	Mitochondrial import inner membrane translocase subunit TIM50	TIM50 CAALFM_C111220CA CaO19.680 CaO19.8297	A0A0L0NZW7	0.00638067	0.0181136	0.584053	0.667407	0.697434	0.630497	-0.219275	-1.91132	-0.412783	-0.0799762	-1.3903	0.0544884
P48990	Mitochondrial import inner membrane translocase subunit TIM54	TIM54 CAALFM_C703120WA CaJ7.0359 CaO19.12608 CaO19.5143	A0A0L0P525	0.00259828	0.00259828	1	1.78035	1.02377	1.6682	-4.08519	-4.08519	-4.08519	-4.08519	-4.08519	-4.08519
Q59R24	Mitochondrial import inner membrane translocase subunit TIM9	TIM9 CAALFM_C703630CA CaJ7.0415 CaO19.13988 CaO19.6696	A0A0L0P8B2	0.138037	0.919975	0.194873	0.181473	0.395017	0.198279	0.141295	-4.1864	-0.49111	0.495867	-0.295961	0.389211
Q5AHC2	Mitochondrial inner membrane i-AAA protease complex subunit MGR1	MGR1 CAALFM_C203460CA CaO19.8493 CaO19.874	A0A0L0NYK8	1	1	1	-3.20343e-16	-3.20343e-16	-3.20343e-16	-3.20343e-16	-3.20343e-16	-3.20343e-16	-3.20343e-16	-3.20343e-16	-3.20343e-16
Q59RK9	Mitochondrial intermediate peptidase (MIP) (EC 3.4.24.59) (Octapeptidyl aminopeptidase)	OCT1 CAALFM_C600340CA CaO19.1195 CaO19.8786	A0A0L0P0D2	0.330863	0.330863	1	-1.46811	2.38016	-1.02806	-1.02806	-1.02806	-1.02806	-1.02806	-1.02806	-1.02806
O94030	Mitochondrial intermembrane space import and assembly protein 40 (Mitochondrial import inner membrane translocase TIM40)	MIA40 TIM40 CAALFM_C102880CA Ca49C10.16 CaO19.10494 CaO19.2977	A0A0L0P4B7	0.144773	0.0797842	0.442638	-11.1766	-11.1766	-11.1766	1.0265	0.219836	-11.1766	1.18298	-1.47283	1.6626
Q59Z25	Mitochondrial nucleoid protein	orf19.2275 CAALFM_C207190CA	A0A0L0NR65	0.0789367	0.0164688	0.932737	-0.897991	-0.436922	-0.729337	0.361514	0.585793	-0.434715	0.544176	0.140369	0.0505027
P83781	Mitochondrial outer membrane protein porin (Cytoplasmic antigenic protein 4)	POR1 CAALFM_C104100CA CaO19.1042 CaO19.8644	A0A0L0P5B1	0.0739483	0.594041	0.707975	-0.442103	0.0873848	-0.335317	0.227205	0.0818089	0.171152	0.311921	-0.930722	0.365205
Q5A301	Mitochondrial presequence protease (EC 3.4.24.-)	CYM1 CAALFM_C306230WA CaO19.7410	A0A0L0NT72	0.267232	0.035567	0.680126	-2.37899	-0.966815	-2.07402	-6.35109	1.19088	0.30649	0.0651413	1.16373	0.310604
Q5A328	Mitochondrial pyruvate carrier	CAALFM_CR08610WA orf19.6435	A0A0L0P5L2	0.109543	0.109543	1	1.93802	2.3231	-2.69673	-9.24165	-9.24165	-9.24165	-9.24165	-9.24165	-9.24165
Q5ABR2	Mitochondrial Rho GTPase 1 (EC 3.6.5.-) (GTPase EF-hand protein of mitochondria 1)	GEM1 CAALFM_C100890WA CaO19.13437 CaO19.6016	A0A0L0P3S9	0.373901	0.373901	1	-2.33627	2.89061	-2.33627	-2.33627	-2.33627	-2.33627	-2.33627	-2.33627	-2.33627
Q59Q36	Mitochondrial thiamine pyrophosphate carrier 1	TPC1 CAALFM_C206520CA CaO19.28 CaO19.7699	A0A0L0P4D5	1	1	1	-3.20343e-16	-3.20343e-16	-3.20343e-16	-3.20343e-16	-3.20343e-16	-3.20343e-16	-3.20343e-16	-3.20343e-16	-3.20343e-16
Q5A7N3	Mitochondrial zinc maintenance protein 1, mitochondrial	MZM1 FMP16 CAALFM_C300340WA CaO19.12888 CaO19.5433	A0A0L0NU06	1	1	1	-3.20343e-16	-3.20343e-16	-3.20343e-16	-3.20343e-16	-3.20343e-16	-3.20343e-16	-3.20343e-16	-3.20343e-16	-3.20343e-16
A0A1D8PN84	Mitochondrial-processing protease subunit alpha	MAS2 orf19.6295 CAALFM_C501640WA	A0A0L0NSR2	0.131254	0.131254	1	1.77973	-3.95122	2.35441	-3.95122	-3.95122	-3.95122	-3.95122	-3.95122	-3.95122
Q59P94	Mitofusin	FZO1 orf19.1422 CAALFM_C404260CA	A0A0L0P2D3	0.373901	0.132871	0.614558	-4.57153	-4.57153	-4.57153	-4.57153	1.67311	-4.57153	-4.57153	1.14015	1.74614
Q92207	Mitogen-activated protein kinase HOG1 (MAP kinase HOG1) (EC 2.7.11.24)	HOG1 CAALFM_C203330CA CaO19.8514 CaO19.895	A0A0L0NWU4	0.00536769	0.18589	0.446973	1.47237	0.947876	0.69626	-1.55111	-6.86012	-6.86012	-6.86012	1.20177	-6.86012
A0A1D8PHG7	Mitogen-activated protein kinase kinase	MKK2 orf19.6889 CAALFM_C205780CA	A0A0L0P1X8	0.373901	0.373901	1	-4.94581	-4.94581	3.1277	-4.94581	-4.94581	-4.94581	-4.94581	-4.94581	-4.94581
Q5AAG6	Mitogen-activated protein kinase MKC1 (MAP kinase MKC1) (EC 2.7.11.24)	MKC1 CAALFM_CR00120CA CaO19.7523	A0A0L0NYV3	0.0137702	0.126725	0.00183688	-0.0152632	-6.81872	-0.493297	1.62216	1.10444	1.02587	-6.81872	-6.81872	-6.81872
A0A1D8PL86	Mlp1p	MLP1 orf19.4683 CAALFM_C401060WA	A0A0L0NYX6	0.00019285	0.21937	0.00668727	0.952939	0.680395	0.599885	-4.7785	-4.7785	-4.7785	-0.322041	0.494199	0.703305
Q5AC22	Mob1p	MOB1 orf19.5528 CAALFM_C602590CA	A0A0L0NW48	0.000172301	0.000172301	1	1.71303	1.35141	1.63974	-6.80114	-6.80114	-6.80114	-6.80114	-6.80114	-6.80114
Q5AKU8	Modfp	MODF orf19.5029 CAALFM_C113910CA	A0A0L0NRT5	0.116765	1	0.116765	-4.82936	-4.82936	-4.82936	2.07043	2.18702	-4.82936	-4.82936	-4.82936	-4.82936
A0A1D8PFK4	Mon2p	MON2 orf19.4939 CAALFM_C113120CA	A0A0L0NXZ2	0.824484	0.0338492	0.373901	0.852507	0.341987	-0.977977	2.24268	-2.86477	-2.86477	-2.86477	-2.86477	-2.86477
Q59PW1	Monothiol glutaredoxin	orf19.2782 CAALFM_C107630WA	A0A0L0NRS6	0.152362	0.222906	0.056754	0.0849706	-0.0531978	-0.0737677	0.261987	0.185557	7.5699e-05	0.0123829	-0.248534	-0.25399
Q5AF81	Monothiol glutaredoxin	GRX3 orf19.2727 CAALFM_C402710CA	A0A0L0P7U9	0.0144392	0.0236214	0.96041	0.981511	1.06166	1.04564	0.289251	-4.72374	-2.94207	-8.63851	-3.02323	0.441877
A0A1D8PFN4	Mpt5p	MPT5 orf19.4991 CAALFM_C113570WA	A0A0L0NRI9	0.373901	0.373901	1	2.67586	-1.61607	-1.61607	-1.61607	-1.61607	-1.61607	-1.61607	-1.61607	-1.61607
Q5AM44	mRNA 3'-end-processing protein RNA14	RNA14 CAALFM_C202150CA CaO19.1531 CaO19.9106	A0A0L0NY49	0.0649436	0.277709	0.914504	-4.23273	-4.18382	-3.63456	1.22895	0.385625	-0.924191	1.94505	-6.09976	-0.379291
Q5ADX5	mRNA cap guanine-N7 methyltransferase (EC 2.1.1.56) (mRNA (guanine-N(7)-)-methyltransferase) (mRNA cap methyltransferase)	ABD1 CCM1 CAALFM_C307710WA CaO19.14008 CaO19.6716	A0A0L0NQA7	0.265358	0.862871	0.302572	-5.86407	-5.86407	0.141265	-5.86407	2.17228	0.901202	-5.86407	0.522364	-5.86407
A0A1D8PNM3	mRNA splicing protein	orf19.4340.1 CAALFM_C503110CA	A0A0L0P8M2	0.287612	0.209506	0.608792	0.176622	-0.215556	-8.10976	0.026762	-0.0801227	0.452688	-0.092765	0.332249	0.560661
A0A1D8PHP3	mRNA splicing protein	SMD2 orf19.5486.1 CAALFM_C206240WA	A0A0L0NV35	0.0173972	0.0173972	1	0.543353	1.9219	1.88699	-6.77431	-6.77431	-6.77431	-6.77431	-6.77431	-6.77431
Q5AEI3	mRNA stability protein	orf19.285 CAALFM_C302920WA	A0A0L0NXL0	0.00989189	0.00258349	0.116259	1.57499	0.829475	1.49547	-8.7135	-0.527223	-0.472661	-8.7135	-8.7135	-8.7135
A0A1D8PFV4	mRNA-binding protein	NPL3 orf19.7238 CAALFM_C114280CA	A0A0L0NUX1	0.00173524	0.00172984	0.0688119	-1.00208	-0.96816	-0.904078	0.14297	0.230619	-0.110204	0.65794	0.240045	0.577595
A0A1D8PCH2	mRNA-binding protein	orf19.3333 CAALFM_C101470WA	A0A0L0P5X7	0.00116072	0.00240463	0.518012	-2.24508	-3.10507	-5.41125	0.710711	0.792399	0.272173	0.0592705	0.713693	0.476346
A0A1D8PQQ7	mRNA-binding protein	orf19.7011 CAALFM_C701030CA	A0A0L0P5P9	4.93249e-05	4.93249e-05	1	1.55871	1.6878	1.41816	-5.22889	-5.22889	-5.22889	-5.22889	-5.22889	-5.22889
A0A1D8PMA5	mRNA-binding protein	PUF3 orf19.1795 CAALFM_C405370WA	A0A0L0P596	0.000166055	0.000166055	1	1.35319	1.2569	1.60347	-2.56112	-2.56112	-2.56112	-2.56112	-2.56112	-2.56112
A0A1D8PD99	mRNA-binding ribosome biosynthesis protein	NOP4 orf19.5198 CAALFM_C104390CA	A0A0L0P3M3	1	1	1	-3.20343e-16	-3.20343e-16	-3.20343e-16	-3.20343e-16	-3.20343e-16	-3.20343e-16	-3.20343e-16	-3.20343e-16	-3.20343e-16
Q59M49	mRNA-binding ribosome synthesis protein	NOC2 CAALFM_CR05520WA orf19.5850	A0A0L0P6R0	0.791694	0.194368	0.369269	0.168425	0.34608	0.356123	-0.988013	0.602027	0.465272	-7.8452	-0.671978	0.367923
A0A1D8PP95	mRNA-binding ubiquitin-specific protease	orf19.6319 CAALFM_C600170CA	A0A0L0P9D9	0.118303	0.118303	1	1.8312	-2.41469	2.04574	-2.41469	-2.41469	-2.41469	-2.41469	-2.41469	-2.41469
Q5A646	Mrp8p	MRP8 orf19.3844 CAALFM_C404430WA	A0A0L0P678	0.033118	0.0823787	0.851302	-0.460184	-0.500518	-1.21163	0.103043	-0.0359805	0.520683	0.373124	-0.380997	0.666641
A0A1D8PCG9	Mrs7p	MRS7 orf19.3321 CAALFM_C101320WA	A0A0L0P7T7	0.0137483	0.930215	0.404582	0.0933018	0.394389	1.11476	-7.10506	-3.90816	-2.21216	-7.10506	2.05276	-7.10506
A0A1D8PQT2	MRX complex nuclease subunit	MRE11 orf19.6915 CAALFM_C701340WA	A0A0L0NPR7	0.000273786	0.000273786	1	1.25449	1.50505	1.67429	-3.36041	-3.36041	-3.36041	-3.36041	-3.36041	-3.36041
A0A1D8PU44	Mss51p	MSS51 CAALFM_CR10010CA orf19.7577	A0A0L0NRB7	0.0106469	0.000583921	0.924105	-4.41516	-5.06897	-10.2106	-0.0169974	1.07762	0.502659	0.706412	0.238097	0.674147
A0A1D8PNS3	Mtr10p	MTR10 orf19.1119 CAALFM_C503760CA	A0A0L0NVJ0	0.69696	0.0230698	0.119961	0.981058	0.0965098	-0.335022	-4.48468	1.16814	1.45326	-4.48468	-4.48468	-4.48468
A0A1D8PL32	Muc1p	MUC1 orf19.4183 CAALFM_C400600CA	A0A0L0NQ33	1	1	1	-3.20343e-16	-3.20343e-16	-3.20343e-16	-3.20343e-16	-3.20343e-16	-3.20343e-16	-3.20343e-16	-3.20343e-16	-3.20343e-16
Q5AJS6	Multiple RNA-binding domain-containing protein 1	MRD1 CAALFM_C302020WA CaO19.1646 CaO19.9215	A0A0L0NZE0	0.0136912	0.0136912	1	2.0222	0.84549	1.34538	-3.3216	-3.3216	-3.3216	-3.3216	-3.3216	-3.3216
Q5A940	Multiprotein-bridging factor 1	MBF1 CAALFM_C101060WA CaO19.10804 CaO19.3294	A0A0L0NVD4	0.0362439	0.618129	0.271863	-0.62498	-0.54082	-0.517157	0.0364277	0.51287	0.910174	-0.998372	0.693784	-0.955596
A0A1D8PN92	Myosin 1	MYO1 orf19.6294 CAALFM_C501650CA	A0A0L0NT59	0.266349	0.165059	0.165655	-11.2594	-11.2594	-11.2594	-8.60078	-6.19028	-11.2594	-6.27225	2.61394	1.50966
Q5AKW2	Myosin 2	MYO2 orf19.5015 CAALFM_C113780WA	A0A0L0P0J4	0.00305844	0.000812881	0.0431441	-1.6083	-1.55377	-1.30065	0.327753	-0.187004	0.114003	0.581951	0.473321	0.867555
Q59MQ0	Myosin-5 (Class I unconventional myosin MYO5) (Type I myosin MYO5)	MYO5 CAALFM_C405100CA CaO19.738 CaO19.8357	A0A0L0P5F3	0.507867	0.138632	0.423792	-0.16064	-0.489275	-0.0332288	-0.414853	0.313726	-0.0788104	0.526085	0.0181029	0.0331835
Q5A927	N,N-dimethylaniline monooxygenase	orf19.3307 CAALFM_C101190CA	A0A0L0P7S6	1	4.97351e-06	4.97351e-06	-5.41182	-5.41182	-5.41182	-5.41182	-5.41182	-5.41182	1.4789	1.5745	1.62918
Q5ABA1	Na(+)-exporting P-type ATPase	ENA2 orf19.6070 CAALFM_C100390WA	A0A0L0P8E9	2.11231e-05	2.11231e-05	1	1.54284	1.69733	1.49196	-7.61383	-7.61383	-7.61383	-7.61383	-7.61383	-7.61383
A0A1D8PPX7	Nab3p	NAB3 orf19.5530 CAALFM_C602600WA	A0A0L0NUQ5	0.000903146	0.000903146	1	1.30589	1.8477	1.48642	-5.56849	-5.56849	-5.56849	-5.56849	-5.56849	-5.56849
A0A1D8PPW7	NAD(+) diphosphatase	orf19.3482 CAALFM_C602410WA	A0A0L0P7G1	0.0285194	0.0285194	1	1.86392	0.275959	2.01501	-5.80396	-5.80396	-5.80396	-5.80396	-5.80396	-5.80396
Q59VX9	NAD(P)H-hydrate epimerase (EC 5.1.99.6) (NAD(P)HX epimerase)	CAALFM_C102220CA CaO19.11163 CaO19.3679	A0A0L0P1X9	3.58159e-05	3.58159e-05	1	1.4814	1.54141	1.71617	-9.04415	-9.04415	-9.04415	-9.04415	-9.04415	-9.04415
Q5AQ47	NAD-dependent protein deacetylase HST1 (EC 3.5.1.-) (Homologous to SIR2 protein 1) (Regulatory protein SIR2 homolog 1)	HST1 SIR21 SIR22 CAALFM_C109050WA CaO19.12225 CaO19.4761	A0A0L0P3T0	1	0.373901	0.373901	-4.32428	-4.32428	-4.32428	-4.32428	-4.32428	-4.32428	-4.32428	3.10445	-4.32428
Q5A985	NAD-dependent protein deacetylase HST2 (EC 3.5.1.-) (Homologous to SIR2 protein 2) (Regulatory protein SIR2 homolog 2)	HST2 CAALFM_CR01800CA CaO19.10112 CaO19.2580	A0A0L0NYP6	0.117418	0.117418	1	2.00627	-3.87413	2.17159	-3.87413	-3.87413	-3.87413	-3.87413	-3.87413	-3.87413
Q5AJG7	NADH dehydrogenase [ubiquinone] 1 alpha subcomplex subunit	orf19.1625 CAALFM_C302190CA	A0A0L0NQP9	0.0708949	0.0018642	0.344984	-1.14842	-1.18556	-1.08497	-0.391831	1.17288	0.58989	-0.113082	0.252759	-0.000249374
Q59TD5	NADH dehydrogenase [ubiquinone] flavoprotein 1, mitochondrial (EC 1.6.5.3) (EC 1.6.99.3)	NDH51 orf19.4495 CAALFM_C204550CA	A0A0L0NVM5	0.00716668	0.0976294	0.0505771	-1.08831	-0.948346	-0.877373	0.399259	1.03275	0.586319	-0.302773	-0.700328	0.23243
Q5ADP1	NADH kinase	POS5 orf19.6800 CAALFM_C307010WA	A0A0L0NRV8	0.0913546	0.0670717	0.762146	0.837666	0.497727	1.0097	0.644468	-6.13525	-6.13525	0.0536288	0.193649	-6.13525
A0A1D8PTX6	NADH-cytochrome b5 reductase (EC 1.6.2.2)	CAALFM_CR09110CA orf19.7307	A0A0L0NYS9	0.280234	0.191361	0.116236	0.466034	-1.06754	2.49479	-0.468309	-6.87909	-0.418283	-6.87909	-6.87909	-6.87909
Q59P03	NADH-cytochrome b5 reductase 1 (EC 1.6.2.2) (Microsomal cytochrome b reductase)	CBR1 CAALFM_C405450CA CaO19.1801 CaO19.9367	A0A0L0P494	0.0118199	0.00577448	0.0172234	1.11819	0.647682	1.47884	-0.695555	-0.54955	-0.820518	-1.66385	-1.77491	-10.6919
Q59M70	NADH-cytochrome b5 reductase 2 (EC 1.6.2.2) (Mitochondrial cytochrome b reductase)	MCR1 CAALFM_C602040WA CaO19.11001 CaO19.3507	A0A0L0NWY0	0.00298592	0.00445702	0.0424146	-0.89636	-1.00204	-0.783932	0.387812	0.807362	0.423767	0.187709	-0.173887	-0.0627497
Q5A222	NADH-ubiquinone oxidoreductase	CAALFM_CR02620CA orf19.2821	A0A0L0P913	1.09374e-05	0.223906	0.107311	-1.05145	-1.01964	-1.19978	0.708447	0.607174	0.711647	0.160812	-1.70093	0.452533
Q9B8C8	NADH-ubiquinone oxidoreductase chain 4 (EC 1.6.5.3) (NADH dehydrogenase subunit 4)	NAD4 CM_00440W CaalfMp14	A0A0L0NZ34	0.373901	0.373901	1	-3.87737	3.07991	-3.87737	-3.87737	-3.87737	-3.87737	-3.87737	-3.87737	-3.87737
Q9B8C9	NADH-ubiquinone oxidoreductase chain 5 (EC 1.6.5.3) (NADH dehydrogenase subunit 5)	NAD5 CM_00380W CaalfMp13	A0A0L0NY61	0.125659	0.125659	1	2.3195	1.86681	-4.27667	-4.27667	-4.27667	-4.27667	-4.27667	-4.27667	-4.27667
Q5AEC9	NADH-ubiquinone reductase (H(+)-translocating)	NDE1 orf19.339 CAALFM_C303420CA	A0A0L0NU66	0.0137388	0.232482	0.0260361	-0.650607	-0.821584	-0.463193	0.268815	0.973612	0.658278	-0.336427	-0.677454	-0.139628
Q5AC33	NADP-dependent alcohol dehydrogenase	orf19.5517 CAALFM_C602480WA	A0A0L0P7G6	0.0523775	0.0814887	0.660163	-1.1967	-1.27014	-0.754457	0.695784	0.0224192	-0.278032	0.501967	-0.540651	0.994648
Q59Z38	NADPH:quinone reductase	orf19.2262 CAALFM_C207070WA	A0A0L0NUN1	0.196434	0.854899	0.563644	-0.674773	-0.0377913	0.785632	-2.06941	-1.56929	-0.0955115	-8.04437	-8.04437	2.05548
A0A1D8PLR7	NADPH--cytochrome P450 reductase (CPR) (p450R) (EC 1.6.2.4)	NCP1 orf19.2672 CAALFM_C403180WA	A0A0L0P0U8	0.0960854	0.165091	0.445555	0.471349	0.207973	0.415917	-0.170224	-2.10394	0.0798801	0.162621	-0.629298	0.239176
Q5AD27	NADPH-dependent diflavin oxidoreductase 1 (EC 1.18.1.-) (NADPH-dependent FMN and FAD-containing oxidoreductase)	TAH18 CAALFM_C200840WA CaO19.2040 CaO19.9588	A0A0L0P3V4	0.0269813	0.152259	0.0857316	-2.51436	-2.51436	-2.51436	-0.0623758	1.64206	1.33553	-0.766551	-2.51436	0.150033
A0A1D8PI00	NAD-specific glutamate dehydrogenase (EC 1.4.1.2)	GDH2 orf19.2192 CAALFM_C207900WA	A0A0L0NW60	0.0250261	3.61868e-05	0.00549209	-3.71787	-4.48235	-3.69991	-0.226458	0.228501	-1.22067	1.18588	1.10073	0.946522
Q5AFB9	Nan1p	NAN1 orf19.2688 CAALFM_C403030CA	A0A0L0P2E9	1	1	1	-3.20343e-16	-3.20343e-16	-3.20343e-16	-3.20343e-16	-3.20343e-16	-3.20343e-16	-3.20343e-16	-3.20343e-16	-3.20343e-16
Q5ANP2	Nascent polypeptide-associated complex subunit alpha (NAC-alpha) (Alpha-NAC)	EGD2 CAALFM_C304140CA CaO19.13280 CaO19.5858	A0A0L0NU72	0.00508334	0.00441964	0.962058	0.847216	0.871001	0.659295	-0.0975658	-1.68241	-0.579335	-0.507647	-1.77697	-0.180945
Q59TU0	Nascent polypeptide-associated complex subunit beta (NAC-beta) (Beta-NAC)	EGD1 CAALFM_C111650WA CaO19.1154 CaO19.8746	A0A0L0NTE0	0.487471	0.000625678	0.0667067	-1.01265	-0.813379	-0.859149	0.540123	-1.01426	-1.22424	0.551532	0.749225	0.89554
A0A1D8PG06	Nat2p	NAT2 orf19.2116 CAALFM_C200160CA	A0A0L0NNP5	1	0.119235	0.119235	-7.04998	-7.04998	-7.04998	-7.04998	-7.04998	-7.04998	2.28401	-7.04998	2.02747
A0A1D8PLA7	Nat4p	NAT4 orf19.4664 CAALFM_C401250WA	A0A0L0P523	0.00501259	0.00501259	1	1.49368	1.10454	1.99053	-6.64923	-6.64923	-6.64923	-6.64923	-6.64923	-6.64923
A0A1D8PJP6	NEDD8 family protein	RUB1 orf19.330.1 CAALFM_C303320WA	A0A0L0P2L8	0.000195509	0.770708	0.116149	0.53921	0.889121	0.608346	-12.1618	-12.1618	-12.1618	1.04667	-12.1618	1.07288
A0A1D8PN68	NEDD8-activating enzyme E1 regulatory subunit	orf19.4153 CAALFM_C501590WA	A0A0L0NTN2	2.41319e-06	2.41319e-06	1	1.63526	1.51139	1.55683	-5.89773	-5.89773	-5.89773	-5.89773	-5.89773	-5.89773
Q5ADT1	Negative regulator of sporulation MDS3	MDS3 CAALFM_C307320WA CaO19.14052/14051 CaO19.6760/6759	A0A0L0NMW4	0.000190191	0.000190191	1	1.46249	1.28191	1.66005	-3.20137	-3.20137	-3.20137	-3.20137	-3.20137	-3.20137
A0A1D8PRM0	Ngs1p	NGS1 CAALFM_CR00190WA orf19.7516	A0A0L0NYW4	0.000212026	0.000212026	1	1.3143	1.32533	1.64551	-2.77154	-2.77154	-2.77154	-2.77154	-2.77154	-2.77154
A0A1D8PRE2	Nicotinamidase	PNC1 orf19.6684 CAALFM_C703520WA	A0A0L0P9A3	0.0124205	0.00226821	0.00875281	-11.2003	-11.2003	-11.2003	-0.21384	-1.41497	-0.759495	1.55061	1.31757	0.806455
Q5AL24	Nicotinamide-nucleotide adenylyltransferase	orf19.4953 CAALFM_C113270WA	A0A0L0P7V9	2.84935e-05	7.17717e-05	0.742563	1.55296	1.39341	1.34848	-2.73682	-2.3837	-2.6881	-3.70228	-1.65338	-10.1723
A0A1D8PRI0	Nicotinate phosphoribosyltransferase (EC 6.3.4.21)	NPT1 orf19.7176 CAALFM_C704040CA	A0A0L0NN52	0.0333193	0.116785	0.100397	-7.03756	-7.03756	-7.03756	0.510394	0.863516	1.92916	-0.121317	-7.03756	-0.00294426
A0A1D8PE45	Nicotinate-nucleotide pyrophosphorylase [carboxylating] (EC 2.4.2.19) (Quinolinate phosphoribosyltransferase [decarboxylating])	orf19.5054 CAALFM_C107840WA	A0A0L0NZW4	8.73984e-05	0.00461887	0.211119	0.75624	0.815992	0.747951	-0.498042	-0.224825	-0.218014	-0.595391	-4.10154	-0.459235
A0A1D8PMG0	Nif3p	NIF3 orf19.4406 CAALFM_C405960WA	A0A0L0P530	0.0186787	0.0186787	1	1.39179	2.14305	0.853502	-5.30164	-5.30164	-5.30164	-5.30164	-5.30164	-5.30164
Q5A319	Nitrogen permease regulator 3 (Required for meiotic nuclear division protein 11)	NPR3 RMD11 CAALFM_CR08680CA CaO19.13802 CaO19.6444	A0A0L0P5L3	0.000215424	0.000215424	1	1.21749	1.59345	1.54121	-3.00676	-3.00676	-3.00676	-3.00676	-3.00676	-3.00676
A0A1D8PCD2	Nma111p	NMA111 orf19.3288 CAALFM_C100990CA	A0A0L0NZG2	0.000230082	0.000230082	1	1.70423	1.45928	1.31711	-3.58478	-3.58478	-3.58478	-3.58478	-3.58478	-3.58478
Q5ANE3	Non-classical export protein 102	NCE102 CAALFM_C304910CA CaO19.13381 CaO19.5960	A0A0L0NSB5	5.56637e-05	0.0783793	0.0662328	-1.02226	-1.6492	-1.6066	0.650301	0.69267	0.772025	0.483041	-0.924869	0.0602124
Q9UVL1	Non-histone chromosomal protein 6	NHP6 NHP6A CAALFM_C401700CA CaO19.12093.3 CaO19.4623.3	A0A0L0P5I7	0.000549609	0.00043704	0.423947	-0.762926	-0.790737	-0.69281	0.162395	0.41351	0.33894	0.13937	0.343854	0.173185
Q5AM50	Nonsense-mediated decay protein 4	NMD4 CAALFM_C202090WA CaO19.1525 CaO19.9101	A0A0L0NY43	0.0658943	0.342195	0.559186	0.179535	-4.67548	-4.67548	0.948739	0.273529	0.387944	0.834643	0.603306	-4.67548
A0A1D8PRN8	Non-specific serine/threonine protein kinase (EC 2.7.11.1)	KIN2 CAALFM_CR00260WA orf19.7510	A0A0L0NQM1	0.0018835	0.00789702	0.700488	0.526051	0.680189	0.577151	-0.724131	-0.202759	-0.201328	-0.294885	-1.32324	-0.140834
A0A1D8PN61	Non-specific serine/threonine protein kinase (EC 2.7.11.1)	SNF1 orf19.1936 CAALFM_C501320WA	A0A0L0P7Y4	0.0554096	0.00942559	0.406074	-1.258	-1.30141	-1.38888	-0.522111	0.710959	0.0974019	0.226129	0.93293	0.392161
Q5ADS5	Nop13p	NOP13 orf19.6766 CAALFM_C307300WA	A0A0L0NMV9	0.373901	0.373901	1	-2.09174	2.83253	-2.09174	-2.09174	-2.09174	-2.09174	-2.09174	-2.09174	-2.09174
A0A1D8PG62	Npl6p	NPL6 orf19.2055 CAALFM_C200710WA	A0A0L0NRP0	0.982863	0.0324985	0.0559053	-0.47685	-1.63765	-0.491845	-0.440072	-7.4658	-0.0120817	0.172725	1.23684	1.02186
A0A1D8PN05	Nrd1 complex RNA-binding subunit	orf19.581 CAALFM_C500790CA	A0A0L0P6I7	0.000348015	7.40403e-05	0.0135583	-2.06843	-2.3334	-2.86863	0.540735	0.925624	0.789507	0.253121	0.0443047	0.164241
A0A1D8PQL1	N-terminal protein methyltransferase	orf19.7069 CAALFM_C700490CA	A0A0L0NP17	0.00174374	0.196345	0.0074975	0.463683	0.777056	1.13453	-7.8569	-7.8569	-7.8569	-0.273719	0.747442	0.254473
Q5AH07	Nuc2p	NUC2 orf19.6531 CAALFM_C701900WA	A0A0L0P3N2	0.0333515	0.00246662	0.585941	-0.788482	-0.92971	-1.02462	0.637852	-0.135681	0.0495958	0.134257	0.563143	0.409589
Q59VH0	Nuclear cap-binding protein subunit 2 (20 kDa nuclear cap-binding protein)	orf19.763 CAALFM_C104790WA	A0A0L0P0G6	0.163388	0.0201056	0.553707	-8.5541	-8.5541	-8.5541	0.242562	1.31014	-8.5541	0.55337	0.20408	1.43678
A0A1D8PGB0	Nuclear pore protein	orf19.2002 CAALFM_C201220WA	A0A0L0NUV8	0.522588	0.0504459	0.0379616	0.89113	0.546686	-0.281478	-0.314923	0.495571	0.252948	-1.67943	-1.20592	-0.492512
A0A1D8PM92	Nucleocytoplasmic transporter	orf19.748 CAALFM_C405180CA	A0A0L0NPW7	0.000190373	0.134827	0.402905	-3.43167	-3.50312	-3.53913	0.987577	0.686493	0.68595	0.880199	-5.85349	0.743472
A0A1D8PQ82	Nucleolar GTP-binding protein 2	NOG2 orf19.5732 CAALFM_C603640WA	A0A0L0P1S9	0.00120905	0.00120905	1	1.15726	1.37788	1.74936	-2.89125	-2.89125	-2.89125	-2.89125	-2.89125	-2.89125
Q5AHI7	Nucleolar protein 12	NOP12 CAALFM_C204120CA CaO19.809 CaO19.8429	A0A0L0P1J9	0.00177114	0.00177114	1	1.36624	1.91528	1.35641	-6.06392	-6.06392	-6.06392	-6.06392	-6.06392	-6.06392
Q59S06	Nucleolar protein 58	NOP58 CAALFM_C600370CA CaO19.1199 CaO19.8790	A0A0L0NW11	0.319125	0.926528	0.683673	-0.0685826	-0.0243714	0.148088	-0.12997	0.0153738	-0.106109	-0.492536	0.438143	0.0507307
Q59QH0	Nucleolar protein 9 (Pumilio domain-containing protein NOP9)	NOP9 CAALFM_C104040CA CaO19.11959 CaO19.4479	A0A0L0NPI1	0.373901	0.373901	0.976737	-2.71233	-2.71233	-2.71233	2.01898	-2.71233	-2.71233	-2.71233	-2.71233	1.95566
A0A1D8PD79	Nucleoporin	orf19.1054 CAALFM_C104200CA	A0A0L0P441	0.00155009	0.00128157	0.0330472	-2.091	-3.35638	-2.60778	1.12376	0.771616	0.55936	0.18645	-0.243954	0.215705
A0A1D8PNP6	Nucleoporin	orf19.6665 CAALFM_C503550WA	A0A0L0NZD0	0.0106405	0.182279	0.619241	1.11212	0.63422	1.09392	-6.37696	-0.130142	-6.37696	1.13084	-6.37696	-6.37696
Q5AG68	Nucleoside diphosphate kinase (EC 2.7.4.6)	YNK1 orf19.4311 CAALFM_C502890WA	A0A0L0P1F5	0.0024278	0.317773	0.0451445	-0.242775	-0.358914	-0.806016	0.498429	0.361922	0.425232	-0.0597467	-0.609457	0.19874
Q5AAI8	Nucleosome assembly protein 1	NAP1 CAALFM_CR00320CA orf19.7501	A0A0L0NTJ4	0.0075036	0.00124671	0.517438	0.810345	0.560148	0.530432	-0.90843	-0.0723779	-0.286081	-0.474229	-0.779086	-0.471849
Q5AK98	Nucleotidase	orf19.3922 CAALFM_C504360CA	A0A0L0NWV1	0.00701641	0.105144	0.608821	-1.38368	-1.97618	-2.46027	0.980636	0.350202	0.339306	-0.358853	-0.389741	1.0872
Q5A360	Nucleotide exchange factor SIL1	SIL1 CAALFM_CR08350WA CaO19.13761 CaO19.6403	A0A0L0P5Z3	0.00183482	0.00183482	1	1.53472	1.22036	1.89959	-7.17361	-7.17361	-7.17361	-7.17361	-7.17361	-7.17361
A0A1D8PU10	Nuo1p	NUO1 CAALFM_CR09550CA orf19.6607	A0A0L0NUH6	4.76238e-05	0.00177285	0.00859007	-1.96884	-1.91932	-2.27516	0.886436	0.70351	0.692548	0.207679	-0.24677	0.242157
Q5AEI1	Nuo2p	NUO2 orf19.287 CAALFM_C302940CA	A0A0L0NY33	0.00765722	0.328063	0.194871	-0.31977	-0.383609	-0.147048	0.246949	0.134909	0.398454	0.303346	-0.285642	-0.197607
A0A1D8PEL3	Nup188p	NUP188 orf19.4808 CAALFM_C109450CA	A0A0L0NSD2	0.00475199	0.00290135	0.0640039	-1.23071	-1.64212	-1.43032	0.960627	0.754277	0.271678	-0.274936	0.16048	0.135086
A0A1D8PLW7	Nup84p	NUP84 orf19.1298 CAALFM_C403800CA	A0A0L0P2B3	0.548903	0.198531	0.233617	-0.151479	0.180995	-0.364166	-5.36392	0.755489	-5.36392	0.915106	-0.306156	0.813786
A0A1D8PKE7	Oac1p	OAC1 orf19.7411 CAALFM_C306220CA	A0A0L0NTL8	0.373901	0.373901	1	-4.04387	-4.04387	3.09	-4.04387	-4.04387	-4.04387	-4.04387	-4.04387	-4.04387
Q5AKZ2	O-acyltransferase	GUP1 orf19.4985 CAALFM_C113540WA	A0A0L0P2M1	0.373901	0.125686	0.413882	-3.7154	-3.7154	-3.7154	-3.7154	-3.7154	1.2939	-3.7154	1.81569	1.36235
A0A1D8PDE8	Obg-like ATPase 1	YBN5 OLA1 orf19.754 CAALFM_C104890WA	A0A0L0NZA8	0.0151203	0.00236068	0.0892222	0.54363	0.504433	0.301592	-0.324319	0.109618	-0.111907	-0.507666	-0.804487	-0.29976
Q5A784	Ofr1p	OFR1 orf19.5078 CAALFM_C108060WA	A0A0L0NNL5	0.683612	0.0345267	0.437195	0.499297	0.488489	0.428698	0.144874	-11.0276	1.14737	-0.858528	-11.0276	-0.0524674
A0A1D8PUB9	Oligo-1,6-glucosidase IMA1	MAL2 CAALFM_CR10790WA orf19.7668	A0A0L0NXW0	0.124034	0.116939	0.951042	-4.3532	-4.3532	-4.3532	0.875561	-4.3532	1.287	1.22782	-4.3532	1.09647
A0A1D8PS56	Omega-class glutathione transferase	ECM4 CAALFM_CR02130WA orf19.2613	A0A0L0P7L3	0.404606	0.000468654	0.11064	0.04643	0.0884818	0.0264873	1.47161	0.247488	-0.277255	-1.1967	-2.04996	-1.24418
A0A1D8PFJ9	Op4p	OP4 orf19.4934 CAALFM_C113080WA	A0A0L0NZC6	4.48306e-05	0.0824827	0.0279934	-10.9808	-10.9808	-10.9808	0.984663	1.07548	1.24065	-0.734067	-1.42333	0.655475
Q59WC2	Organic acid transporter	YMC1 orf19.4447 CAALFM_C107200WA	A0A0L0P368	0.0169139	0.793859	0.22877	0.302663	0.472406	0.124976	-0.448639	-2.53327	-7.43101	0.75498	-7.43101	1.42438
A0A1D8PCY1	Origin recognition complex subunit 1	ORC1 orf19.3000 CAALFM_C103070CA	A0A0L0P5S7	4.5898e-05	0.0662644	0.319213	-3.48381	-3.48381	-3.48381	0.691052	0.932719	0.732479	0.105678	-1.23828	1.03361
A0A1D8PNC0	Origin recognition complex subunit 4	ORC4 orf19.4221 CAALFM_C502150CA	A0A0L0P8N5	8.28408e-05	8.28408e-05	1	1.54476	1.58613	1.29383	-3.25561	-3.25561	-3.25561	-3.25561	-3.25561	-3.25561
Q5ABU0	Ornithine carbamoyltransferase	ARG3 orf19.5610 CAALFM_C603230WA	A0A0L0NRN1	0.0204454	0.104193	0.48153	0.697819	0.535082	0.721382	0.135394	-0.763285	0.0921943	-7.69097	0.601172	-7.69097
A0A1D8PL14	Ornithine-oxo-acid transaminase	CAR2 orf19.5641 CAALFM_C400160CA	A0A0L0NPW8	0.0678743	0.573938	0.170009	-0.282122	0.196926	-0.0833293	0.344385	0.242141	0.254865	-0.405451	-1.20592	0.325865
P13649	Orotidine 5'-phosphate decarboxylase (EC 4.1.1.23) (OMP decarboxylase) (OMPDCase) (OMPdecase) (Uridine 5'-monophosphate synthase) (UMP synthase)	URA3 CAALFM_C301350CA CaO19.1716 CaO19.9284	A0A0L0P4B9	0.00284646	0.21509	0.606433	-2.75285	-2.11542	-2.96907	0.673867	0.326209	1.01121	0.240658	-8.78647	1.28966
Q5ADS3	Oxidant-induced cell-cycle arrest protein 5	OCA5 CAALFM_C307290WA CaO19.14061 CaO19.6769	A0A0L0NRE8	0.00188011	0.00188011	1	1.66703	1.62388	0.999553	-3.01354	-3.01354	-3.01354	-3.01354	-3.01354	-3.01354
Q5AEM5	Oxidation resistance protein 1	OXR1 CAALFM_C302540CA CaO19.243 CaO19.7873	A0A0L0NPZ9	1.11428e-05	0.118881	0.530219	-6.90955	-6.90955	-6.90955	0.75395	0.878123	0.699685	0.807123	-6.90955	1.04857
A0A1D8PMB7	Oxidative DNA demethylase	OFD1 orf19.1802 CAALFM_C405460CA	A0A0L0P588	3.54308e-05	0.00472443	0.431341	1.10682	1.02195	0.973852	-1.05393	-1.58316	-1.88188	-0.228086	-3.52733	-0.27869
Q5AKU6	Oxidative stress response two-component system protein SSK1	SSK1 CAALFM_C113930WA CaO19.12498 CaO19.5031	A0A0L0NS69	0.00704932	0.00704932	1	2.01368	1.39064	1.08156	-4.74587	-4.74587	-4.74587	-4.74587	-4.74587	-4.74587
Q5AML3	Oxidoreductase	orf19.4633 CAALFM_C401510WA	A0A0L0P3Z6	0.823241	0.669405	0.652117	0.046033	-0.210737	0.0441008	0.515163	-10.6321	0.239417	-0.47081	0.93997	-0.282627
A0A1D8PHG1	Oxysterol-binding protein	orf19.6883 CAALFM_C205720CA	A0A0L0P1X3	0.017529	0.853373	0.141739	0.301012	-0.152985	0.358903	-0.680127	-0.599087	-0.514419	-0.132455	0.839284	-0.151431
Q59TM0	Oxysterol-binding protein related protein	OSH3 orf19.1317 CAALFM_C403590CA	A0A0L0NZJ2	0.867837	0.000512201	0.00455663	0.238147	0.599238	0.492664	0.0158531	0.716439	0.646633	-2.18664	-1.6516	-2.82688
A0A1D8PE79	Oxysterol-binding protein related protein	orf19.5095 CAALFM_C108180CA	A0A0L0NT15	0.000889123	0.000662679	0.183566	-2.06779	-2.00483	-2.31897	0.275709	0.0930985	0.540949	0.500697	0.843549	0.454563
Q9UW25	Oxysterol-binding protein-like protein OBPa	OBPA CAALFM_C501770CA CaO19.3198	A0A0L0NT44	0.0174888	0.00108922	0.000261599	1.10798	0.605247	1.19232	-0.178202	-0.027436	0.222681	-8.90645	-8.90645	-8.90645
A0A1D8PPM9	Oye23p	OYE23 orf19.3433 CAALFM_C601510WA	A0A0L0NV88	0.00394827	0.00554231	0.00958195	-6.98128	-4.70609	-4.60254	-1.16416	-1.22056	-1.91631	0.896923	1.79554	1.28617
Q5AI79	Palmitoyltransferase	YKT6 orf19.2974 CAALFM_C102860CA	A0A0L0P541	0.559541	0.900314	0.628826	0.121493	0.0482969	0.101342	0.68791	-1.26171	-1.31307	0.906516	-1.64855	0.240487
Q5AL27	Palmitoyltransferase AKR1 (EC 2.3.1.225) (Ankyrin repeat-containing protein AKR1)	AKR1 CAALFM_C113220CA CaO19.12414 CaO19.4950	A0A0L0P7V6	0.000836554	0.0120944	0.192412	1.06886	1.45042	1.00628	-1.95579	-6.44271	-3.85473	0.258242	-2.72752	-1.07333
Q5AK10	PAN2-PAN3 deadenylation complex subunit PAN3 (PAB1P-dependent poly(A)-specific ribonuclease) (Poly(A)-nuclease deadenylation complex subunit 3) (PAN deadenylation complex subunit 3)	PAN3 CAALFM_C505170WA CaO19.11493 CaO19.4010	A0A0L0NUL2	0.000122017	0.0129171	0.1043	-5.98201	-5.98201	-5.98201	1.037	0.761538	0.744643	0.106122	0.761819	-0.400173
A0A1D8PS97	Pantoate--beta-alanine ligase	PAN6 CAALFM_CR02580WA orf19.163	A0A0L0P8X9	0.0211268	0.0211268	1	2.03526	1.66892	0.503116	-4.30281	-4.30281	-4.30281	-4.30281	-4.30281	-4.30281
Q5AM72	Patatin-like phospholipase domain-containing protein CaO19.1504 (EC 3.1.1.-)	CAALFM_C201920CA CaO19.1504 CaO19.9080	A0A0L0NS42	0.000222721	0.336284	0.00631073	-3.61944	-3.63696	-4.40039	1.24132	1.16297	1.51733	-3.63168	0.166391	-3.03456
Q5A8H8	Pbp2p	PBP2 orf19.5771 CAALFM_C603940CA	A0A0L0NW21	0.117957	0.117957	1	2.1548	-3.40359	1.95808	-3.40359	-3.40359	-3.40359	-3.40359	-3.40359	-3.40359
A0A1D8PG38	Pdr6p	PDR6 orf19.2094 CAALFM_C200370WA	A0A0L0NUR8	0.108076	0.373901	0.768957	-3.34319	-3.34319	-3.34319	1.53727	-2.56861	0.894427	1.83893	-3.34319	-3.34319
Q5AKV6	Pdx1p	PDX1 orf19.5021 CAALFM_C113830CA	A0A0L0NV75	0.00052447	0.043545	0.182218	-1.7918	-1.60166	-2.01265	-0.197364	0.08825	-0.156532	0.791043	-0.139169	1.41311
A0A1D8PEX7	Pea2p	PEA2 CAALFM_C110640CA	A0A0L0NT11	0.190238	0.184885	0.399364	-6.32912	-6.32912	-6.32912	0.810566	-6.32912	-0.592983	0.886156	-6.32912	2.22426
Q5AME2	Pentafunctional AROM polypeptide [Includes: 3-dehydroquinate synthase (DHQS) (EC 4.2.3.4); 3-phosphoshikimate 1-carboxyvinyltransferase (EC 2.5.1.19) (5-enolpyruvylshikimate-3-phosphate synthase) (EPSP synthase) (EPSPS); Shikimate kinase (SK) (EC 2.7.1.71	ARO1 CAALFM_C400890WA CaO19.12175 CaO19.4704	A0A0L0P802	0.848993	0.251731	0.329415	0.16993	-0.128698	0.408476	0.603134	-1.00379	0.654704	-0.111874	-3.8677	0.0665025
A0A1D8PNA3	Peptide alpha-N-acetyltransferase complex A subunit	orf19.3185 CAALFM_C501870WA	A0A0L0NRM4	0.0021312	0.135196	0.0798594	0.839215	0.850338	0.566076	-3.07738	-0.779342	-7.89386	0.249699	0.631865	-1.04789
A0A1D8PU80	Peptide alpha-N-acetyltransferase complex A subunit	CAALFM_CR10400WA orf19.7617	A0A0L0P1H0	0.373901	2.65749e-05	0.0314217	-6.99467	-6.99467	-6.99467	-6.99467	-6.99467	0.754416	1.39942	1.17697	1.24785
Q5AAR6	Peptide alpha-N-acetyltransferase complex B subunit	orf19.6246 CAALFM_C106650WA	A0A0L0P7M6	0.162726	0.118375	0.710794	-6.46543	-6.46543	-6.46543	0.298231	1.35713	-6.46543	1.252	-6.46543	1.47006
A0A1D8PI95	Peptide hydrolase (EC 3.4.-.-)	APE3 orf19.3591 CAALFM_C208800CA	A0A0L0P6B6	0.0309848	0.205149	0.729372	-0.932618	-1.38508	-1.11002	0.910451	-0.116978	0.397567	0.324609	-1.65373	0.956623
Q5AA00	Peptide hydrolase (EC 3.4.-.-)	orf19.2484 CAALFM_C105670WA	A0A0L0P6A0	0.00121453	0.00125124	0.144939	1.2636	1.86614	1.51933	-7.48745	-7.48745	-7.48745	-4.60312	-7.48745	-5.41232
A0A1D8PDD4	Peptide hydrolase (EC 3.4.-.-)	orf19.775 CAALFM_C104700CA	A0A0L0NUH7	0.373901	0.373901	1	-1.24657	-1.24657	2.49272	-1.24657	-1.24657	-1.24657	-1.24657	-1.24657	-1.24657
Q5AD39	Peptide-methionine-S-sulfoxide reductase	MXR1 orf19.2028 CAALFM_C200960CA	A0A0L0P3U6	0.0119203	0.490707	0.143507	-2.73388	-0.927717	-1.0857	0.419974	1.27328	0.832626	-1.69459	0.826417	-2.09128
Q59KZ2	Peptidyl-prolyl cis-trans isomerase (EC 5.2.1.8)	ESS1 orf19.5196 CAALFM_C104410CA	A0A0L0NT54	0.373901	0.149922	0.117869	-6.40801	-6.40801	-0.432874	-6.40801	-6.40801	-6.40801	1.93444	2.1264	-6.40801
P22011	Peptidyl-prolyl cis-trans isomerase (PPIase) (EC 5.2.1.8) (Cyclophilin) (CPH) (Cyclosporin A-binding protein) (Rotamase)	CYP1 CAALFM_C702380CA CaJ7.0279 CaO19.13826 CaO19.6472	A0A0L0P8F4	0.00468995	0.00399057	0.425009	0.644263	0.443556	0.703432	-0.145569	-1.06219	-0.644606	-0.0243912	-0.463385	-0.478709
A0A1D8PKL0	Peptidyl-prolyl cis-trans isomerase (PPIase) (EC 5.2.1.8) (Fragment)	CYP5 orf19.7421 CAALFM_C306360CA	A0A0L0P003	8.24834e-05	2.13135e-06	0.00316683	-2.2737	-2.42303	-1.96674	0.282871	0.355197	0.121605	0.621777	0.703639	0.677901
Q5ACI8	Peptidyl-prolyl cis-trans isomerase D (PPIase D) (EC 5.2.1.8) (Rotamase D)	CPR6 CAALFM_CR10670WA CaO19.7654	A0A0L0NZ73	0.00220996	0.00547212	0.99453	1.01131	1.35025	0.811572	-0.911896	-1.35206	-1.27094	-1.03005	-0.394896	-3.44653
A0A1D8PJ59	Peptidylprolyl isomerase	orf19.2499 CAALFM_C300950CA	A0A0L0P3X7	0.155339	0.122353	0.519237	-5.8872	-5.8872	-5.8872	1.09834	-5.8872	0.138752	1.67492	-5.8872	1.31061
A0A1D8PTW0	Peroxin	PEX13 CAALFM_CR08870WA orf19.7282	A0A0L0P1F1	1	0.373901	0.373901	-1.61155	-1.61155	-1.61155	-1.61155	-1.61155	-1.61155	-1.61155	2.67402	-1.61155
Q9Y7F0	Peroxiredoxin TSA1-A (EC 1.11.1.15) (Thiol-specific antioxidant protein) (Thioredoxin peroxidase)	TSA1 TSA1A CAALFM_C306180CA CaO19.7417	A0A0L0P0E1	1.94886e-05	0.620362	0.0356115	0.511548	0.417533	0.493007	-1.248	-1.70532	-1.38514	0.454847	-0.496791	0.715057
P0CU34	Peroxiredoxin TSA1-B (EC 1.11.1.15) (Thiol-specific antioxidant protein) (Thioredoxin peroxidase)	TSA1B CAALFM_C306330WA orf19.7398.1	A0A0L0P0E1	1.94886e-05	0.620362	0.0356115	0.511548	0.417533	0.493007	-1.248	-1.70532	-1.38514	0.454847	-0.496791	0.715057
O13289	Peroxisomal catalase (EC 1.11.1.6)	CAT1 CTA1 CAALFM_C106810WA CaO19.13609 CaO19.6229	A0A0L0NTT9	0.000377644	0.0049576	0.196563	-1.84837	-1.89036	-1.88512	0.393908	0.24299	0.0451182	0.303157	0.994763	0.512057
O74711	Peroxisomal targeting signal receptor (PTS1 receptor) (PTS1R) (Peroxin-5)	PEX5 CAALFM_C400150CA CaO19.13085 CaO19.5640	A0A0L0P3B0	2.56182e-06	5.10488e-05	0.645142	-7.8088	-7.8088	-7.8088	0.490313	0.617233	0.572366	0.581321	0.743095	0.476123
Q5ACV4	Peroxisome biogenesis protein	orf19.2113 CAALFM_C200190CA	A0A0L0P2Q1	0.0357224	0.318809	0.031532	0.584532	1.62486	0.1275	-7.06337	-7.06337	-7.06337	0.567274	-1.2379	0.481085
Q59X38	Pescadillo homolog (Nucleolar protein 7 homolog)	NOP7 CAALFM_C209320CA CaO19.11574 CaO19.4093	A0A0L0NUU7	0.0110553	0.00256071	0.119869	0.869528	1.63761	1.35101	-0.301572	-0.583228	-6.98047	-6.98047	-6.98047	-6.98047
A0A1D8PSW1	Pex14p	PEX14 CAALFM_CR04930WA orf19.1805	A0A0L0NPL0	0.0459115	0.35432	0.450983	-1.94858	-2.5041	-2.56031	-1.57424	-0.557493	-0.337622	-2.77214	2.5857	-1.1877
Q5A330	Pex19p	PEX19 CAALFM_CR08600CA orf19.6434	A0A0L0NP75	7.25682e-06	3.69588e-05	0.000858452	-10.0463	-10.0463	-10.0463	-0.0297042	0.0312424	0.133524	0.854019	1.10182	0.959691
Q59WW3	Pex7p	PEX7 orf19.89 CAALFM_C600880WA	A0A0L0NX25	0.133275	1	0.133275	-6.58952	-6.58952	-6.58952	-6.58952	1.81904	2.43265	-6.58952	-6.58952	-6.58952
A0A1D8PEF9	Pfk26p	PFK26 orf19.4753 CAALFM_C108950WA	A0A0L0NSH0	9.29113e-05	9.29113e-05	1	1.37073	1.59387	1.68453	-5.05054	-5.05054	-5.05054	-5.05054	-5.05054	-5.05054
Q5AD28	Phenylalanine--tRNA ligase	MSF1 orf19.2039 CAALFM_C200850WA	A0A0L0P3V5	0.0136845	0.212019	0.486809	-1.22652	-1.50271	-6.35025	0.101892	0.154331	-0.390388	-6.35025	1.78412	0.849716
A0A1D8PCT4	Phenylalanine--tRNA ligase subunit alpha	FRS2 orf19.2960 CAALFM_C102710WA	A0A0L0P0V2	0.520765	0.540228	0.797519	-0.261648	0.193289	0.326092	-0.0658801	-0.0921888	0.0850979	-0.552765	-0.174738	0.318489
A0A1D8PS16	Phenylalanine--tRNA ligase subunit beta	FRS1 CAALFM_CR01760CA orf19.2573	A0A0L0NX89	0.0860681	0.346937	0.0561791	-0.25098	0.134802	-0.481507	0.0616878	0.631993	0.907447	-1.56791	0.0682363	-1.02721
Q59MU3	Phenylpyruvate decarboxylase	ARO10 CAALFM_CR06860CA orf19.1847	A0A0L0P5P6	0.494066	0.945146	0.664047	0.840113	-0.607716	-0.208138	-0.300881	-0.0195642	-0.500203	0.688924	-3.12676	0.54207
Q5AFP8	Pheromone-processing carboxypeptidase KEX1 (EC 3.4.16.6) (Carboxypeptidase D)	KEX1 CAALFM_C700940WA CaJ7.0112 CaO19.7020	A0A0L0P529	0.746028	0.669215	0.90583	-0.000910983	0.0859358	0.0535175	-0.322941	0.237848	0.00584171	-0.172504	-0.312872	0.294425
A0A1D8PI19	Phm7p	PHM7 orf19.2170 CAALFM_C208140CA	A0A0L0P0W1	0.214737	0.127971	0.266678	-0.858697	-1.3755	-1.67353	-1.64778	0.242235	-0.120053	0.0788751	1.67263	0.115556
Q59WE5	Pho100p	PHO100 orf19.4424 CAALFM_C107430WA	A0A0L0NZX8	0.000249696	0.000722915	0.148264	-7.74962	-5.23478	-6.01917	0.218822	0.596366	0.320751	0.777724	0.435217	0.972452
A0A1D8PRR1	Pho81p	PHO81 CAALFM_CR00590WA orf19.7475	A0A0L0P5D1	1	1	1	-3.20343e-16	-3.20343e-16	-3.20343e-16	-3.20343e-16	-3.20343e-16	-3.20343e-16	-3.20343e-16	-3.20343e-16	-3.20343e-16
A0A1D8PI08	Pho86p	PHO86 orf19.2199 CAALFM_C207820CA	A0A0L0P5I6	0.0781685	0.284713	0.672765	-6.66767	-6.66767	-6.66767	-0.779939	1.06732	-0.460288	2.27002	-6.66767	-0.448941
A0A1D8PTX9	Pho88p	PHO88 CAALFM_CR09320CA orf19.7327	A0A0L0NZY3	0.00375424	0.819696	0.0166889	-0.500018	-0.0720256	-0.280142	0.326935	0.471012	0.380054	-0.626467	-0.117551	0.00972083
Q59VZ6	Pho91p	PHO91 orf19.3663 CAALFM_C102050CA	A0A0L0P0Z0	0.000174756	0.00544912	0.137577	-6.97939	-6.97939	-6.97939	0.586141	0.95909	0.826587	0.255175	-0.170741	0.744647
Q5A7R0	Phosphatase	orf19.5406 CAALFM_C300570CA	A0A0L0P7Y6	0.233195	0.373901	0.70664	-8.05054	-8.05054	-8.05054	1.36081	-8.05054	-0.578259	-8.05054	-8.05054	2.52088
A0A1D8PL33	Phosphatase	orf19.4185 CAALFM_C400580WA	A0A0L0NWP8	0.373901	1	0.373901	-4.57389	-4.57389	-4.57389	3.11505	-4.57389	-4.57389	-4.57389	-4.57389	-4.57389
A0A1D8PF54	Phosphate transporter	PHO84 orf19.655 CAALFM_C111480WA	A0A0L0NU70	0.152488	0.0456326	0.0586493	-11.8463	-11.8463	-11.8463	-7.28419	-2.23964	-1.2119	0.565467	2.22695	1.12962
A0A1D8PMD1	Phosphate-sensing transcription factor	PHO4 orf19.1253 CAALFM_C405680WA	A0A0L0NNS0	1	1	1	-3.20343e-16	-3.20343e-16	-3.20343e-16	-3.20343e-16	-3.20343e-16	-3.20343e-16	-3.20343e-16	-3.20343e-16	-3.20343e-16
Q5ALW4	Phosphatidate phosphatase	SMP2 orf19.1462 CAALFM_C201550WA	A0A0L0NVD6	0.000683993	0.00238755	0.560714	-3.65423	-3.27507	-3.14839	0.574301	0.850331	0.364766	0.753125	0.483545	0.0584303
A0A1D8PPL4	Phosphatidylglycerophosphatase	orf19.3449.2 CAALFM_C601340CA	A0A0L0NQ22	0.00934369	0.00934369	1	1.71172	0.797265	1.94207	-5.37953	-5.37953	-5.37953	-5.37953	-5.37953	-5.37953
A0A1D8PPT0	Phosphatidylinositol 4,5-bisphosphate-binding protein	SLM2 orf19.3505 CAALFM_C602060WA	A0A0L0P7W3	0.0017865	0.358724	0.00241357	-7.1867	-7.1867	-2.23535	1.74357	1.41188	1.0958	-2.04412	-7.1867	-1.40432
A0A1D8PCX6	Phosphatidylinositol 4-phosphate-binding protein	GGA2 orf19.3006 CAALFM_C103130CA	A0A0L0P038	0.0010543	0.0353882	0.198723	-1.8205	-2.05838	-1.03026	0.0125698	0.070525	-0.0273497	0.304781	1.30705	0.30745
Q5AP66	Phosphatidylinositol transfer protein SFH5 (PITP SFH5)	SFH5 CAALFM_C110270CA CaO19.12362 CaO19.4897	A0A0L0NP68	0.00851499	0.0323981	0.21538	-1.19219	-9.21562	-2.20757	1.00459	0.171432	0.890567	-0.646949	0.565255	0.309696
A0A1D8PQN8	Phosphatidylinositol-3-/phosphoinositide 5-phosphatase	orf19.7052 CAALFM_C700670CA	A0A0L0NRM8	0.260836	0.116241	0.813049	-4.6752	-4.6752	-4.6752	-0.619547	-4.6752	1.70632	-4.6752	1.31514	1.26416
A0A1D8PEV5	Phosphatidylinositol-3-phosphatase	SAC1 orf19.4865 CAALFM_C109990WA	A0A0L0NQA4	0.853693	0.696133	0.580679	0.514667	0.0769761	-0.685312	-0.456302	0.509343	0.182491	-0.807007	0.591555	-0.918314
A0A1D8PLB6	Phosphatidylinositol-3-phosphate-binding protein	BEM1 orf19.4645 CAALFM_C401410WA	A0A0L0NY05	0.00101827	0.00101827	1	1.47208	1.86243	1.31272	-5.82956	-5.82956	-5.82956	-5.82956	-5.82956	-5.82956
Q5ABC5	Phosphatidylserine decarboxylase proenzyme 1, mitochondrial (EC 4.1.1.65) [Cleaved into: Phosphatidylserine decarboxylase 1 beta chain; Phosphatidylserine decarboxylase 1 alpha chain]	PSD1 CAALFM_C100610WA CaO19.13466 CaO19.6045 orf19.6045	A0A0L0P467	0.00840867	0.00840867	1	2.04416	1.08858	1.35522	-4.97595	-4.97595	-4.97595	-4.97595	-4.97595	-4.97595
Q5AK66	Phosphatidylserine decarboxylase proenzyme 2 (EC 4.1.1.65) [Cleaved into: Phosphatidylserine decarboxylase 2 beta chain; Phosphatidylserine decarboxylase 2 alpha chain]	PSD2 CAALFM_C504680WA CaO19.3954 orf19.3954	A0A0L0NYI5	0.000388025	0.000388025	1	1.68875	1.53337	1.22938	-3.48216	-3.48216	-3.48216	-3.48216	-3.48216	-3.48216
A0A1D8PGI8	Phospho-2-dehydro-3-deoxyheptonate aldolase (EC 2.5.1.54) (3-deoxy-D-arabino-heptulosonate 7-phosphate synthase) (DAHP synthase) (Phospho-2-keto-3-deoxyheptonate aldolase)	ARO3 orf19.1517 CAALFM_C202030WA	A0A0L0P7D4	0.894888	0.0288232	0.411334	0.0445429	0.28827	0.0374457	0.819702	-1.63326	0.459791	-0.427061	-0.688335	-0.161517
P79023	Phospho-2-dehydro-3-deoxyheptonate aldolase, tyrosine-inhibited (EC 2.5.1.54) (3-deoxy-D-arabino-heptulosonate 7-phosphate synthase) (DAHP synthase) (Phospho-2-keto-3-deoxyheptonate aldolase)	ARO4 CAALFM_C105110CA CaO19.11542 CaO19.4060	A0A0L0P764	0.878189	0.00990152	0.00646661	0.0574581	0.367233	0.256359	0.1915	0.127551	0.320149	-0.856956	-0.273401	-0.706744
Q5AKW4	Phosphoacetylglucosamine mutase (PAGM) (EC 5.4.2.3) (Acetylglucosamine phosphomutase) (N-acetylglucosamine-phosphate mutase)	AGM1 orf19.5013 CAALFM_C113760WA	A0A0L0NU96	0.565978	0.0193739	0.0124973	0.376564	0.00610383	0.572726	0.413174	0.237328	0.721929	-2.62684	-0.42974	-2.77514
Q5A0Z0	Phosphoadenylyl-sulfate reductase (Thioredoxin)	MET16 orf19.3106 CAALFM_C407030WA	A0A0L0NZS5	1	1	1	-3.20343e-16	-3.20343e-16	-3.20343e-16	-3.20343e-16	-3.20343e-16	-3.20343e-16	-3.20343e-16	-3.20343e-16	-3.20343e-16
A0A1D8PRM7	Phosphoenolpyruvate carboxykinase	PCK1 CAALFM_CR00200WA orf19.7514	A0A0L0NZP1	0.442036	0.190757	0.207817	-2.22661	-3.5578	-2.11538	-0.982796	-2.57787	-2.57778	2.46736	-0.417488	0.43362
A0A1D8PSA9	Phosphoglucomutase	PGM2 CAALFM_CR02820WA orf19.2841	A0A0L0NUM7	0.000238327	0.260012	0.000413955	-0.411212	-0.615579	-0.416722	0.746056	0.826933	0.621121	-0.818367	-0.407626	-0.899456
Q5A3K7	Phosphoglycerate dehydrogenase	SER33 orf19.5263 CAALFM_C112030WA	A0A0L0P227	0.488429	0.808793	0.916042	-0.156728	0.156279	0.137186	-0.108301	0.0971826	-0.123019	-0.356353	0.39344	-0.1869
Q5ABB4	Phosphoglycerate mutase	orf19.6056 CAALFM_C100520WA	A0A0L0P8E7	0.000269067	0.000269067	1	1.34199	1.59286	1.75991	-6.60231	-6.60231	-6.60231	-6.60231	-6.60231	-6.60231
Q59VM6	Phosphoglycerate mutase (EC 5.4.2.11)	GPM2 orf19.1067 CAALFM_C104320WA	A0A0L0P3P2	0.000537555	0.000537555	1	1.7808	1.28165	1.63429	-7.72679	-7.72679	-7.72679	-7.72679	-7.72679	-7.72679
P82612	Phosphoglycerate mutase (PGAM) (EC 5.4.2.11) (BPG-dependent PGAM) (MPGM) (Phosphoglyceromutase)	GPM1 CAALFM_C203270WA CaO19.8522 CaO19.903	A0A0L0NWT7	0.386616	0.660104	0.244947	0.167666	-0.172202	-0.175061	0.159781	-0.17631	0.424685	-0.0455049	-0.0269981	-0.306197
A0A1D8PIH6	Phosphoinositide 5-phosphatase	INP51 orf19.1373 CAALFM_C209770CA	A0A0L0P1M8	2.31739e-06	2.31739e-06	1	1.59062	1.50261	1.6245	-6.39471	-6.39471	-6.39471	-6.39471	-6.39471	-6.39471
A0A1D8PF62	Phospholipase (EC 3.1.4.4)	PLD1 orf19.1161 CAALFM_C111590WA	A0A0L0P056	0.135586	0.174881	0.831371	0.977047	0.458851	0.0335936	-1.06935	0.354903	-1.22065	-0.720872	0.44124	-1.04532
A0A1D8PNY1	Phospholipid scramblase	orf19.3929 CAALFM_C504420WA	A0A0L0NWV0	0.00342201	0.211595	0.409453	-3.0923	-0.861022	-7.74155	0.611989	0.561963	0.98624	0.501075	-7.74155	0.942544
A0A1D8PCB0	Phospholipid:diacylglycerol acyltransferase	LRO1 orf19.6018 CAALFM_C100870WA	A0A0L0P646	0.0193306	0.38273	0.117172	-2.27383	-2.76758	-2.51722	1.21496	0.222052	1.55387	-1.95067	0.774768	-3.67483
Q5ADR3	Phospholipid-transporting ATPase (EC 3.6.3.1)	orf19.6778 CAALFM_C307230WA	A0A0L0NRF8	0.102309	0.133074	0.303493	-0.869066	-1.56267	-1.14875	-0.913292	0.2675	-0.165351	1.52127	0.627316	-0.68632
A0A1D8PDD2	Phospholipid-transporting ATPase (EC 3.6.3.1)	orf19.783 CAALFM_C104630CA	A0A0L0NTH8	5.46353e-05	5.46353e-05	1	1.38051	1.26238	1.53601	-2.45067	-2.45067	-2.45067	-2.45067	-2.45067	-2.45067
A0A1D8PLQ7	Phospholipid-transporting ATPase (EC 3.6.3.1)	orf19.2680 CAALFM_C403110WA	A0A0L0NXH3	0.373901	0.119934	0.224326	-2.02947	-2.02947	-2.02947	0.392353	-2.02947	-2.02947	1.77148	-2.02947	1.48737
A0A1D8PLH0	Phosphomevalonate kinase (EC 2.7.4.2)	ERG8 orf19.4606 CAALFM_C401870CA	A0A0L0NT01	0.525509	0.027679	0.061433	0.00684032	-0.983425	-2.39138	-0.810459	0.371921	-0.869101	0.657886	1.00586	0.379846
A0A1D8PKB0	Phosphopantothenate--cysteine ligase	orf19.7357 CAALFM_C305760WA	A0A0L0P855	0.0267618	0.381283	0.02205	-0.413787	0.30828	0.439251	-1.22453	-0.838205	-1.41871	0.0731462	0.953836	0.38391
Q5A868	Phosphopantothenoylcysteine decarboxylase complex subunit	CAALFM_CR00980CA orf19.3260	A0A0L0P461	0.0112719	0.0112719	1	1.35558	1.01872	2.07635	-4.92518	-4.92518	-4.92518	-4.92518	-4.92518	-4.92518
A0A1D8PGZ0	Phosphoprotein phosphatase	orf19.843 CAALFM_C203780CA	A0A0L0P0H7	0.0237322	0.0237322	1	1.94402	1.55415	0.342303	-2.66223	-2.66223	-2.66223	-2.66223	-2.66223	-2.66223
Q59WC6	Phosphorelay intermediate protein YPD1	YPD1 CAALFM_C107240WA CaO19.11923 CaO19.4443	A0A0L0NW20	0.373901	0.300166	0.443635	-6.94944	-6.94944	-6.94944	0.858605	-6.94944	-6.94944	2.66808	-6.94944	-0.35414
Q5ADV2	Phosphoribomutase	orf19.6739 CAALFM_C307490WA	A0A0L0NXJ4	0.000444539	0.00322879	0.894364	-2.38805	-2.1553	-3.04392	0.481215	0.318096	0.710184	0.19445	0.822396	0.347073
Q92210	Phosphoribosylaminoimidazole carboxylase (EC 4.1.1.21) (AIR carboxylase) (AIRC)	ADE2 CAALFM_C304520CA CaO19.13327 CaO19.5906	A0A0L0P8S7	0.00893022	0.141749	0.549366	0.454968	0.808359	0.400062	-0.539558	-0.284582	-1.14892	0.504544	-1.4899	-0.279588
A0A1D8PRQ1	Phosphoribosylaminoimidazolesuccinocarboxamide synthase	ADE1 CAALFM_CR00510CA orf19.7484	A0A0L0NVV5	0.0209585	0.0001728	0.112595	0.756784	0.73201	0.952094	-1.1854	0.297132	-0.145767	-1.04509	-1.71123	-1.50498
Q59MZ5	Phosphoribosylformylglycinamidine synthase	ADE6 CAALFM_CR04740CA orf19.6317	A0A0L0NNA8	0.00708805	5.16981e-05	0.0340942	0.782306	0.870704	0.915285	-0.0119087	-0.863952	0.174656	-1.79646	-1.25632	-2.4019
A0A1D8PGS7	Phosphoribosylglycinamide formyltransferase	ADE8 orf19.5789 CAALFM_C203090CA	A0A0L0NRH6	0.0358089	0.0358089	1	2.05346	0.115002	1.89882	-7.34281	-7.34281	-7.34281	-7.34281	-7.34281	-7.34281
Q59P52	Phosphoserine aminotransferase (EC 2.6.1.52)	SER1 orf19.5484 CAALFM_C206210CA	A0A0L0NVK8	0.203772	0.280737	0.113535	0.0313516	-0.124164	0.142513	0.0152324	0.431857	0.253309	-0.652024	-0.636885	0.170773
Q5A0H3	Phosphoserine phosphatase	SER2 orf19.5838 CAALFM_C202690WA	A0A0L0NVG9	0.0118857	0.143825	0.051742	-5.30717	-5.30717	-5.30717	1.42825	0.379695	1.61779	-0.571844	-5.30717	0.220215
Q59TZ8	Phosphotransferase (EC 2.7.1.-)	GLK1 CAALFM_CR07150WA orf19.734	A0A0L0P5H2	0.0016578	0.795695	0.03171	0.296535	0.056905	0.399954	-0.764593	-0.872478	-1.01612	0.388666	0.691998	-0.220719
Q9UW12	pH-response regulator protein palA/RIM20	RIM20 ENX3 CAALFM_C109380WA CaO19.12263 CaO19.4800	A0A0L0P5B4	0.154269	0.00800856	0.116733	-1.36199	-2.40324	-1.4012	2.05255	1.93887	-6.03873	-6.03873	-6.03873	-6.03873
Q9UW13	pH-response regulator protein palF/RIM8	RIM8 PRR1 CAALFM_C100150CA CaO19.13510 CaO19.6091	A0A0L0NSL1	0.122658	0.122658	1	1.67772	2.05098	-2.07886	-2.07886	-2.07886	-2.07886	-2.07886	-2.07886	-2.07886
Q59YK4	pH-response regulator protein palH/RIM21	RIM21 CAALFM_C501950CA CaO19.10686 CaO19.3176	A0A0L0NRL9	0.373901	0.125453	0.742551	-5.55828	-5.55828	-5.55828	2.44475	-5.55828	-5.55828	-5.55828	0.536381	0.984051
O13318	pH-responsive protein 2 (pH-regulated protein 2)	PHR2 CAALFM_C100220WA CaO19.13500 CaO19.6081	A0A0L0P1T6	0.000133818	0.000117617	0.0214891	1.55379	1.23864	1.42154	-1.94521	-1.97311	-2.07532	-2.55655	-5.4896	-3.61244
Q5ANE7	Pin3p	PIN3 orf19.5956 CAALFM_C304880WA	A0A0L0NWI1	0.107863	0.107863	1	2.55828	0.575761	0.67483	-8.02237	-8.02237	-8.02237	-8.02237	-8.02237	-8.02237
A0A1D8PJ01	Plasma membrane ATPase (EC 3.6.3.6)	PMA1 orf19.5383 CAALFM_C300720WA	A0A0L0P327	0.000583663	0.0140369	0.409845	-0.502419	-0.391257	-0.345851	0.159552	0.0546036	0.109558	0.03151	0.18191	0.437112
Q5A0L4	Plc2p	PLC2 orf19.5797 CAALFM_C203040WA	A0A0L0P5S6	0.000281205	0.00683595	0.00075805	-1.45369	-2.31742	-1.39775	0.855449	1.1524	0.918961	-0.463188	-0.70141	-0.337324
Q5ANA3	Pleiotropic ABC efflux transporter of multiple drugs CDR1 (Pleiotropic drug resistance protein CDR1)	CDR1 CAALFM_C305220WA CaO19.13421 CaO19.6000	A0A0L0P320	0.0231725	0.00543666	0.00685443	-0.26612	-0.164244	-0.511493	0.498544	0.766812	1.23319	-1.7693	-1.05423	-1.57994
A0A1D8PHH2	Png2p	PNG2 orf19.6877 CAALFM_C205660WA	A0A0L0NVR6	1.28642e-06	1.28642e-06	1	1.54211	1.64418	1.56606	-12.3641	-12.3641	-12.3641	-12.3641	-12.3641	-12.3641
Q5AI15	Polyadenylate-binding protein, cytoplasmic and nuclear (PABP) (Poly(A)-binding protein) (Polyadenylate tail-binding protein)	PAB1 CAALFM_C103370WA CaO19.10555 CaO19.3037	A0A0L0P4V3	0.115322	0.340816	0.13356	-0.052557	0.0525036	0.0242849	0.236103	0.131756	0.0445841	-0.0351365	-0.540935	0.0195623
A0A1D8PFY0	Polyamine acetyltransferase	orf19.7269 CAALFM_C114500CA	A0A0L0NRU3	0.00702792	0.00155472	0.689434	0.750319	0.482998	0.803919	-0.0499063	-0.968405	-0.975528	-0.352221	-0.623503	-0.403046
Q5A1M3	Potential protein lysine methyltransferase SET5 (EC 2.1.1.-) (SET domain-containing protein 5)	SET5 CAALFM_C500950CA CaO19.1972 CaO19.9528	A0A0L0P0W9	0.116712	0.246677	0.228991	-6.97072	-6.97072	-6.97072	-6.97072	1.90278	1.79108	-6.97072	-1.60392	0.517132
Q59Z57	Prb1p	PRB1 orf19.2242 CAALFM_C206880CA	A0A0L0NZS9	1	0.0174308	0.0174308	-6.86129	-6.86129	-6.86129	-6.86129	-6.86129	-6.86129	1.35263	0.947415	2.15905
A0A1D8PK48	Prefoldin subunit 3	orf19.5985 CAALFM_C305120CA	A0A0L0NND8	0.00370398	0.0128246	0.228941	-8.74288	-8.74288	-8.74288	-0.344968	0.382001	0.494057	0.260507	1.40372	0.722809
Q5A435	Prefoldin subunit 4	orf19.1273 CAALFM_C405860WA	A0A0L0NS19	0.147668	0.147668	1	2.48513	-4.56617	1.63491	-4.56617	-4.56617	-4.56617	-4.56617	-4.56617	-4.56617
Q59VX1	Prefolding complex chaperone subunit	orf19.3687 CAALFM_C102300WA	A0A0L0P0S7	0.0334298	0.0504859	0.76879	-8.44083	-8.44083	-8.44083	-0.725596	1.14358	1.0127	-0.462093	0.0897275	1.24461
Q5A7Q3	Pre-mRNA-splicing factor PRP46 (Pre-mRNA-processing protein 46)	PRP46 CAALFM_C300500CA CaO19.12868 CaO19.5413	A0A0L0P724	0.118245	0.118245	1	-3.48466	2.16799	1.95631	-3.48466	-3.48466	-3.48466	-3.48466	-3.48466	-3.48466
Q5AMP2	Prephenate dehydrogenase (NADP(+))	TYR1 orf19.4605 CAALFM_C401880WA	A0A0L0NSI8	0.117884	0.117884	1	1.72713	1.91993	-1.87736	-1.87736	-1.87736	-1.87736	-1.87736	-1.87736	-1.87736
Q5AB15	Pre-rRNA-processing protein IPI3	IPI3 CAALFM_C106760CA CaO19.13614 CaO19.6234	A0A0L0NWL1	0.116719	0.116719	1	-3.78284	2.02871	2.14112	-3.78284	-3.78284	-3.78284	-3.78284	-3.78284	-3.78284
Q59RA0	Pre-rRNA-processing protein RIX1	RIX1 CAALFM_C405230CA CaO19.14152 CaO19.6862	A0A0L0P5H1	0.240434	0.121516	0.231811	-0.509218	-0.377096	-0.0601915	0.0121215	-0.270328	-0.0162923	-0.130181	0.707211	0.257703
Q5AEM8	Presequence translocated-associated motor subunit PAM17, mitochondrial	PAM17 CAALFM_C302500WA CaO19.240 CaO19.7870	A0A0L0NTR2	0.11886	0.981865	0.12004	-8.70017	1.0302	1.27069	-8.70017	-8.70017	-8.70017	1.02923	-8.70017	1.31728
Q59PW0	Probable cell wall mannoprotein PIR32	PIR32 PIR3 CAALFM_C107620CA CaO19.10299 CaO19.2783	A0A0L0NRF1	0.0363939	0.145249	0.664079	-11.9104	-11.9104	-11.9104	1.03763	-0.447751	-0.0326333	0.924651	-11.9104	1.73858
Q5AG86	Probable cytosolic iron-sulfur protein assembly protein 1	CIA1 CAALFM_C502730CA CaO19.11769 CaO19.4293	A0A0L0P7N7	0.194581	0.194581	1	-3.25641	1.14272	2.5992	-3.25641	-3.25641	-3.25641	-3.25641	-3.25641	-3.25641
Q5AKW3	Probable endonuclease LCL3 (EC 3.1.-.-)	LCL3 CAALFM_C113770CA CaO19.12481 CaO19.5014	A0A0L0NUP7	8.64812e-05	0.27529	0.033525	-3.33273	-3.33273	-3.33273	0.979764	1.27812	1.2281	-3.33273	-1.88407	0.670937
Q5A216	Probable kinetochore protein NDC80	NDC80 CAALFM_CR02680WA CaO19.10345 CaO19.2827	A0A0L0P8G4	0.0442382	0.217018	0.754456	-9.31034	-9.31034	-9.31034	1.19215	-0.942552	1.15759	1.64168	-1.54845	-1.00866
Q5AI37	Probable metalloprotease ARX1 (EC 3.-.-.-) (Associated with ribosomal export complex protein 1)	ARX1 CAALFM_C103230CA CaO19.10533 CaO19.3015	A0A0L0NU16	0.000781459	0.0629646	0.191516	0.967897	1.20842	0.785973	-3.02024	-7.45591	-1.48739	0.358547	0.305058	-7.45591
Q5APF5	Probable mitochondrial transport protein (Fungal sideroflexin)	orf19.4811 CAALFM_C109470CA	A0A0L0NQY6	0.0021725	0.0021725	1	1.10373	1.83158	1.67917	-6.0715	-6.0715	-6.0715	-6.0715	-6.0715	-6.0715
Q5A786	Profilin	PFY1 orf19.5076 CAALFM_C108030WA	A0A0L0P0L7	0.000691438	0.00110418	0.428196	0.763334	0.906637	0.726187	-0.248615	-0.890805	-0.503073	-0.347002	-1.47196	-0.888083
A0A1D8PJT2	Prohibitin subunit	orf19.357 CAALFM_C303590WA	A0A0L0NTS3	0.0929823	0.255372	0.417644	0.0202454	0.48788	0.222947	-0.224996	-0.742566	0.034974	0.0508275	-0.403783	0.197647
Q5AND0	Prohibitin subunit	PHB2 orf19.5973 CAALFM_C305030WA	A0A0L0NXZ6	0.0186354	0.0175076	0.369398	0.482114	0.439788	0.960234	-0.14995	-0.299484	-0.565262	-0.314143	-1.50764	-0.404481
Q5AMN0	Proliferating cell nuclear antigen	POL30 orf19.4616 CAALFM_C401770WA	A0A0L0P0U5	0.191413	0.998188	0.234933	-0.310153	0.0158418	-0.433305	-0.36443	0.751181	0.511039	-0.50248	-0.585763	0.244434
Q59R20	Proline--tRNA ligase	orf19.6701 CAALFM_C703660CA	A0A0L0P873	0.0102576	0.000268671	0.0547415	0.725552	0.976692	0.859196	-0.670785	0.302125	-0.430758	-1.81566	-1.059	-2.34039
A0A1D8PHU2	Proteasome assembly chaperone 2	orf19.2278 CAALFM_C207220WA	A0A0L0NRJ2	0.0197729	0.0204126	0.244463	0.447801	0.871832	0.653701	-0.620123	0.0408043	0.0269543	-0.322138	-9.29755	-0.447677
A0A1D8PK85	Proteasome core particle subunit beta 1	PRE3 orf19.6991 CAALFM_C305560WA	A0A0L0NTU9	0.281861	0.894776	0.484864	-0.0665601	0.500974	0.515187	0.729684	-9.32738	-9.32738	0.668097	-9.32738	0.9626
A0A1D8PU67	Proteasome core particle subunit beta 2	PUP1 CAALFM_CR10300WA orf19.7605	A0A0L0NSG9	0.048267	0.000459782	0.00175573	-1.14952	-2.00344	-1.5736	-0.386458	-0.349083	-1.0841	0.810996	1.16857	0.955887
A0A1D8PRB6	Proteasome core particle subunit beta 3	PUP3 orf19.1336 CAALFM_C703390CA	A0A0L0P708	0.000741719	0.000741719	1	1.25028	1.79225	1.65319	-8.93294	-8.93294	-8.93294	-8.93294	-8.93294	-8.93294
Q5AJZ5	Proteasome core particle subunit beta 4	PRE1 orf19.4025 CAALFM_C505310WA	A0A0L0NSV3	0.0840468	0.11936	0.85932	-0.100103	0.929735	0.823624	0.0460759	-0.929232	-0.450841	-1.08267	-1.52549	0.36013
Q59Z65	Proteasome core particle subunit beta 5	PRE2 orf19.2233 CAALFM_C206820CA	A0A0L0NTA0	0.00555331	0.00555331	1	1.64074	1.94718	0.97905	-6.78605	-6.78605	-6.78605	-6.78605	-6.78605	-6.78605
A0A1D8PLK1	Proteasome core particle subunit beta 6	orf19.2755 CAALFM_C402470CA	A0A0L0NU02	0.288821	0.00274095	0.0249437	0.430671	0.798811	0.310181	0.596781	-0.276649	0.0913768	-1.05543	-1.35807	-1.32873
A0A1D8PQW1	Proteasome endopeptidase complex (EC 3.4.25.1)	PRE10 orf19.6582 CAALFM_C701470CA	A0A0L0P4E0	0.518881	0.019533	0.0518665	-0.533068	-0.486116	-0.503021	-0.894594	0.0231865	-0.226665	0.193848	0.900972	0.555327
Q59PZ1	Proteasome endopeptidase complex (EC 3.4.25.1)	PUP2 CAALFM_CR06750CA orf19.709	A0A0L0P5G7	0.065949	0.197177	0.104025	-0.184487	-0.134693	-0.113657	-0.653124	-0.210349	-0.600209	0.145518	0.986564	0.0530502
A0A1D8PSS4	Proteasome endopeptidase complex (EC 3.4.25.1)	PRE6 CAALFM_CR04550WA orf19.544.1	A0A0L0NUH3	3.47505e-05	0.0575812	0.908025	-2.03281	-2.46271	-2.17057	0.384677	0.395353	0.556337	0.740223	-0.899683	1.03864
A0A1D8PRH6	Proteasome endopeptidase complex (EC 3.4.25.1)	PRE5 orf19.7178 CAALFM_C704020CA	A0A0L0P278	0.203527	0.763829	0.234985	0.293988	-0.335924	0.179895	-0.578747	-0.171788	-0.148284	0.1051	0.599575	-0.324728
A0A1D8PJ20	Proteasome endopeptidase complex (EC 3.4.25.1)	SCL1 orf19.5378 CAALFM_C300770CA	A0A0L0P331	0.000123386	0.000123386	1	1.56798	1.74825	1.4101	-8.37749	-8.37749	-8.37749	-8.37749	-8.37749	-8.37749
A0A1D8PTY6	Proteasome endopeptidase complex (EC 3.4.25.1)	PRE8 CAALFM_CR09380WA orf19.7335	A0A0L0NYR2	0.016929	0.016929	1	1.65915	0.676871	2.07316	-7.42359	-7.42359	-7.42359	-7.42359	-7.42359	-7.42359
Q5A0L8	Proteasome regulatory particle base subunit	PR26 orf19.5793 CAALFM_C203060WA	A0A0L0P638	0.0693341	0.539956	0.0857948	0.0230925	-0.380144	0.0222313	0.515307	0.0989746	0.357138	-0.14463	-1.07891	0.057673
A0A1D8PIV7	Proteasome regulatory particle base subunit	RPT2 orf19.5440 CAALFM_C300290WA	A0A0L0P8H8	0.378306	0.0126258	0.000837436	0.603751	-0.00729162	0.897532	0.39294	0.0906055	0.286893	-2.19642	-1.31346	-1.3073
A0A1D8PMQ4	Proteasome regulatory particle base subunit	RPT5 orf19.3123 CAALFM_C406870WA	A0A0L0P7G3	0.128926	0.712677	0.300547	-0.173549	-0.135608	-0.840301	-0.29515	0.583184	0.721524	-0.738796	0.478964	-0.536411
A0A1D8PFL7	Proteasome regulatory particle base subunit	RPN1 orf19.4956 CAALFM_C113300CA	A0A0L0NPV0	0.00157383	0.00157383	1	1.74848	1.1434	1.76755	-7.83955	-7.83955	-7.83955	-7.83955	-7.83955	-7.83955
Q5A2A0	Proteasome regulatory particle base subunit	RPT1 orf19.441 CAALFM_C105240CA	A0A0L0NNR5	0.404847	0.165397	0.233189	-0.325503	-0.413721	-0.464356	-0.606555	-0.0593861	-0.0978339	-0.120049	1.09047	0.171251
A0A1D8PI93	Proteasome regulatory particle base subunit	RPT6 orf19.3593 CAALFM_C208780WA	A0A0L0P5C4	0.672288	0.46817	0.635406	-0.457483	-0.307986	0.0843962	0.411219	-0.370898	-0.358544	-0.47853	-0.163026	0.933431
Q59X29	Proteasome regulatory particle base subunit	RPN10 orf19.4102 CAALFM_C206150CA	A0A0L0NXI7	0.161451	0.389066	0.718109	-0.964112	-1.21587	-1.01839	1.12463	-1.50111	0.797074	0.104368	-9.3421	1.14754
A0A1D8PNA8	Proteasome regulatory particle lid subunit	RPN8 orf19.3168 CAALFM_C502030WA	A0A0L0NZN9	0.0770898	0.535325	0.385924	0.360808	-0.161962	0.435146	-0.171032	-0.520416	-0.235253	0.413416	-0.617435	0.0723401
A0A1D8PLW8	Proteasome regulatory particle lid subunit	RPN6 orf19.1299 CAALFM_C403790WA	A0A0L0P2B2	0.00183177	0.0300042	0.409701	0.890264	0.792373	0.585877	-1.27443	-0.386567	-1.37194	-0.0540332	-1.85434	0.149398
A0A1D8PD15	Proteasome regulatory particle lid subunit	RPN3 orf19.3054 CAALFM_C103520WA	A0A0L0NWG6	0.00813819	0.0305781	0.785199	0.782306	0.712882	0.402464	-0.252693	-1.24995	-0.339651	0.204667	-1.2442	-0.525543
A0A1D8PTV0	Proteasome regulatory particle lid subunit	RPN7 CAALFM_CR08910CA orf19.7286	A0A0L0NQ00	0.00127484	0.00795894	0.0714818	0.733833	1.04473	0.716697	-0.735167	-1.93427	-1.71769	0.0880287	-0.807131	-0.269385
A0A1D8PDB0	Proteasome regulatory particle lid subunit	orf19.1058 CAALFM_C104230WA	A0A0L0P3W8	0.133142	0.133142	1	2.4339	-6.89476	1.82279	-6.89476	-6.89476	-6.89476	-6.89476	-6.89476	-6.89476
Q59SD0	Proteasome regulatory particle lid subunit	orf19.213 CAALFM_C208930WA	A0A0L0NUD9	0.00224529	0.00160146	0.297468	-0.805559	-1.16809	-1.24857	0.0537086	0.425804	0.208102	0.476433	0.575959	0.193582
A0A1D8PGA6	Proteasome regulatory particle lid subunit	orf19.1993 CAALFM_C201320WA	A0A0L0P7U8	0.0077056	0.0159991	0.426704	1.16025	1.43827	0.559531	-1.6027	-1.73178	-1.2884	-1.62298	-0.173446	-1.59879
A0A1D8PFZ8	Proteasome regulatory particle lid subunit	orf19.7264 CAALFM_C114460WA	A0A0L0NS44	0.0108414	0.290157	0.98929	-0.838699	-0.96738	-0.812971	0.417585	0.490739	-0.109663	-0.460173	1.23386	-0.704409
A0A1D8PP77	Proteasome regulatory particle lid subunit	RPN5 orf19.4032 CAALFM_C505380WA	A0A0L0P019	0.000306749	0.0587006	0.459123	-4.1439	-4.44103	-5.21839	0.0355257	0.449927	0.307034	0.277159	1.60466	-0.0153417
A0A1D8PMQ0	Proteasome regulatory particle lid subunit	orf19.3122.2 CAALFM_C406880CA	A0A0L0P772	0.254655	0.254655	1	-8.72717	2.88928	0.654859	-8.72717	-8.72717	-8.72717	-8.72717	-8.72717	-8.72717
A0A1D8PNC8	Proteasome subunit beta (EC 3.4.25.1)	orf19.4230 CAALFM_C502230WA	A0A0L0NUE9	0.000163983	0.0451992	0.951817	-4.1706	-4.70644	-4.22576	0.442862	0.436502	0.734963	0.842527	-0.964467	1.11776
Q59PE7	Protein BCP1	BCP1 CAALFM_C112760WA CaO19.13702 CaO19.6346	A0A0L0P960	0.0954558	0.127276	0.557261	-6.7435	-6.7435	-6.7435	1.81056	-0.0239792	-0.0161277	-0.775655	1.24855	-0.911362
Q5ACL9	Protein BFR2	BFR2 CAALFM_CR10470CA CaO19.7624	A0A0L0NQG2	0.00042703	0.00042703	1	1.75279	1.5673	1.28105	-4.66663	-4.66663	-4.66663	-4.66663	-4.66663	-4.66663
Q59WG7	Protein BIG1	BIG1 CAALFM_C110830WA CaO19.2334 CaO19.9870	A0A0L0P299	0.000246273	0.000246273	1	1.30478	1.67644	1.66665	-5.2434	-5.2434	-5.2434	-5.2434	-5.2434	-5.2434
Q5AFT3	Protein CFT1 (Cleavage factor two protein 1)	CFT1 CAALFM_C402430WA CaO19.10274 CaO19.10275 CaO19.10276 CaO19.2760	A0A0L0NT17	0.00228924	0.00228924	1	1.14879	0.959524	1.63422	-1.79099	-1.79099	-1.79099	-1.79099	-1.79099	-1.79099
Q59LZ5	Protein channel	TOM70 orf19.3700 CAALFM_C702640WA	A0A0L0P1H4	0.00109403	1.58271e-05	0.00832794	-0.929933	-1.10311	-0.992465	0.258159	0.0673669	-0.0423937	0.576872	0.460577	0.51044
A0A1D8PR99	Protein disulfide isomerase	PDI1 orf19.5130 CAALFM_C703250CA	A0A0L0NZJ5	0.0176956	0.00426973	0.780579	-0.366288	-0.365608	-0.28296	-0.0221364	0.344725	0.139258	0.0265881	0.242759	0.0953228
A0A1D8PNX4	Protein disulfide isomerase	orf19.3920 CAALFM_C504340WA	A0A0L0NXD6	0.114578	0.612566	0.625269	0.257548	0.40108	0.573302	-6.76533	-0.101568	0.0400314	-0.97333	1.12452	-1.56848
A0A1D8PII5	Protein disulfide isomerase	orf19.1392 CAALFM_C209620WA	A0A0L0NU83	0.373901	0.118113	0.958964	-2.80256	-2.80256	-2.80256	1.98092	-2.80256	-2.80256	0.96171	-2.80256	1.16668
Q5A2W2	Protein DML1	DML1 CAALFM_C306600CA CaO19.7449	A0A0L0NU64	0.120181	0.120181	1	2.19219	1.89892	-3.32051	-3.32051	-3.32051	-3.32051	-3.32051	-3.32051	-3.32051
A0A1D8PSD0	Protein DOM34 homolog (EC 3.1.-.-)	DOM34 CAALFM_CR03070WA orf19.2419	A0A0L0P1Y3	0.00230515	0.125567	0.308031	-7.28276	-7.28276	-7.28276	0.539134	0.830496	1.24938	0.508098	-7.28276	0.95855
Q5APG7	Protein EFR3	EFR3 CAALFM_C109360CA CaO19.12261 CaO19.4798	A0A0L0NTI5	0.761722	0.0096616	0.373901	0.468615	0.585316	-0.552447	2.4078	-5.29531	-5.29531	-5.29531	-5.29531	-5.29531
Q5A8X7	Protein FYV4, mitochondrial	FYV4 CAALFM_C101680CA CaO19.10865 CaO19.3357	A0A0L0P141	0.0435617	0.026172	0.630707	1.03392	0.597248	1.15905	-0.463773	0.370928	-7.72616	-7.72616	-7.72616	0.231495
A0A1D8PSW8	Protein geranylgeranyltransferase type I subunit	CDC43 CAALFM_CR04910WA orf19.1803	A0A0L0NNJ0	0.373901	0.373901	0.91209	-2.75453	-2.75453	-2.75453	2.10884	-2.75453	-2.75453	-2.75453	-2.75453	1.86761
A0A1D8PTU9	Protein kinase	PDK2 CAALFM_CR08860WA orf19.7281	A0A0L0P1K2	0.00750069	0.00750069	1	1.67468	1.94531	0.878703	-5.67323	-5.67323	-5.67323	-5.67323	-5.67323	-5.67323
A0A1D8PQP3	Protein kinase	RIM15 orf19.7044 CAALFM_C700740WA	A0A0L0P413	0.0298045	0.0298045	1	1.79029	2.0131	0.229928	-4.17619	-4.17619	-4.17619	-4.17619	-4.17619	-4.17619
Q59UZ0	Protein kinase	CAALFM_CR02210WA orf19.3751	A0A0L0P8P7	1	1	1	-3.20343e-16	-3.20343e-16	-3.20343e-16	-3.20343e-16	-3.20343e-16	-3.20343e-16	-3.20343e-16	-3.20343e-16	-3.20343e-16
Q5ANK2	Protein kinase C (EC 2.7.11.13)	PKC1 orf19.5901 CAALFM_C304470WA	A0A0L0P2H4	0.00469442	0.00469442	1	0.948132	1.7658	1.83565	-5.8972	-5.8972	-5.8972	-5.8972	-5.8972	-5.8972
Q5A013	Protein N-terminal and lysine N-methyltransferase EFM7 (EC 2.1.1.-) (Elongation factor methyltransferase 7)	EFM7 NNT1 CAALFM_CR03760WA CaO19.11853 CaO19.4375	A0A0L0NRV5	0.0312302	0.0312302	1	0.668405	2.23201	1.39622	-6.21628	-6.21628	-6.21628	-6.21628	-6.21628	-6.21628
Q5ADN1	Protein phosphatase 2A structural subunit	TPD3 orf19.6810 CAALFM_C306910CA	A0A0L0NXZ1	0.0722987	0.103432	0.774957	-0.393464	-0.243902	-0.419398	-0.199895	0.245913	0.440652	-0.0469585	0.431097	-0.125639
A0A1D8PS15	Protein phosphatase regulator	SHP1 CAALFM_CR01610CA orf19.2549	A0A0L0P2R8	0.000165185	0.0648986	0.36816	0.881594	0.859185	1.04345	-1.07594	-2.48606	-1.71016	-1.64275	-1.52502	0.727899
A0A1D8PGA2	Protein phosphatase regulator	REG1 orf19.2005 CAALFM_C201200CA	A0A0L0P5B9	0.408208	0.0669943	0.663341	-0.643445	-1.23814	-0.624935	-7.05031	0.677855	0.683998	0.432495	0.920555	-0.266819
A0A1D8PS72	Protein phosphatase regulator	CAALFM_CR02390WA orf19.3728	A0A0L0P1F8	0.399103	0.745737	0.9734	0.291828	-4.82622	-0.0774504	-0.18691	0.462759	0.0611499	-4.82622	1.775	-4.82622
Q5AB93	Protein PNS1	PNS1 CAALFM_C100310WA CaO19.13498 CaO19.6077	A0A0L0NQP7	0.0197892	0.00118577	0.956054	-8.60816	-8.60816	-8.60816	0.2101	1.1846	0.0399044	0.647758	0.846534	0.225992
A0A1D8PRG8	Protein RER1	orf19.7202 CAALFM_C703800WA	A0A0L0NSM9	0.766615	0.320839	0.426992	-0.0758059	-0.139878	-8.44709	0.57159	-8.44709	-0.19056	1.15425	-8.44709	1.34873
Q5A2V2	Protein RMD9, mitochondrial	RMD9 CAALFM_C306700CA CaO19.7459	A0A0L0P2X6	0.0305041	0.0479279	0.0981651	-6.05635	-5.47342	-6.59167	-1.43723	-0.17858	-1.27243	0.852916	2.04299	0.441656
Q5ABP8	Protein ROT1	ROT1 CAALFM_C100770CA CaO19.13450 CaO19.6029	A0A0L0P5Z5	0.111255	0.423034	0.137064	0.24868	1.0412	-0.0324184	-1.16842	0.0595643	-8.91784	0.389458	-0.131279	0.0896568
Q5A744	Protein SDS23	SDS24 SDS23 CAALFM_C108370WA Ca41C10.01c CaO19.12584 CaO19.5118	A0A0L0NW93	0.00024821	0.00290056	0.24282	-3.26151	-2.22949	-2.63204	0.392766	0.457873	0.13482	0.865186	0.198441	0.821924
Q5ADU9	Protein serine/threonine phosphatase	orf19.6742 CAALFM_C307460WA	A0A0L0NXJ9	0.000296747	0.000296747	1	1.33009	1.74202	1.47838	-4.08143	-4.08143	-4.08143	-4.08143	-4.08143	-4.08143
Q9C0L9	Protein SEY1 (EC 3.6.5.-)	SEY1 NAG6 CAALFM_C604570WA CaO19.2151 CaO19.9698	A0A0L0P788	0.314482	0.138018	0.519697	0.441798	0.366246	0.34758	0.555917	-0.889516	-0.0306788	-0.330017	-3.54691	0.275413
Q5AA26	Protein SIP5	SIP5 CAALFM_C105910WA CaO19.2458 CaO19.9995	A0A0L0NUT3	0.116197	0.116197	1	2.10855	-4.80542	2.14962	-4.80542	-4.80542	-4.80542	-4.80542	-4.80542	-4.80542
Q5A4M8	Protein SUR7	SUR7 CAALFM_C601720CA CaO19.10917 CaO19.3414	A0A0L0NZC4	0.000479938	0.000604362	0.262605	-3.30613	-4.89176	-3.40231	0.383774	0.74891	0.826895	0.231828	0.665958	0.322567
Q59Q43	Protein SYM1	SYM1 CAALFM_C206430CA CaO19.21 CaO19.7692	A0A0L0NNE2	0.0638042	0.0638042	1	2.04584	2.01274	-0.675874	-4.84058	-4.84058	-4.84058	-4.84058	-4.84058	-4.84058
Q5AIB3	Protein transport protein BOS1	orf19.2940 CAALFM_C102510WA	A0A0L0NRS1	0.000335468	0.00913809	0.118094	1.4596	1.13791	1.05965	-4.77772	-4.77772	-4.77772	-0.2426	-4.77772	-0.0386205
Q5AEF2	Protein transport protein SEC13	SEC13 CAALFM_C303170WA CaO19.316 CaO19.7948	A0A0L0P8J4	0.00615632	0.330104	0.265191	0.759594	0.54631	0.842199	-0.387924	-9.06954	-2.90598	0.533177	-9.06954	0.770091
A0A1D8PNM2	Protein transport protein sec16	orf19.4346 CAALFM_C503140CA	A0A0L0P4N2	0.00758232	0.355913	0.300761	0.652598	0.723551	0.706461	-0.245217	-3.93636	-3.73724	0.88697	-5.58926	0.368393
Q5A455	Protein transport protein SEC23	SEC23 SEC231 CAALFM_C405690WA CaO19.1254 CaO19.8839	A0A0L0NVY3	0.705051	0.0474855	0.467971	0.137194	0.268305	0.171589	-0.28394	0.628512	-0.413655	-0.540097	0.0541344	-0.462849
Q5AQ76	Protein transport protein SEC24	SEC24 CAALFM_C108740CA CaO19.12194 CaO19.4732	A0A0L0NYH4	0.447382	0.956734	0.41978	-0.409909	0.0038901	0.128866	0.360248	-0.339362	0.324964	0.0433949	-0.416799	0.0633705
Q5AAU3	Protein transport protein SEC31	PGA63 SEC31 CAALFM_C106930WA CaO19.13598 CaO19.6217	A0A0L0P4K1	0.163733	0.800852	0.363491	0.0416201	-0.113558	-0.19035	0.0272465	0.0174697	0.296695	-0.0240234	0.159257	-0.303544
Q9P8E3	Protein transport protein SEC61 subunit alpha	SEC61 CAALFM_C307810CA CaO19.6176	A0A0L0P694	0.0140988	0.0411236	0.388191	0.683211	0.904883	0.357531	-0.319661	-0.0942163	-0.282451	-1.38917	0.196495	-2.71087
A0A1D8PRY9	Protein transport protein Sec61 subunit beta	CAALFM_CR01490CA orf19.2533.1	A0A0L0NQY3	2.34378e-06	2.34378e-06	1	1.60997	1.51157	1.62967	-11.6079	-11.6079	-11.6079	-11.6079	-11.6079	-11.6079
Q59XP0	Protein transport protein SEC9	SEC9 CAALFM_C601100WA CaO19.117 CaO19.7764	A0A0L0NQ59	0.0463772	0.116173	0.441229	-3.25266	-3.25266	-3.25266	0.587896	0.254637	-1.6289	-3.25266	1.45807	1.49236
Q59YF0	Protein transport protein SSO2	SSO2 CAALFM_C209740WA CaO19.1376 CaO19.8956	A0A0L0NTU3	0.0857596	0.0591392	0.426295	-1.70925	-1.2192	-1.69229	-0.150004	0.75904	-0.658888	0.209024	1.32782	0.0869365
A0A1D8PLH1	Protein transporter	TIM10 orf19.4577.3 CAALFM_C402140CA	A0A0L0NSJ2	0.000533514	0.0320816	0.665502	-0.604302	-0.865928	-1.15769	0.248144	0.239442	0.205979	0.462277	-0.217414	0.665196
Q96WL3	Protein URE2	URE2 CAALFM_C204710CA CaO19.155 CaO19.7794	A0A0L0NXV4	0.0014969	0.0186774	0.249036	-9.42981	-9.42981	-9.42981	-0.164337	0.496014	0.236106	0.029725	0.855917	1.42463
Q5AI80	Protein VTS1	VTS1 CAALFM_C102850WA Ca49C10.19 CaO19.10490 CaO19.2973	A0A0L0P4I7	0.00139668	0.0135446	0.373901	1.3388	1.66985	1.03568	-7.2229	-7.2229	-7.2229	-7.2229	0.269307	-7.2229
A0A1D8PFI0	Protein YIP	orf19.4922 CAALFM_C112920CA	A0A0L0NXY3	2.47496e-06	2.47496e-06	1	1.54524	1.63566	1.51489	-5.68791	-5.68791	-5.68791	-5.68791	-5.68791	-5.68791
Q5ADT5	Protein YIP	orf19.6756 CAALFM_C307350WA	A0A0L0NXI9	0.156982	0.120604	0.424223	-7.02083	-7.02083	-7.02083	0.957528	-7.02083	-0.0245726	1.73963	-7.02083	1.43131
A0A1D8PI76	Protein YOP1	orf19.2168.3 CAALFM_C208160CA	A0A0L0NZH7	0.384383	0.394335	0.880497	0.0591409	-0.172722	0.480663	-0.140638	-0.136861	0.0663807	0.144688	-0.380347	-0.0920979
A0A1D8PGT0	Protein-arginine N-methyltransferase	orf19.5783 CAALFM_C203130WA	A0A0L0NRI1	0.00918724	0.293704	0.152815	-0.363807	-0.112571	-1.25204	-6.79104	-6.79104	-6.79104	-6.79104	2.16382	1.23939
Q5A943	Protein-arginine omega-N methyltransferase	HMT1 orf19.3291 CAALFM_C101030WA	A0A0L0NVD1	2.78538e-05	2.78538e-05	1	1.6714	1.43958	1.59387	-6.16265	-6.16265	-6.16265	-6.16265	-6.16265	-6.16265
Q59U59	Proteinase A	APR1 orf19.1891 CAALFM_C207400CA	A0A0L0NQH4	0.0393881	0.112046	0.759172	-0.533928	-0.588143	-0.0452139	0.182305	0.149347	0.0257034	-0.254408	0.364152	0.364896
A0A1D8PRH0	Proteinase B	orf19.7196 CAALFM_C703860WA	A0A0L0NQ17	0.00160388	0.000938711	0.0143822	0.844094	0.852714	1.208	-0.526783	-0.547439	-0.687473	-1.00628	-1.91358	-1.6159
Q5A653	Protein-lysine N-methyltransferase EFM5 (EC 2.1.1.-) (Elongation factor methyltransferase 5)	EFM5 orf19.3836 CAALFM_C404500CA	A0A0L0P229	0.000414051	0.247791	0.463175	-9.78772	-9.78772	-9.78772	0.000366066	-0.459558	-0.248422	-9.78772	2.38834	0.251745
A0A1D8PEF0	Protoporphyrinogen oxidase (EC 1.3.3.4)	HEM14 orf19.4747 CAALFM_C108880WA	A0A0L0P2B5	0.0210125	0.016089	0.373901	2.06371	1.16665	0.96909	-5.04965	-5.04965	-1.1018	-5.04965	-5.04965	-5.04965
Q5AL34	Psa2p	PSA2 orf19.4943 CAALFM_C113160WA	A0A0L0P8W6	0.00054513	0.0012686	0.0961273	1.65026	1.15331	1.42249	-5.45615	-4.97252	-11.7596	-0.853239	-3.02445	-2.15182
A0A1D8PIN8	Pseudouridine synthase	PUS7 orf19.1753 CAALFM_C210270WA	A0A0L0P6W9	0.000566031	0.000566031	1	1.27846	1.61283	1.78655	-6.51095	-6.51095	-6.51095	-6.51095	-6.51095	-6.51095
A0A1D8PF34	Psp1p	PSP1 orf19.671 CAALFM_C111310CA	A0A0L0NZK9	0.000659815	0.000659815	1	1.80467	1.48038	1.30062	-4.56799	-4.56799	-4.56799	-4.56799	-4.56799	-4.56799
A0A1D8PJL8	Purine nucleoside phosphorylase (EC 2.4.2.1) (Inosine-guanosine phosphorylase)	PNP1 orf19.317 CAALFM_C303180CA	A0A0L0P7Y5	0.00663823	0.105255	0.455355	-2.80294	-2.87542	-2.27216	0.322087	1.14376	0.58501	0.606234	-2.18494	0.857159
Q5ABB0	Putative AAA family ATPase	GCN20 orf19.6060 CAALFM_C100480CA	A0A0L0P5E7	0.0231964	0.22845	0.156429	-0.584211	-2.11998	-0.633214	0.0801999	0.785661	0.918483	0.026172	-1.15522	0.400231
A0A1D8PU31	Putative AAA family ATPase	YTA6 CAALFM_CR09860WA orf19.7558	A0A0L0P5A0	0.0223646	0.00211627	0.0145047	0.925211	1.45406	0.829433	-1.0437	0.235653	-0.296413	-4.80275	-4.80275	-4.80275
A0A1D8PND0	Putative AAA family ATPase	RIX7 orf19.4219 CAALFM_C502120CA	A0A0L0NPA7	0.373901	0.0900111	0.963338	-4.33183	-4.33183	-4.33183	-4.33183	2.09105	-4.33183	1.03193	-2.65036	1.19352
A0A1D8PFC1	Putative alanine--tRNA ligase	orf19.5239 CAALFM_C112240CA	A0A0L0P950	4.06727e-05	4.06727e-05	1	1.53406	1.71185	1.46834	-6.61615	-6.61615	-6.61615	-6.61615	-6.61615	-6.61615
Q5APQ8	Putative alpha-1,3-mannosyltransferase MNN12 (EC 2.4.1.-)	MNN12 CAALFM_C110300WA CaO19.12366 CaO19.4900	A0A0L0NW03	0.133696	0.133992	0.738388	-3.74422	-3.74422	-3.74422	1.17513	0.553658	-3.74422	1.57274	-3.74422	0.945793
Q5AGA9	Putative alpha-1,3-mannosyltransferase MNN13 (EC 2.4.1.-)	MNN13 CAALFM_C502570WA CaO19.11746 CaO19.4270	A0A0L0NTT3	0.124495	1	0.124495	-4.92369	-4.92369	-4.92369	-4.92369	2.32874	1.90524	-4.92369	-4.92369	-4.92369
Q59VL7	Putative alpha-1,3-mannosyltransferase MNN15 (EC 2.4.1.-)	MNN15 CAALFM_C104900WA CaO19.753 CaO19.8373	A0A0L0NZA2	0.373901	0.373901	1	-1.76078	2.73103	-1.76078	-1.76078	-1.76078	-1.76078	-1.76078	-1.76078	-1.76078
Q59T45	Putative amidotransferase	orf19.6872 CAALFM_C205590CA	A0A0L0NYQ3	0.00177309	0.00177309	1	1.20128	1.88122	1.54337	-5.87899	-5.87899	-5.87899	-5.87899	-5.87899	-5.87899
Q59QD0	Putative ATP-binding cassette family ATPase	CAF16 orf19.388 CAALFM_C108430WA	A0A0L0P1P8	0.000603186	0.000603186	1	1.26273	1.76736	1.67211	-9.32122	-9.32122	-9.32122	-9.32122	-9.32122	-9.32122
A0A1D8PTZ9	Putative ATP-dependent kinase	CAALFM_CR09500CA orf19.7345	A0A0L0NTW2	0.0913006	0.0913006	1	2.01711	-1.85037	2.08351	-3.78066	-3.78066	-3.78066	-3.78066	-3.78066	-3.78066
A0A1D8PT53	Putative ATP-dependent permease	ADP1 CAALFM_CR05950CA orf19.459	A0A0L0P0A0	6.07431e-05	6.07431e-05	1	1.39796	1.55705	1.68271	-4.82362	-4.82362	-4.82362	-4.82362	-4.82362	-4.82362
Q59U61	Putative carboxylic ester hydrolase	orf19.1890 CAALFM_C207410WA	A0A0L0NS89	0.000197631	0.000197631	1	1.6917	1.63303	1.32176	-5.15605	-5.15605	-5.15605	-5.15605	-5.15605	-5.15605
A0A1D8PGT1	Putative carboxylic ester hydrolase	orf19.5782 CAALFM_C203140CA	A0A0L0NSI0	0.0837887	0.0778544	0.878978	-7.56627	-7.56627	-7.56627	0.404548	1.51807	-0.924883	0.528619	-1.44155	1.29806
A0A1D8PTV7	Putative cystathionine beta-lyase	CAALFM_CR09010CA orf19.7297	A0A0L0NQX6	1.39587e-05	1.83482e-07	0.179882	1.46489	1.50562	1.45594	-1.50561	-5.91455	-2.31419	-3.83477	-5.958	-10.3747
Q5AK15	Putative dephospho-CoA kinase	orf19.4005 CAALFM_C505130CA	A0A0L0P7R4	0.0921317	0.0622052	0.110048	-1.91972	-8.13101	-0.953648	-0.827542	-0.254132	-0.871475	1.43091	-0.516319	1.52201
Q5ACZ8	Putative divalent metal ion transporter	SMF3 orf19.2069 CAALFM_C200580CA	A0A0L0P890	5.16958e-06	5.16958e-06	1	1.56962	1.61787	1.46716	-4.92313	-4.92313	-4.92313	-4.92313	-4.92313	-4.92313
A0A1D8PNB3	Putative electron-transferring-flavoprotein dehydrogenase	orf19.3175 CAALFM_C501960CA	A0A0L0NNW7	0.00137509	0.00137509	1	1.63488	1.17806	1.82366	-6.02892	-6.02892	-6.02892	-6.02892	-6.02892	-6.02892
A0A1D8PJ45	Putative flavin adenine dinucleotide transporter	FLC1 orf19.2501 CAALFM_C300980WA	A0A0L0NS45	0.00404783	0.00404783	1	1.24706	1.88245	1.15114	-3.06189	-3.06189	-3.06189	-3.06189	-3.06189	-3.06189
Q5ANA9	Putative GTPase	RHB1 orf19.5994 CAALFM_C305180WA	A0A0L0P849	0.611336	0.634235	0.955593	-0.328223	-0.408413	-0.396851	1.22197	0.123976	-7.9579	-7.9579	0.172379	1.093
Q59S77	Putative GTPase	orf19.3463 CAALFM_C602230WA	A0A0L0NPI8	0.0144885	0.0146924	0.268058	-8.02732	-3.60842	-3.42424	1.22396	-0.047174	1.04252	-0.197357	0.749242	-0.144895
Q59WF0	Putative hydrolase	NIT3 orf19.2351 CAALFM_C110700CA	A0A0L0NQP6	0.00476773	0.0436678	0.0759617	1.08425	0.641185	0.482097	-1.17696	-1.03792	-1.37368	-0.421729	0.288552	-0.643434
A0A1D8PTV6	Putative hydrolase	NIT2 CAALFM_CR08840CA orf19.7279	A0A0L0P1E6	0.00106313	0.00437923	0.0566367	-3.59993	-3.59993	-3.59993	0.637626	0.760505	1.17924	0.065869	-0.367848	0.502327
Q5AMS2	Putative hydrolase	orf19.4574 CAALFM_C402170CA	A0A0L0NT13	0.373901	0.373901	1	-2.0023	-2.0023	2.80801	-2.0023	-2.0023	-2.0023	-2.0023	-2.0023	-2.0023
Q59QH4	Putative mannosyltransferase	KTR4 orf19.4475 CAALFM_C104000CA	A0A0L0NN68	0.0131812	0.0131812	1	2.02949	0.756931	1.61387	-5.16873	-5.16873	-5.16873	-5.16873	-5.16873	-5.16873
A0A1D8PJK3	Putative metallocarboxypeptidase	ECM14 orf19.299 CAALFM_C303030CA	A0A0L0NZ51	0.00110589	0.00110589	1	1.47294	1.84485	1.27015	-4.76871	-4.76871	-4.76871	-4.76871	-4.76871	-4.76871
A0A1D8PJI0	Putative metalloendopeptidase	orf19.246 CAALFM_C302570WA	A0A0L0P746	0.00144505	0.00144505	1	1.0451	1.69651	1.53595	-2.91493	-2.91493	-2.91493	-2.91493	-2.91493	-2.91493
A0A1D8PGY5	Putative metalloreductase	orf19.867 CAALFM_C203530WA	A0A0L0P3H1	4.01537e-05	0.305217	0.0446241	-5.01705	-5.01705	-5.01705	1.15067	1.10701	1.34218	0.820277	-2.31312	-5.01705
A0A1D8PLC6	Putative methyltransferase	HRT2 orf19.4624 CAALFM_C401690CA	A0A0L0NMX4	0.386996	0.9248	0.385298	-0.371102	0.104241	-0.140547	-0.513691	0.645021	0.346268	-0.610985	0.0804721	-0.00414217
Q5AMT3	Putative methyltransferase	orf19.4563 CAALFM_C402260CA	A0A0L0NSL4	2.85631e-05	2.85631e-05	1	1.37336	1.60776	1.52	-3.60367	-3.60367	-3.60367	-3.60367	-3.60367	-3.60367
Q5A357	Putative mitochondrial 37S ribosomal protein SWS2	CAALFM_CR08400CA orf19.6406	A0A0L0NRR1	0.00104434	0.00104434	1	1.82088	1.61466	1.22127	-6.3582	-6.3582	-6.3582	-6.3582	-6.3582	-6.3582
P83775	Putative NADPH-dependent methylglyoxal reductase GRP2 (EC 1.1.1.283) (Cytoplasmic antigenic protein 2)	GRP2 GRE22 CAALFM_C502860CA CaO19.11785 CaO19.4309	A0A0L0NV17	3.36116e-05	3.38642e-05	0.270145	1.51035	1.45113	1.67987	-5.29984	-4.61279	-5.03968	-4.86653	-4.56603	-4.6492
A0A1D8PDW2	Putative oxidoreductase	orf19.6233 CAALFM_C106770WA	A0A0L0NXQ0	0.0232839	0.0232839	1	1.89076	0.288239	1.65617	-2.70722	-2.70722	-2.70722	-2.70722	-2.70722	-2.70722
A0A1D8PHU6	Putative phosphoric monoester hydrolase	orf19.2269 CAALFM_C207140WA	A0A0L0NR70	0.000635989	1.00949e-05	0.21086	-2.22297	-2.26367	-2.49217	0.307567	0.736583	0.684604	0.455223	0.344728	0.319396
Q5AF71	Putative phosphotransferase	orf19.2737 CAALFM_C402620CA	A0A0L0P251	0.00186128	0.552046	0.0515862	-0.599275	-0.298924	-0.765316	0.719272	0.451172	0.506566	0.0646268	-1.32614	0.0839506
A0A1D8PRZ3	Putative proline--tRNA ligase	PRS CAALFM_CR01480WA orf19.2532	A0A0L0NPU3	0.0330281	0.764515	0.539523	0.412788	0.559482	0.489545	-1.31059	-5.04001	-0.0025819	-1.29914	-5.04001	1.54719
A0A1D8PCS7	Putative pyridoxal 5'-phosphate synthase	SNO1 orf19.2948 CAALFM_C102600WA	A0A0L0NUP8	0.373901	0.373901	0.557982	-6.29804	-6.29804	-6.29804	-6.29804	-6.29804	2.74613	1.13873	-6.29804	-6.29804
A0A1D8PPQ5	Putative pyridoxal kinase	orf19.3411 CAALFM_C601750CA	A0A0L0P099	0.117662	0.00334169	0.00368911	-9.57144	-9.57144	-9.57144	-3.17095	-3.35118	-9.57144	1.12931	1.92446	1.48658
Q59RK1	Putative Rab GTPase-binding protein	SRO77 orf19.1203 CAALFM_C600410CA	A0A0L0P0D9	0.309294	0.225437	0.653379	-0.0021139	-4.21013	-4.21013	0.790795	-4.21013	0.569125	-4.21013	1.16705	1.21796
A0A1D8PH63	Putative ribosome biosynthesis protein	GDT1 orf19.4496 CAALFM_C204540CA	A0A0L0P6G6	1	0.118966	0.118966	-7.74023	-7.74023	-7.74023	-7.74023	-7.74023	-7.74023	2.03691	-7.74023	2.28203
A0A1D8PLX3	Putative RNA methyltransferase	orf19.1300 CAALFM_C403780CA	A0A0L0P302	0.0156367	0.0156367	1	1.24158	2.14455	1.07064	-5.72414	-5.72414	-5.72414	-5.72414	-5.72414	-5.72414
Q5ADX4	Putative serine hydrolase	orf19.6717 CAALFM_C307700WA	A0A0L0NQI0	0.056177	0.056177	1	0.912226	2.34382	0.801084	-4.32586	-4.32586	-4.32586	-4.32586	-4.32586	-4.32586
Q5A7Q8	Putative serine/threonine protein kinase	HRK1 orf19.5408 CAALFM_C300550CA	A0A0L0P6W2	0.000909272	0.000909272	1	1.54214	1.83112	1.26318	-5.53536	-5.53536	-5.53536	-5.53536	-5.53536	-5.53536
A0A1D8PRI2	Putative serine/threonine protein kinase	ENV7 orf19.7164 CAALFM_C704110WA	A0A0L0P5W6	0.914457	0.214923	0.214672	-2.17825	-1.89641	-1.89798	-6.06524	-0.55656	-6.06524	1.16143	-6.06524	2.40071
Q59WD8	Putative serine/threonine protein kinase	KSP1 orf19.4432 CAALFM_C107380CA	A0A0L0NW29	0.131922	0.131922	1	1.43072	2.01849	-1.63578	-1.63578	-1.63578	-1.63578	-1.63578	-1.63578	-1.63578
Q59LK7	Putative serine/threonine protein kinase	KIC1 orf19.191 CAALFM_C204760WA	A0A0L0NV97	0.164413	0.373901	0.25127	-4.24678	-4.24678	-4.24678	1.2441	2.32507	-4.24678	0.383323	-4.24678	-4.24678
Q59VY9	Putative serine/threonine protein kinase	SHA3 orf19.3669 CAALFM_C102120CA	A0A0L0NQU5	0.11613	0.373901	0.742148	-4.68429	-4.68429	-4.68429	-4.68429	1.36036	1.37701	-4.68429	1.84873	-4.68429
Q59RK3	Putative serine--tRNA ligase	orf19.1201 CAALFM_C600390WA	A0A0L0P0S4	0.00242672	0.00242672	1	1.83791	1.65912	1.08295	-5.33652	-5.33652	-5.33652	-5.33652	-5.33652	-5.33652
A0A1D8PLC3	Putative tubulin tyrosine ligase	orf19.4621 CAALFM_C401730CA	A0A0L0P5Y9	1.66076e-06	1.66076e-06	1	1.48665	1.59994	1.56274	-4.82179	-4.82179	-4.82179	-4.82179	-4.82179	-4.82179
Q59XY9	Putative tyrosine-protein phosphatase OCA1 (EC 3.1.3.48)	OCA1 CAALFM_C210190CA CaO19.1762 CaO19.9331	A0A0L0P3J4	0.373901	0.373901	1	-4.25344	3.10107	-4.25344	-4.25344	-4.25344	-4.25344	-4.25344	-4.25344	-4.25344
A0A1D8PDT6	Putative ubiquitin-specific protease	orf19.6260 CAALFM_C106530CA	A0A0L0P175	0.069953	0.00455856	4.06557e-05	1.32083	0.43869	0.885375	0.0337654	0.246483	0.026065	-5.3998	-5.3998	-5.3998
A0A1D8PCM4	Putative ubiquitin-specific protease	orf19.3661 CAALFM_C102040CA	A0A0L0P0I9	0.0135091	0.0135091	1	2.07211	1.38526	0.908089	-4.29225	-4.29225	-4.29225	-4.29225	-4.29225	-4.29225
A0A1D8PFY5	Putative Xaa-Pro dipeptidase	orf19.7263 CAALFM_C114450CA	A0A0L0NT71	1.02871e-07	1.64327e-06	0.00929018	1.4911	1.4811	1.43707	-10.9202	-10.9202	-10.9202	-1.75343	-2.89388	-1.96028
A0A1D8PQI1	Putative zinc metalloprotease	VPS70 orf19.7106 CAALFM_C700170WA	A0A0L0NVW1	0.00332787	0.0939346	0.72466	-1.89316	-1.57656	-1.80518	0.153947	0.799503	0.557535	0.528916	-1.23711	0.939175
A0A1D8PKX5	Putative zinc metalloprotease	orf19.374 CAALFM_C400070CA	A0A0L0NPL9	0.000822488	0.000822488	1	1.41191	1.85882	1.39308	-6.13118	-6.13118	-6.13118	-6.13118	-6.13118	-6.13118
Q5AGF9	Pyridoxal 5'-phosphate synthase	orf19.4220 CAALFM_C502140CA	A0A0L0P8J6	1.79311e-05	1.79311e-05	1	1.69361	1.49255	1.55441	-8.70769	-8.70769	-8.70769	-8.70769	-8.70769	-8.70769
A0A1D8PE30	Pyridoxal phosphate homeostasis protein (PLP homeostasis protein)	orf19.2794 CAALFM_C107510WA	A0A0L0P4R0	0.880689	0.361538	0.455405	0.644922	0.473332	-0.678764	0.519872	-1.20301	0.578532	0.463412	-8.61539	-0.55542
A0A1D8PSU2	Pyridoxamine-phosphate oxidase	PDX3 CAALFM_CR04590CA orf19.550	A0A0L0NRQ2	0.0693773	0.00423578	0.0200621	-0.81234	-0.877885	-1.01458	-0.0805242	-0.113716	-0.750392	0.678744	0.989833	0.422603
A0A1D8PTW9	Pyridoxine 4-dehydrogenase	CAALFM_CR09100CA orf19.7306	A0A0L0NZ64	0.000444368	0.0244125	0.778499	0.642701	0.670958	0.872833	-0.629742	-0.512874	-0.881543	-0.608876	-1.77397	0.235545
Q5AIA6	Pyridoxine biosynthesis protein	SNZ1 orf19.2947 CAALFM_C102590CA	A0A0L0NT95	0.324136	0.206042	0.183767	0.0308265	-0.0319622	-0.100774	0.237478	-0.157124	0.254445	-0.142504	-0.0673688	-0.0910475
A0A1D8PKZ7	Pyrroline-5-carboxylate reductase (EC 1.5.1.2)	PRO3 orf19.5650 CAALFM_C400240CA	A0A0L0NPK7	4.41373e-05	4.41373e-05	1	1.42918	1.68609	1.6207	-8.74717	-8.74717	-8.74717	-8.74717	-8.74717	-8.74717
A0A1D8PLY4	Pyruvate carboxylase (EC 6.4.1.1)	PYC2 orf19.789 CAALFM_C403940CA	A0A0L0P5E3	0.00816447	0.0568296	0.788577	-0.723383	-0.900471	-0.34741	0.0581449	0.362014	0.16149	-0.0621102	0.682566	0.0908245
P83779	Pyruvate decarboxylase (EC 4.1.1.1)	PDC11 PDC1 CAALFM_C406570CA CaO19.10395 CaO19.2877	A0A0L0P8D8	0.000349685	0.174681	0.0264237	0.582896	0.367753	0.46863	-0.759097	-0.955016	-1.2577	0.224743	0.430091	-0.34518
Q5A0Z9	Pyruvate dehydrogenase E1 component subunit alpha (EC 1.2.4.1)	PDA1 orf19.3097 CAALFM_C407110CA	A0A0L0P7F3	0.170651	0.181076	0.570677	-0.162854	-0.205052	-0.209456	-0.124307	0.227896	-0.0845796	0.300799	-0.284293	0.367117
Q5A5V6	Pyruvate dehydrogenase E1 component subunit beta (EC 1.2.4.1)	PDB1 orf19.5294 CAALFM_C404150CA	A0A0L0P5M3	0.000280782	0.128895	0.692286	-0.844867	-0.574783	-0.785319	0.23158	0.152583	0.119598	0.737032	-0.79519	0.656731
P46614	Pyruvate kinase (PK) (EC 2.7.1.40)	CDC19 PYK1 CAALFM_C205460WA CaO19.11059 CaO19.3575	A0A0L0NVY1	0.0136225	0.010179	0.631708	0.311792	0.128003	0.404196	-0.047287	-0.181713	-0.221841	-0.151779	-0.122571	-0.291503
Q5AI00	Rab family GTPase	YPT1 orf19.3052 CAALFM_C103500WA	A0A0L0NXH2	0.617182	0.741072	0.509033	-0.184869	-0.0858741	0.238352	0.18537	0.200142	-0.135629	-0.432782	0.333373	-0.319345
A0A1D8PFT9	Rab family GTPase	YPT52 orf19.7216 CAALFM_C114100WA	A0A0L0NVC7	0.112117	0.262554	0.680188	0.164268	-9.51567	-9.51567	0.134463	0.0915049	0.337547	0.923776	-9.51567	1.35132
A0A1D8PTI2	Rab family GTPase	YPT31 CAALFM_CR07520CA orf19.2622	A0A0L0P7R2	0.0567104	0.159214	0.938619	-1.02773	-1.2459	-0.912806	0.670091	-0.55238	0.651158	0.622368	-1.40868	0.84573
Q59X89	Rab family GTPase	VPS21 CAALFM_CR08060CA orf19.589	A0A0L0NQI2	0.000459265	0.0130508	0.0184288	-2.89432	-4.29371	-3.47161	1.20941	0.874303	0.80419	0.205632	-0.869898	0.179218
A0A1D8PT80	Rab family GTPase	CAALFM_CR06520CA orf19.714	A0A0L0NN84	0.000120507	0.890565	0.373901	0.736959	0.459466	0.781712	-5.82105	-5.82105	-5.82105	2.05335	-5.82105	-5.82105
A0A1D8PHR9	Rab family GTPase	YPT72 orf19.2245 CAALFM_C206910WA	A0A0L0NVU8	0.373901	0.373901	0.461811	-6.86246	-6.86246	-6.86246	-6.86246	-6.86246	0.410503	-6.86246	2.92803	-6.86246
A0A1D8PFX8	Rab GDP dissociation inhibitor	GDI1 orf19.7261 CAALFM_C114440CA	A0A0L0NRV0	0.000738763	0.0424624	0.217808	-0.569175	-0.640504	-0.639364	0.206974	0.412397	0.458161	-0.112152	-0.120557	0.420643
A0A1D8PU24	Rab geranylgeranyltransferase	BET2 CAALFM_CR09890CA orf19.7563	A0A0L0NV33	0.000117268	0.000117268	1	1.47211	1.43964	1.73625	-5.04693	-5.04693	-5.04693	-5.04693	-5.04693	-5.04693
A0A1D8PD57	Rab geranylgeranyltransferase	BET4 orf19.1039 CAALFM_C104070CA	A0A0L0NNH0	1	1	1	-3.20343e-16	-3.20343e-16	-3.20343e-16	-3.20343e-16	-3.20343e-16	-3.20343e-16	-3.20343e-16	-3.20343e-16	-3.20343e-16
Q5AL49	Rab guanine nucleotide exchange factor SEC2 (GDP-GTP exchange factor SEC2)	SEC2 CAALFM_C112970CA CaO19.12394 CaO19.4928	A0A0L0NYI8	0.965114	0.490629	0.551793	0.710441	-0.77789	0.340993	0.830805	0.848997	-6.11201	-6.11201	-6.11201	0.918805
A0A1D8PGE3	Rad23p	RAD23 orf19.1494 CAALFM_C201850WA	A0A0L0NS67	0.500419	0.450969	0.537326	-0.340667	-0.081739	-0.197967	-0.259629	0.093199	-0.170099	-0.403926	0.992619	-0.222267
A0A1D8PES3	Ran GTPase-binding protein	NTF2 CAALFM_C110100CA	A0A0L0NQD4	0.00232043	0.00232043	1	1.94455	1.27142	1.45097	-10.9989	-10.9989	-10.9989	-10.9989	-10.9989	-10.9989
A0A1D8PRQ3	Ran GTPase-binding protein	YRB1 CAALFM_CR00580WA orf19.7477	A0A0L0P5Y5	8.92866e-05	0.313243	0.955853	-0.822329	-0.667833	-0.727015	0.21823	0.354244	0.267548	-0.918672	1.127	-0.247331
A0A1D8PR80	Ran guanyl-nucleotide exchange factor	orf19.5184 CAALFM_C702780WA	A0A0L0P860	0.00121696	0.0651086	0.793402	0.550878	0.779847	0.882698	-1.06845	-0.525944	-0.600125	0.258387	-9.86721	-0.0800716
A0A1D8PS50	Ras family GTPase	RSR1 CAALFM_CR02140WA orf19.2614	A0A0L0P7P6	1.48661e-05	1.48661e-05	1	1.63585	1.57453	1.43909	-4.88955	-4.88955	-4.88955	-4.88955	-4.88955	-4.88955
A0A1D8PFE8	Ras GTPase activating protein	IRA2 orf19.5219 CAALFM_C112450CA	A0A0L0P9J0	0.0059742	0.0059742	1	1.75478	0.765092	1.43851	-2.30357	-2.30357	-2.30357	-2.30357	-2.30357	-2.30357
Q5AH02	Ras GTPase-activating-like protein IQG1 (Cytokinesis protein 1) (IQGAP-related protein 1)	IQG1 CAALFM_C701840WA CaO19.13889 CaO19.6536	A0A0L0P5Q1	0.312028	0.329914	0.85002	-6.3689	-6.3689	-6.3689	-1.47237	-6.3689	1.8231	2.23463	-6.3689	-1.58078
Q5ANJ9	Ras2p	RAS2 orf19.5902 CAALFM_C304480CA	A0A0L0P347	0.119366	0.119366	1	-2.30219	2.04736	1.78544	-2.30219	-2.30219	-2.30219	-2.30219	-2.30219	-2.30219
Q59XU5	Ras-like protein 1 (Ras homolog type B)	RAS1 CAALFM_C210210CA CaO19.1760 CaO19.9329	A0A0L0P4C2	0.144662	0.898572	0.204433	-0.0718972	-0.290802	-0.837935	1.161	-0.0429634	0.356983	0.273724	-3.56215	-0.167142
P0CY31	Ras-related protein SEC4	SEC4 CAALFM_CR01750CA Ca49C4.03c CaO19.10103 CaO19.2571	A0A0L0NX90	0.0123946	0.0159278	0.621808	1.61353	0.793483	1.06893	-0.376784	-8.49112	-8.49112	-0.297551	-8.49112	-0.952493
A0A1D8PLR0	Rbt7p	RBT7 orf19.2681 CAALFM_C403100WA	A0A0L0NSV4	0.159578	0.159578	1	0.208798	2.68074	0.425508	-6.06884	-6.06884	-6.06884	-6.06884	-6.06884	-6.06884
Q5AB69	Rca1p	RCA1 orf19.6102 CAALFM_C100080CA	A0A0L0NRL6	0.373901	0.00262099	0.00337622	-8.40735	-8.40735	-8.40735	-8.40735	-1.62639	-8.40735	1.03879	1.81041	1.63201
A0A1D8PKD1	Rct1p	RCT1 orf19.7350 CAALFM_C305710WA	A0A0L0NQP4	3.9104e-05	0.000217193	0.271947	1.52462	1.58289	1.33571	-7.13627	-7.37044	-6.9894	-3.97868	-1.03699	-4.99236
Q5AND4	Rdi1p	RDI1 orf19.5968 CAALFM_C305000WA	A0A0L0NWH4	0.001398	0.00311284	0.638143	1.04415	0.64279	0.775091	-0.931502	-0.706442	-0.699611	-0.312861	-1.12514	-0.624111
Q5AFE4	Regulator of cytoskeleton and endocytosis RVS161	RVS161 CAALFM_C700020CA CaO19.7124 orf19.7124	A0A0L0NNQ7	0.0237771	0.00947723	0.0283172	-0.311091	-0.15531	-0.281615	-0.0941857	-0.0807131	-0.0202532	0.0995954	0.398258	0.281573
Q59LF3	Regulator of cytoskeleton and endocytosis RVS167	RVS167 CAALFM_C604040CA CaO19.1220 CaO19.8807	A0A0L0P4Q3	8.53833e-05	0.0328486	0.332167	-2.4246	-3.28099	-2.47231	0.236783	0.31151	0.0725765	0.0510529	1.38765	0.492787
A0A1D8PHI0	Replication factor C subunit 1	RFC1 orf19.6891 CAALFM_C205790CA	A0A0L0P1Y2	0.000686576	0.000686576	1	1.72204	1.22879	1.7063	-5.99536	-5.99536	-5.99536	-5.99536	-5.99536	-5.99536
A0A1D8PQP2	Replication factor C subunit 2	RFC2 orf19.7035 CAALFM_C700820WA	A0A0L0NPS6	0.218882	0.320705	0.155387	-0.549638	-0.0689472	0.185668	-7.06286	0.121262	-7.06286	0.0735538	1.61603	0.00844
A0A1D8PNV1	Replication factor C subunit 3	RFC3 orf19.3211 CAALFM_C504000WA	A0A0L0NY69	0.000719547	0.000719547	1	1.75079	1.65213	1.22139	-5.22991	-5.22991	-5.22991	-5.22991	-5.22991	-5.22991
A0A1D8PU93	Replication factor C subunit 4	RFC4 CAALFM_CR10700WA orf19.7658	A0A0L0NXD4	0.0453442	0.162954	0.765551	-1.06097	-0.3916	-0.795098	0.173993	0.501745	-0.232788	0.462421	-0.83097	0.885189
A0A1D8PG80	Replication factor C subunit 5	RFC5 orf19.2029 CAALFM_C200950CA	A0A0L0P411	0.00482699	0.00482699	1	1.52311	1.08501	1.97728	-6.4845	-6.4845	-6.4845	-6.4845	-6.4845	-6.4845
Q5ACX4	Replication protein A subunit	RFA1 orf19.2093 CAALFM_C200380CA	A0A0L0NV37	0.000653178	0.000216584	0.17993	1.21498	0.939131	1.1864	-1.10572	-9.40484	-1.26173	-0.897098	-0.859503	-0.959831
A0A1D8PI21	Repressor of RNA polymerase III transcription MAF1	MAF1 orf19.2173 CAALFM_C208120WA	A0A0L0P1N5	0.00314967	0.00314967	1	1.91744	1.12678	1.509	-4.96098	-4.96098	-4.96098	-4.96098	-4.96098	-4.96098
Q59KG2	Respiratory growth induced protein 1	RGI1 CAALFM_C208290CA CaO19.1354 CaO19.2659 CaO19.8934	A0A0L0P689	9.68164e-05	0.177292	0.150045	1.07175	0.771992	0.994449	-3.45403	-4.37684	-12.6296	1.06272	-1.79741	-0.552207
Q59N74	Respiratory supercomplex factor 1, mitochondrial	RCF1 AIM31 CAALFM_C503800WA CaO19.1114 CaO19.8711	A0A0L0P535	0.0656639	0.0656639	1	1.59041	-0.138217	2.3233	-6.31733	-6.31733	-6.31733	-6.31733	-6.31733	-6.31733
A0A1D8PM53	Reticulon-like protein	orf19.3799 CAALFM_C404800WA	A0A0L0NTX4	0.682413	0.809001	0.634835	-0.0610531	0.056067	-0.114861	0.577902	-0.471058	0.0119753	-0.0457243	0.107318	-0.304252
A0A1D8PGG3	Rex2p	REX2 orf19.1466 CAALFM_C201580WA	A0A0L0P418	0.0896158	0.34656	0.692934	-0.970425	-0.501683	-0.72528	0.111168	-0.510376	0.429701	1.20003	-7.24949	0.803538
Q59Z33	Rfa2p	RFA2 orf19.2267 CAALFM_C207120WA	A0A0L0NRK2	0.0414455	0.469531	0.00824398	-0.0821384	0.680516	0.164329	-0.641914	-0.888098	-9.54724	0.427373	0.55256	0.42007
Q5AMQ3	Rga2p	RGA2 orf19.4593 CAALFM_C402000CA	A0A0L0P357	0.000503763	1.82777e-05	0.373901	1.54503	1.3355	1.46303	-5.03248	-0.624532	-5.03248	-5.03248	-5.03248	-5.03248
A0A1D8PDV5	Rho family GTPase	RAC1 orf19.6237 CAALFM_C106730WA	A0A0L0NW98	0.164758	0.000229218	0.0183261	-1.59559	-1.38732	-1.24032	0.352779	-0.703851	-1.01853	0.91303	0.687601	0.989426
A0A1D8PNB5	Rho family guanine nucleotide exchange factor	CDC24 orf19.3174 CAALFM_C501970CA	A0A0L0NNL2	2.20281e-06	2.20281e-06	1	1.50748	1.62584	1.54051	-5.21375	-5.21375	-5.21375	-5.21375	-5.21375	-5.21375
Q5AH90	Rho family guanine nucleotide exchange factor	ROM2 orf19.906 CAALFM_C203240CA	A0A0L0P0G0	0.0219589	0.163226	0.378076	-5.0645	-5.0645	-5.0645	-0.206728	1.15614	1.35457	-5.0645	0.0617867	1.12724
Q5A015	Riboflavin kinase	CAALFM_CR03740CA orf19.4373	A0A0L0P6H1	0.00943234	0.00943234	1	1.36836	2.06535	1.06829	-5.46411	-5.46411	-5.46411	-5.46411	-5.46411	-5.46411
A0A1D8PP67	Riboflavin synthase	RIB5 orf19.4024 CAALFM_C505300WA	A0A0L0NSU1	3.19201e-05	0.00153458	0.719616	1.30004	1.354	1.37785	-10.509	-1.44482	-2.79021	-10.509	-0.203109	-10.509
A0A1D8PFI3	Ribokinase (RK) (EC 2.7.1.15)	RBK1 orf19.6344 CAALFM_C112780WA	A0A0L0P8S6	0.00322388	0.00322388	1	1.73293	1.84526	1.03983	-7.80604	-7.80604	-7.80604	-7.80604	-7.80604	-7.80604
Q5A4X9	Ribonuclease	orf19.967 CAALFM_C500280CA	A0A0L0NRC2	0.555671	0.497954	0.714252	-0.603687	-1.00895	0.0916614	-1.62344	0.357134	0.40361	1.29161	-8.7288	0.48626
A0A1D8PQ43	Ribonuclease H (RNase H) (EC 3.1.26.4)	orf19.5614 CAALFM_C603260WA	A0A0L0P3G6	0.0740877	0.0740877	1	2.43791	0.372286	1.17866	-8.00376	-8.00376	-8.00376	-8.00376	-8.00376	-8.00376
A0A1D8PM62	Ribonuclease III	DCR1 orf19.3796 CAALFM_C404830WA	A0A0L0NTJ9	0.000574396	0.000574396	1	1.1413	1.61998	1.58369	-3.05264	-3.05264	-3.05264	-3.05264	-3.05264	-3.05264
Q5AKB1	Ribonuclease T2-like 1-B (RNase T2-like B) (EC 3.1.27.1)	RNY1-B CAALFM_C504260WA CaO19.11391 CaO19.3910	A0A0L0NWV9	0.00016214	0.00016214	1	1.55438	1.67539	1.31041	-3.94811	-3.94811	-3.94811	-3.94811	-3.94811	-3.94811
Q5A0N3	Ribonucleoside-diphosphate reductase (EC 1.17.4.1)	RNR1 orf19.5779 CAALFM_C203160CA	A0A0L0NPG1	0.0473503	0.00123404	0.624805	-2.03631	-2.81011	-2.11239	-0.451942	1.22708	0.586406	0.127729	0.264747	0.599207
Q5A0L0	Ribonucleotide-diphosphate reductase subunit	RNR21 orf19.5801 CAALFM_C203010CA	A0A0L0P681	0.00128258	0.00424499	0.0905408	1.59846	0.974044	1.3846	-3.65492	-10.7887	-6.61708	-1.4131	-0.368747	-2.677
Q5A2L2	Ribose phosphate diphosphokinase subunit	PRS5 orf19.2193 CAALFM_C207890WA	A0A0L0NW67	0.000825656	0.000825656	1	1.45835	1.34827	1.85429	-6.05495	-6.05495	-6.05495	-6.05495	-6.05495	-6.05495
Q5AMN5	Ribose phosphate diphosphokinase subunit	orf19.4611 CAALFM_C401820CA	A0A0L0NT52	0.134148	0.428939	0.128544	0.828588	-6.22255	0.198767	-6.22255	-6.22255	-6.22255	-6.22255	1.30468	1.82338
Q5A4X7	Ribose phosphate diphosphokinase subunit	orf19.969 CAALFM_C500260WA	A0A0L0NSP3	0.373901	0.133002	0.116199	-6.13279	-6.13279	-1.14489	-6.13279	-6.13279	-6.13279	2.06006	-6.13279	2.10173
Q5AJ92	Ribose-5-phosphate isomerase (EC 5.3.1.6) (D-ribose-5-phosphate ketol-isomerase) (Phosphoriboisomerase)	RKI1 CAALFM_C301480CA CaO19.1701 CaO19.9268	A0A0L0P2J7	0.00447439	0.0189693	0.575459	-3.33023	-3.29025	-3.92861	0.298562	0.00454984	0.785681	0.155023	1.24752	0.365055
A0A1D8PDT3	Ribosomal 40S subunit protein S14B	RPS14B orf19.6265.1 CAALFM_C106450CA	A0A0L0P024	0.503858	0.318091	0.243731	0.0868389	0.104961	-0.076557	-0.238478	0.535623	0.241198	-0.769862	0.239786	-0.58272
A0A1D8PK22	Ribosomal 40S subunit protein S15	RPS15 orf19.5927 CAALFM_C304670CA	A0A0L0P7Q4	1.25394e-05	0.0021767	0.62905	1.40599	1.24985	1.28553	-2.43801	-3.03997	-2.13438	-6.2493	-0.112805	-4.00437
A0A1D8PEY9	Ribosomal 40S subunit protein S17B	RPS17B orf19.2329.1 CAALFM_C110870WA	A0A0L0P2I4	0.000237014	0.000237014	1	1.36439	1.59375	1.76837	-14.1891	-14.1891	-14.1891	-14.1891	-14.1891	-14.1891
A0A1D8PQQ5	Ribosomal 40S subunit protein S18B	RPS18 orf19.7018 CAALFM_C700960WA	A0A0L0P430	0.929745	0.542741	0.659189	-0.0794159	-0.0375895	0.187562	-0.193313	0.0413091	0.175155	0.0818221	-0.0740328	-0.152998
Q5A900	Ribosomal 40S subunit protein S2	RPS21 orf19.3334 CAALFM_C101480CA	A0A0L0P5Y1	0.295997	0.0289651	0.28775	-0.351911	-0.28202	-0.396784	-0.21303	0.370366	-0.351582	0.107252	0.578822	0.169327
Q5A389	Ribosomal 40S subunit protein S20	RPS20 CAALFM_CR08150WA orf19.6375	A0A0L0NQJ4	0.560222	0.774757	0.877762	-0.178703	-0.112185	-0.316178	-0.588786	0.393575	-0.00534507	-1.35016	1.52382	-2.78077
A0A1D8PDU3	Ribosomal 40S subunit protein S23B	RPS23A orf19.6253 CAALFM_C106580WA	A0A0L0NW33	0.726006	0.925212	0.756723	0.0148933	0.212809	-0.0856961	0.594094	-3.2723	0.0394595	0.824037	-2.06662	0.308624
A0A1D8PNQ6	Ribosomal 40S subunit protein S25B	RPS25B orf19.6663 CAALFM_C503540CA	A0A0L0P059	0.0647063	0.239337	0.0403718	-0.201639	0.161631	-0.329986	0.902521	0.283497	0.451206	-0.381558	-2.85573	-0.222743
A0A1D8PSV5	Ribosomal 40S subunit protein S3	RPS3 CAALFM_CR04810WA orf19.6312	A0A0L0NN97	0.000926028	0.0131331	0.817116	0.715608	0.684371	0.725982	-0.160032	-0.490684	-0.901287	-0.201608	-2.39285	-0.160507
Q5AG43	Ribosomal 40S subunit protein S5	RPS5 orf19.4336 CAALFM_C503070WA	A0A0L0P8I4	0.011579	0.000852109	0.169178	-1.33351	-0.943033	-1.26104	0.0231826	0.790039	0.754167	-0.0275174	0.0935722	0.245768
A0A1D8PGY8	Ribosomal 40S subunit protein S9B	RPS9B orf19.838.1 CAALFM_C203820CA	A0A0L0P2G2	8.15231e-05	0.00444761	0.0632676	-0.792842	-1.15619	-0.983916	0.498682	0.380996	0.50367	0.295846	-0.122151	0.249862
Q5AIB8	Ribosomal 60S subunit protein L10	RPL10 orf19.2935 CAALFM_C102460WA	A0A0L0NQG7	0.364176	0.518035	0.487012	0.177583	-0.0430548	0.188057	-0.611549	0.309085	-0.366837	0.0889923	-0.0872521	0.118159
A0A1D8PHW1	Ribosomal 60S subunit protein L11B	RPL11 orf19.2232 CAALFM_C206810CA	A0A0L0NTM1	0.745951	0.502047	0.499385	-0.072455	0.085923	0.034052	-0.370452	0.418928	0.136441	-0.234122	0.211086	-0.422161
Q5AJF7	Ribosomal 60S subunit protein L12A	RPL12 orf19.1635 CAALFM_C302110WA	A0A0L0NZN2	0.000326857	0.0282987	0.321814	0.4931	0.597455	0.550805	-0.872239	-0.526528	-0.403772	-0.418789	0.279646	-0.607713
Q5AB87	Ribosomal 60S subunit protein L16A	RPL16A orf19.6085 CAALFM_C100180WA	A0A0L0NR96	0.0139136	0.00572762	0.143765	-0.734604	-0.862567	-1.17208	-0.195437	0.349306	0.0338286	0.720319	0.157561	0.557126
Q59TE0	Ribosomal 60S subunit protein L17B	RPL17B orf19.4490 CAALFM_C204600CA	A0A0L0NWL6	0.181137	0.0608417	0.0259142	-0.169604	0.0463626	0.0679258	-0.550121	-0.299669	-0.0223862	0.364296	0.217081	0.13804
A0A1D8PK43	Ribosomal 60S subunit protein L18A	RPL18 orf19.5982 CAALFM_C305100CA	A0A0L0NN28	1.72504e-05	0.000167054	0.529969	1.3537	1.31812	1.31522	-1.66103	-12.3733	-2.1608	-0.891743	-12.3733	-1.38334
A0A1D8PGY0	Ribosomal 60S subunit protein L21A	RPL21A orf19.840 CAALFM_C203810CA	A0A0L0NQS4	0.045833	0.0526473	0.64048	0.435238	0.615569	0.330938	-0.725006	0.196771	-0.180985	-0.748902	0.232028	-1.13573
A0A1D8PPT5	Ribosomal 60S subunit protein L23B	RPL23A orf19.3504 CAALFM_C602070CA	A0A0L0P7M5	0.00273008	0.00382029	0.640516	0.889446	1.16106	0.811714	-2.17785	-0.335947	-1.38853	-1.2174	-0.105089	-1.31835
Q5A6A1	Ribosomal 60S subunit protein L24A	RPL24A orf19.3789 CAALFM_C404890CA	A0A0L0NYS6	0.00127421	0.0223614	0.944332	0.896733	0.711028	0.825401	-0.358869	-1.35776	-0.450499	0.0235702	-14.8829	-0.302404
A0A1D8PCQ5	Ribosomal 60S subunit protein L26B	orf19.3690.2 CAALFM_C102330CA	A0A0L0P205	0.339686	0.800277	0.623363	-0.496108	-0.202163	-0.215744	-0.835003	0.967097	0.313554	-0.970164	0.866278	-1.09239
A0A1D8PSC5	Ribosomal 60S subunit protein L28	RPL28 CAALFM_CR03030CA orf19.2864.1	A0A0L0P290	0.754609	0.0435565	0.538647	0.242056	0.0527375	0.150157	-0.758808	0.496294	0.117757	0.000944072	-0.258082	-0.42095
A0A1D8PF08	Ribosomal 60S subunit protein L2A	RPL2 orf19.2309.2 CAALFM_C111060CA	A0A0L0NWM2	0.20983	0.0152169	0.736809	0.339365	0.279511	0.324425	-0.849722	0.380421	-0.142203	-0.356088	0.039263	-0.520282
Q59LS1	Ribosomal 60S subunit protein L3	RPL3 orf19.1601 CAALFM_C209430WA	A0A0L0NUS7	0.00111571	0.000786035	0.207561	0.530772	0.774843	0.739981	-0.944915	-0.339598	-0.812952	-0.313371	-0.546224	-0.311807
A0A1D8PM75	Ribosomal 60S subunit protein L30	RPL30 orf19.3788.1 CAALFM_C404900WA	A0A0L0NY75	5.72095e-05	5.72095e-05	1	1.43496	1.71537	1.59065	-13.3156	-13.3156	-13.3156	-13.3156	-13.3156	-13.3156
A0A1D8PHF5	Ribosomal 60S subunit protein L31B	orf19.3572.3 CAALFM_C205410WA	A0A0L0NWB2	0.00342985	0.0184884	0.680279	0.634055	0.858371	0.850993	-1.11614	-0.0856117	-0.463671	-6.212	-0.0219515	-0.506134
A0A1D8PPN6	Ribosomal 60S subunit protein L32	RPL32 CAALFM_C601700WA	A0A0L0NZF2	0.600329	0.0193328	0.134748	-0.350245	-0.315663	-0.469377	0.264307	-0.938258	-0.110838	0.675153	0.45106	0.107031
A0A1D8PHH4	Ribosomal 60S subunit protein L33A	orf19.6882.1 CAALFM_C205710CA	A0A0L0P2L5	0.979564	0.0257772	0.203294	0.436401	0.0755974	0.508751	0.626559	-1.8021	1.03063	-0.616953	-12.5336	-0.633974
A0A1D8PFV1	Ribosomal 60S subunit protein L4B	RPL4B orf19.7217 CAALFM_C114110CA	A0A0L0P4X0	0.000553125	0.000799309	0.952127	1.12618	1.28171	0.885445	-1.47662	-1.24189	-1.0638	-0.89591	-1.94679	-1.05509
Q5AGZ7	Ribosomal 60S subunit protein L5	RPL5 orf19.6541 CAALFM_C701790CA	A0A0L0P6C5	0.0112646	0.0334062	0.985768	-0.794082	-1.08481	-0.761883	0.109773	0.611195	0.113432	0.427367	-0.29284	0.597087
Q5AEN2	Ribosomal 60S subunit protein L9B	RPL9B orf19.236 CAALFM_C302470CA	A0A0L0NU98	0.0400874	0.101761	0.963973	0.539197	0.60578	0.376854	-0.671927	0.244752	-0.929224	0.438984	-1.36661	-0.631786
A0A1D8PNN9	Ribosomal lysine N-methyltransferase	RMS1 orf19.2654 CAALFM_C503250WA	A0A0L0P2U0	0.00371638	0.00371638	1	1.61282	1.03187	1.89013	-4.97959	-4.97959	-4.97959	-4.97959	-4.97959	-4.97959
A0A1D8PK40	Ribosomal protein L19	RPL19A orf19.5904 CAALFM_C304500CA	A0A0L0P9M3	0.00225255	0.00350568	0.288216	0.562817	0.86285	0.98056	-1.16956	-0.449027	-1.15063	-0.626076	-0.195291	-0.780573
A0A1D8PRG5	Ribosomal protein P1B	RPP1B orf19.7188 CAALFM_C703920CA	A0A0L0P2I2	0.00462134	0.00462134	1	1.07436	1.97152	1.57149	-14.2861	-14.2861	-14.2861	-14.2861	-14.2861	-14.2861
Q5ANH5	Ribosomal protein P2B	RPP2B orf19.5928 CAALFM_C304680WA	A0A0L0P6P2	0.0196851	0.0127728	0.55583	-1.27939	-0.460313	-2.31877	-0.00907498	0.250482	0.544853	0.474604	0.637507	0.102162
Q5AC00	Ribosome assembly factor mrt4	MRT4 orf19.5550 CAALFM_C602770WA	A0A0L0NSN0	0.00355699	0.00355699	1	1.10482	1.94086	1.58309	-8.76309	-8.76309	-8.76309	-8.76309	-8.76309	-8.76309
Q5AFG1	Ribosome biogenesis protein ALB1	ALB1 CAALFM_C700160CA CaJ7.0023 CaO19.7107	A0A0L0P1Q4	0.129502	0.129502	1	0.284334	0.676156	2.5971	-5.48916	-5.48916	-5.48916	-5.48916	-5.48916	-5.48916
P0CU36	Ribosome biogenesis protein C3_06160C_A	CAALFM_C306160CA orf19.7397.1	A0A0L0NQK0	0.373901	0.373901	1	-4.62246	3.1169	-4.62246	-4.62246	-4.62246	-4.62246	-4.62246	-4.62246	-4.62246
Q59VP7	Ribosome biogenesis protein ERB1 (Eukaryotic ribosome biogenesis protein 1)	ERB1 CAALFM_C104130WA CaO19.1047 CaO19.8649	A0A0L0P555	0.000825794	0.000825794	1	1.24113	1.80338	1.61817	-6.30372	-6.30372	-6.30372	-6.30372	-6.30372	-6.30372
Q5A2T0	Ribosome biogenesis protein NSA1	NSA1 CAALFM_C207960CA CaO19.2185 CaO19.9731	A0A0L0NW24	0.140585	0.81216	0.356924	0.939512	0.370617	-0.160849	0.339156	-6.11905	-6.11905	1.0191	-6.11905	0.641437
Q5A2Y7	Ribosome biogenesis protein NSA2	NSA2 CAALFM_C306380WA CaO19.7424	A0A0L0NQK0	0.373901	0.373901	1	-4.62246	3.1169	-4.62246	-4.62246	-4.62246	-4.62246	-4.62246	-4.62246	-4.62246
Q5APF0	Ribosome biogenesis protein YTM1	YTM1 CAALFM_C109510WA CaO19.12278 CaO19.4815	A0A0L0NR85	0.671818	0.442824	0.16482	0.30209	-1.41497	0.708563	0.0896907	0.580614	0.286224	-0.146629	-6.98372	0.0942982
A0A1D8PCC8	Ribosome biogenesis regulatory protein	RRS1 orf19.6014 CAALFM_C100900WA	A0A0L0P4E5	0.0089235	0.0089235	1	1.36266	2.06938	1.10236	-6.15318	-6.15318	-6.15318	-6.15318	-6.15318	-6.15318
A0A1D8PFH2	Ribosome biosynthesis protein	orf19.6355 CAALFM_C112680WA	A0A0L0NUR9	0.0524685	0.0108301	0.390044	0.593067	1.1635	1.07167	0.101599	-7.45208	0.242157	-7.45208	-0.189646	-7.45208
A0A1D8PI20	Ribosome biosynthesis protein	NOC4 orf19.1902 CAALFM_C207340WA	A0A0L0NQW1	0.000638963	0.000638963	1	1.80295	1.55603	1.28203	-5.43769	-5.43769	-5.43769	-5.43769	-5.43769	-5.43769
A0A1D8PRE8	Ribosome biosynthesis protein	ENP2 orf19.6686 CAALFM_C703540CA	A0A0L0P8C2	0.176366	0.373901	0.656281	-7.88489	-7.88489	-7.88489	-7.88489	1.06619	-0.166706	-7.88489	2.58252	-7.88489
A0A1D8PRL2	Ribosome dissociation factor GTPase	orf19.7144 CAALFM_C704260WA	A0A0L0NYS5	0.0193456	0.0193456	1	2.12315	1.19446	0.95132	-3.83191	-3.83191	-3.83191	-3.83191	-3.83191	-3.83191
Q5AAV3	Ribosome-releasing factor 2, mitochondrial (RRF2mt) (Elongation factor G 2, mitochondrial) (EF-G2mt) (mEF-G 2)	MEF2 CAALFM_C107000WA CaO19.13589 CaO19.6208	A0A0L0P7W7	0.00916457	0.0565641	0.889426	-5.67788	-5.67788	-5.67788	0.320794	1.0286	0.0512948	0.277228	-0.434661	1.41382
A0A1D8PSP6	Ribosylnicotinamide kinase	CAALFM_CR04230WA orf19.511	A0A0L0NRZ5	0.00139277	0.00208861	0.0319467	-8.70599	-8.70599	-8.70599	-0.0359728	0.299036	-0.333458	0.563187	1.29004	1.05005
A0A1D8PQI4	Ribulose-phosphate 3-epimerase (EC 5.1.3.1)	orf19.7108 CAALFM_C700150WA	A0A0L0P1M7	0.0357164	0.00270196	0.0664442	0.762155	0.954248	0.744487	-0.327559	-0.380372	0.553727	-9.99321	-9.99321	-0.608076
Q5AA01	Rim1p	RIM1 orf19.2483 CAALFM_C105680CA	A0A0L0P6I1	0.396915	0.243691	0.626812	-0.13638	-0.666805	-0.0119567	0.367521	-0.0608206	-0.324339	0.508301	0.278736	-0.348259
Q59TD1	Rim2p	RIM2 orf19.4499 CAALFM_C204510WA	A0A0L0P7G9	0.00402805	0.00402805	1	0.966896	1.73134	1.82023	-4.95366	-4.95366	-4.95366	-4.95366	-4.95366	-4.95366
Q5A6P2	RNA cytidine acetyltransferase (EC 2.3.1.-) (18S rRNA cytosine acetyltransferase)	NAT10 CAALFM_CR04240CA orf19.512	A0A0L0NTB8	0.0390254	0.0250782	0.918559	0.713602	0.99166	1.25261	0.47217	-7.07643	-7.07643	0.294658	-7.07643	-1.5027
A0A1D8PQE5	RNA export factor	GLE2 orf19.1095 CAALFM_C604360CA	A0A0L0NNM9	0.0663899	0.143751	0.966529	-0.797453	-0.618675	0.0211759	0.154942	0.33372	0.0245179	-0.0959855	-0.00112631	0.518991
Q59Y64	RNA methylation protein	orf19.3585 CAALFM_C208840WA	A0A0L0P0H1	0.136764	0.136764	1	1.76134	-5.1926	2.43788	-5.1926	-5.1926	-5.1926	-5.1926	-5.1926	-5.1926
Q5AMM4	RNA polymerase II degradation factor 1	DEF1 CAALFM_C401720CA CaO19.12092 CaO19.4622	A0A0L0P5R5	0.00167556	0.0287843	0.0663922	0.243895	0.399379	0.532607	-0.416318	-0.407501	-0.489963	0.0321892	0.0428709	-0.3542
Q5ALP7	RNA polymerase specificity factor	orf19.1528 CAALFM_C202120WA	A0A0L0NXK7	0.0281872	0.0281872	1	1.37525	2.18208	0.672073	-4.45032	-4.45032	-4.45032	-4.45032	-4.45032	-4.45032
A0A1D8PMJ1	RNA-binding GTPase	orf19.2917 CAALFM_C406210CA	A0A0L0P1Q1	0.0151813	0.197086	0.599313	0.192223	0.893219	0.832062	-0.423512	-0.741411	-1.39078	-0.854288	-1.98795	0.756664
A0A1D8PK11	RNA-binding protein	orf19.5917.3 CAALFM_C304590WA	A0A0L0P8T9	0.00596616	0.00458858	0.0794802	-2.18128	-2.21725	-2.25524	0.351174	1.1929	0.807845	-0.0381316	-0.330119	0.348591
A0A1D8PFX4	RNA-binding protein	orf19.7256 CAALFM_C114410WA	A0A0L0NS47	6.34284e-05	0.0460961	0.246574	1.0807	1.12328	1.3416	-7.80231	-7.80231	-7.80231	-7.80231	0.808431	-1.31119
Q5ANI8	RNA-binding ribosome biosynthesis protein	MAK21 orf19.5912 CAALFM_C304560WA	A0A0L0P264	0.0328418	0.215545	0.677374	-1.54305	-1.71657	-1.77383	1.15551	0.0333749	0.316932	0.796497	-7.29127	0.864066
A0A1D8PLY2	RNA-binding signal recognition particle subunit	orf19.789.1 CAALFM_C403930CA	A0A0L0P332	1	1	1	-3.20343e-16	-3.20343e-16	-3.20343e-16	-3.20343e-16	-3.20343e-16	-3.20343e-16	-3.20343e-16	-3.20343e-16	-3.20343e-16
A0A1D8PFP2	Rob1p	ROB1 orf19.4998 CAALFM_C113620WA	A0A0L0NN57	0.000725489	0.131246	0.0014219	-5.49385	-5.49385	-5.49385	1.11968	1.65834	1.52035	-1.80351	-5.49385	-1.22899
A0A1D8PGG1	Rod1p	ROD1 orf19.1509 CAALFM_C201970CA	A0A0L0P7C5	0.00110934	0.00110934	1	1.45255	1.33574	1.88033	-6.70687	-6.70687	-6.70687	-6.70687	-6.70687	-6.70687
Q59V85	Rpl7p	RPL7 CAALFM_CR06120WA orf19.3867	A0A0L0P2F6	0.0426626	0.0426626	1	0.498525	2.29208	1.41193	-7.70876	-7.70876	-7.70876	-7.70876	-7.70876	-7.70876
A0A1D8PF11	Rpl82p	RPL82 orf19.2311 CAALFM_C111030WA	A0A0L0P5M4	0.000460177	0.000438129	0.405234	1.68624	1.25805	1.68117	-13.6283	-3.46401	-4.51347	-13.6283	-4.36313	-13.6283
A0A1D8PSN8	rRNA (Cytosine-C5-)-methyltransferase	CAALFM_CR04170WA orf19.501	A0A0L0P0B5	0.833918	0.493318	0.409125	-3.00824	0.52808	0.0355919	-8.06446	-0.253543	0.462156	-0.409468	1.3649	-0.21746
Q59ZG6	rRNA-binding ribosome biosynthesis protein	RPF2 orf19.3553 CAALFM_C205230CA	A0A0L0P613	3.08853e-05	3.08853e-05	1	1.69665	1.46243	1.54949	-6.30942	-6.30942	-6.30942	-6.30942	-6.30942	-6.30942
A0A1D8PU19	rRNA-binding ribosome biosynthesis protein	SSF1 CAALFM_CR09730CA orf19.6589	A0A0L0NVI1	4.52619e-05	4.52619e-05	1	1.59668	1.67555	1.41438	-5.69701	-5.69701	-5.69701	-5.69701	-5.69701	-5.69701
A0A1D8PS68	rRNA-binding ribosome biosynthesis protein	CAALFM_CR02420WA orf19.3724	A0A0L0P7U0	0.00045066	0.00045066	1	1.37575	1.81282	1.47697	-5.79488	-5.79488	-5.79488	-5.79488	-5.79488	-5.79488
A0A1D8PQN7	rRNA-binding ribosome biosynthesis protein	NOP15 orf19.7050 CAALFM_C700690WA	A0A0L0NRJ3	0.0391338	0.0391338	1	0.0127858	2.01623	1.9572	-6.5788	-6.5788	-6.5788	-6.5788	-6.5788	-6.5788
A0A1D8PHX2	rRNA-processing endoribonuclease	RCL1 orf19.1886 CAALFM_C207450CA	A0A0L0P831	0.00896155	0.00896155	1	0.42466	1.46569	1.50776	-1.54786	-1.54786	-1.54786	-1.54786	-1.54786	-1.54786
A0A1D8PLA3	rRNA-processing protein	PWP1 orf19.4640 CAALFM_C401450WA	A0A0L0P4D7	2.82253e-06	2.82253e-06	1	1.57996	1.5129	1.44898	-3.81461	-3.81461	-3.81461	-3.81461	-3.81461	-3.81461
A0A1D8PGP2	rRNA-processing protein	UTP21 orf19.1566 CAALFM_C202430WA	A0A0L0NXE1	0.000976472	0.000976472	1	1.59268	1.14372	1.091	-1.86758	-1.86758	-1.86758	-1.86758	-1.86758	-1.86758
A0A1D8PLN1	rRNA-processing protein	SAS10 orf19.2717 CAALFM_C402790CA	A0A0L0P7P3	0.123394	0.373901	0.659101	-4.95494	-4.95494	-4.95494	-4.95494	0.753142	0.359021	-4.95494	2.54561	-4.95494
Q59MK3	rRNA-processing protein	orf19.3220 CAALFM_C503920CA	A0A0L0P5W4	0.120468	0.120468	1	-4.82427	2.27357	1.97002	-4.82427	-4.82427	-4.82427	-4.82427	-4.82427	-4.82427
Q5AK42	rRNA-processing protein EFG1	CAALFM_C504910WA CaO19.11461 CaO19.3978	A0A0L0NYF1	6.78863e-05	6.78863e-05	1	1.39388	1.62528	1.67474	-5.98807	-5.98807	-5.98807	-5.98807	-5.98807	-5.98807
A0A1D8PJG4	RSC chromatin remodeling complex ATPase subunit	orf19.239 CAALFM_C302490CA	A0A0L0NTQ9	0.000418763	0.0565741	0.858066	-4.82995	-4.82995	-4.82995	0.710609	0.544609	0.241478	1.40994	-0.479003	0.313199
A0A1D8PQN1	Rtf1p	RTF1 orf19.7047 CAALFM_C700720WA	A0A0L0P409	0.00022314	0.00780637	0.373901	1.32161	1.19246	1.57338	-6.45389	-6.45389	-6.45389	-6.45389	-6.45389	0.241313
Q5APP3	Rtg1p	RTG1 orf19.4722 CAALFM_C108640WA	A0A0L0P2W5	0.13083	0.13083	1	2.38998	1.82377	-5.00208	-5.00208	-5.00208	-5.00208	-5.00208	-5.00208	-5.00208
A0A1D8PF20	Rtg3p	RTG3 orf19.2315 CAALFM_C110990CA	A0A0L0P2I8	0.000506133	0.000506133	1	1.60087	1.78043	1.28695	-6.03775	-6.03775	-6.03775	-6.03775	-6.03775	-6.03775
Q5A0W7	RuvB-like helicase 1 (EC 3.6.4.12)	RVB1 CAALFM_C406800WA CaO19.10641 CaO19.3129	A0A0L0P7H4	0.0756679	0.127019	0.0639463	-0.296877	-0.208811	-0.180442	-0.533762	-1.44255	-0.506782	0.645758	-0.117942	1.13079
Q5AGZ9	RuvB-like helicase 2 (EC 3.6.4.12)	RVB2 CAALFM_C701810WA CaJ7.0208 CaO19.13892 CaO19.6539	A0A0L0P5X9	0.456464	0.932078	0.74797	0.00819231	0.131001	-0.246976	0.260324	0.109189	-0.103184	-1.6224	0.570915	0.0551742
A0A1D8PHC7	Rxt3p	RXT3 orf19.3568 CAALFM_C205370CA	A0A0L0NWD4	0.373901	0.373901	0.872532	-4.23833	-4.23833	-4.23833	1.92183	-4.23833	-4.23833	-4.23833	-4.23833	2.27503
A0A1D8PU61	S-(hydroxymethyl)glutathione dehydrogenase (EC 1.1.1.284)	FDH3 CAALFM_CR10250CA orf19.7600	A0A0L0NR20	0.000215015	5.89508e-06	0.0207507	0.904009	0.817068	0.870825	-0.657557	-0.16074	-0.506191	-1.38689	-1.19327	-1.04122
A0A1D8PGL7	Sac3p	SAC3 orf19.1555 CAALFM_C202350CA	A0A0L0NWC7	0.000340475	3.47726e-06	0.00882123	-3.56242	-3.56242	-3.56242	0.652527	1.09491	0.887337	0.0360897	0.164385	0.0598628
A0A1D8PKJ4	Saccharopine dehydrogenase (NADP+, L-glutamate-forming)	LYS9 orf19.7448 CAALFM_C306590WA	A0A0L0NTR4	0.00189224	0.00694511	0.00334297	-0.816924	-0.823291	-0.669295	0.854739	0.46218	0.873212	-0.372134	-0.515734	-0.417892
A0A1D8PMA1	Saccharopine dehydrogenase [NAD(+), L-lysine-forming] (SDH) (EC 1.5.1.7) (Lysine--2-oxoglutarate reductase)	LYS1 orf19.1789.1 CAALFM_C405320WA	A0A0L0P5A1	4.94667e-05	0.0918729	0.000857919	-1.91642	-1.91993	-1.97276	1.2298	0.994876	1.09837	-0.920648	-1.478	-0.235458
A0A1D8PMZ8	S-adenosylmethionine decarboxylase proenzyme (EC 4.1.1.50)	SPE2 orf19.568 CAALFM_C500700CA	A0A0L0NNI8	0.00654201	0.116565	0.366526	-7.36661	-7.36661	-7.36661	0.424385	1.3367	0.725195	0.836323	-7.36661	0.739348
A0A1D8PF68	S-adenosylmethionine synthase (EC 2.5.1.6)	SAM2 orf19.657 CAALFM_C111450CA	A0A0L0NT64	0.23282	0.536334	0.210379	-0.018382	0.144107	0.0195866	-0.551339	0.162119	-0.62058	-0.105693	0.549837	0.0689337
Q59X87	S-adenosylmethionine-dependent methyltransferase	CAALFM_CR08040WA orf19.592	A0A0L0NPG6	0.373901	0.373901	1	-1.17362	2.44719	-1.17362	-1.17362	-1.17362	-1.17362	-1.17362	-1.17362	-1.17362
A0A1D8PEB0	S-adenosylmethionine-homocysteine S-methyltransferase	SAM4 orf19.386 CAALFM_C108410CA	A0A0L0P2D7	0.00705925	0.00705925	1	1.25215	2.05847	1.27592	-7.59226	-7.59226	-7.59226	-7.59226	-7.59226	-7.59226
A0A1D8PFY3	SAM complex subunit	SAM35 orf19.7267 CAALFM_C114490CA	A0A0L0NRS8	0.00233438	0.00233438	1	1.08358	1.64547	1.8311	-4.94996	-4.94996	-4.94996	-4.94996	-4.94996	-4.94996
A0A1D8PKC1	SAM complex subunit	SAM50 orf19.7358 CAALFM_C305770CA	A0A0L0P977	0.0262963	0.372243	0.434924	-7.86066	-1.76806	-2.94887	-0.0216245	0.923377	1.42489	-2.10606	1.43625	-3.88853
A0A1D8PN01	Sam51p	SAM51 orf19.925 CAALFM_C500640CA	A0A0L0NT32	0.577699	0.0824694	0.160325	-0.333113	-0.0831998	-0.0327191	0.361	-9.14598	-0.420482	0.646677	-0.0090285	0.758784
A0A1D8PCM9	SBF complex DNA-binding subunit	SWI4 orf19.4545 CAALFM_C101790WA	A0A0L0NQ10	0.373901	0.134337	0.292099	-1.09273	-1.09273	-1.09273	0.408167	-1.09273	-1.09273	1.56305	-1.09273	0.929776
Q5ANP6	Sbp1p	SBP1 orf19.5854 CAALFM_C304090WA	A0A0L0NWL9	0.183072	0.0316581	0.146426	-1.1058	-1.54475	-1.31477	0.487944	-0.68867	-0.910897	0.335663	1.35973	0.493195
Q5AH09	SCF E2 ubiquitin-protein ligase catalytic subunit	CDC34 orf19.6529 CAALFM_C701920WA	A0A0L0NZQ0	0.28464	0.436124	0.58009	1.52079	1.11686	-7.76391	-7.76391	-7.76391	0.487304	0.267786	-7.76391	0.419637
A0A1D8PJL5	SCF ubiquitin ligase complex subunit	HRT1 orf19.233.1 CAALFM_C302450WA	A0A0L0NTR7	7.2048e-05	0.816943	0.118519	0.539416	0.304657	0.590035	-8.46242	-8.46242	-8.46242	-8.46242	1.36959	1.14463
A0A1D8PDG3	SCF ubiquitin ligase complex subunit	orf19.50 CAALFM_C104960CA	A0A0L0NYT5	0.00647696	1	0.00647696	-1.86315	-1.86315	-1.86315	1.66789	1.38047	0.650514	-1.86315	-1.86315	-1.86315
A0A1D8PP13	SCF ubiquitin ligase complex subunit	GRR1 orf19.3944 CAALFM_C504600CA	A0A0L0NXB4	0.149069	0.373901	0.651797	-3.81247	-3.81247	-3.81247	1.79229	0.921495	-3.81247	-3.81247	-3.81247	1.68492
Q59WE2	SCF ubiquitin ligase subunit	SKP1 orf19.4427 CAALFM_C107410CA	A0A0L0NUP0	0.733974	0.0133322	0.00202349	-1.14647	-0.267131	0.0344584	-0.984465	-0.350644	-0.312573	0.632554	0.710428	0.497411
A0A1D8PHP1	Scp1p	SCP1 orf19.17 CAALFM_C206370CA	A0A0L0NNE7	0.0541666	0.0541666	1	1.90714	-0.314424	2.13634	-6.94413	-6.94413	-6.94413	-6.94413	-6.94413	-6.94413
Q59PR7	Sda1p	SDA1 CAALFM_CR05660WA orf19.6648	A0A0L0P7E1	0.00204935	0.00378331	0.954958	1.01994	1.3893	1.27802	-2.38856	-0.400792	-4.93986	-4.93986	-4.93986	-0.182093
A0A1D8PPP9	Sec12p	SEC12 orf19.3409 CAALFM_C601760WA	A0A0L0NZ01	0.00613288	4.88492e-05	0.637366	-7.31677	-7.31677	-7.31677	-0.164402	0.696815	0.816996	0.547441	0.594489	0.794769
P46250	SEC14 cytosolic factor (Phosphatidylinositol/phosphatidylcholine transfer protein) (PI/PC TP)	SEC14 CAALFM_C500480CA CaO19.8556 CaO19.941	A0A0L0NNS9	0.0216658	0.0279778	0.14151	-1.56672	-1.49903	-1.6931	-0.542766	0.300102	-0.226364	0.613432	1.34929	0.200555
Q5AH58	Sec1p	SEC1 orf19.6479 CAALFM_C702320WA	A0A0L0P8S2	0.0181801	0.0340893	0.887118	1.12249	0.714638	1.37855	-5.07774	0.136374	-5.07774	-5.07774	-5.07774	0.4479
A0A1D8PPX8	Sec20p	SEC20 orf19.5526 CAALFM_C602570CA	A0A0L0NV21	0.0199432	0.0427391	0.267768	-8.66557	-8.66557	-8.66557	-0.922124	0.561332	0.131033	1.43452	-0.673914	1.35864
Q59SJ2	Sec63 complex subunit	SEC72 orf19.4180 CAALFM_C400630CA	A0A0L0NPM8	0.433091	0.159475	0.182994	0.069056	-0.086609	-0.03366	0.305179	-10.004	-0.348225	0.427033	-0.0167186	0.746105
Q5A647	Sec63 complex subunit	orf19.3843 CAALFM_C404440WA	A0A0L0P2Z3	0.128502	0.128502	1	-3.27923	2.28525	1.76744	-3.27923	-3.27923	-3.27923	-3.27923	-3.27923	-3.27923
A0A1D8PHW0	Sedoheptulose-bisphosphatase	orf19.1889 CAALFM_C207420WA	A0A0L0P5B2	0.000403052	0.000390665	0.622179	1.73232	1.3147	1.45012	-2.66811	-11.4317	-2.93937	-11.4317	-11.4317	-2.56659
Q5A2S9	Seh1p	SEH1 orf19.2186 CAALFM_C207950WA	A0A0L0NW30	1	0.20979	0.20979	-2.62667	-2.62667	-2.62667	-2.62667	-2.62667	-2.62667	2.57487	-2.62667	0.932352
Q5A0L7	Sensitive to high expression protein 9 homolog, mitochondrial	SHE9 CAALFM_C203050WA CaO19.13218 CaO19.5796	A0A0L0P5T7	0.117864	0.117864	1	-4.01032	1.99952	2.19123	-4.01032	-4.01032	-4.01032	-4.01032	-4.01032	-4.01032
A0A1D8PDA0	Sepiapterin reductase family protein	orf19.5194.1 CAALFM_C104430CA	A0A0L0NTL4	2.87441e-05	2.87441e-05	1	1.48295	1.54806	1.70779	-8.74606	-8.74606	-8.74606	-8.74606	-8.74606	-8.74606
Q59VX8	Septation protein 7 (Seventh homolog of septin 1)	SEP7 SHS1 CAALFM_C102230WA CaO19.11164 CaO19.3680	A0A0L0P0N7	0.573316	0.0487669	0.306413	-0.43243	-0.83284	-0.456825	0.683057	-1.28147	-0.543547	0.6389	-0.119861	0.838802
A0A1D8PD83	Septin	CDC3 orf19.1055 CAALFM_C104210CA	A0A0L0P4Q2	0.106039	0.537461	0.247963	0.0504436	0.151719	-0.145384	-3.55508	-0.312765	-0.50351	0.125333	1.43233	-0.825606
A0A1D8PCY5	Septin	CDC12 orf19.3013 CAALFM_C103210CA	A0A0L0NTK3	0.0876638	0.445189	0.902292	-0.845053	-0.886487	-0.72949	0.73361	-0.362398	0.052753	-1.1847	1.55799	-1.1943
G1UB61	Septin CDC11 (Cell division control protein 11)	CDC11 CAALFM_C500070WA CaO19.5691	A0A0L0NPG5	0.00140253	0.154556	0.0187904	0.0735477	0.0901307	-0.113667	-0.652626	-0.579034	-0.691914	0.435207	0.730327	0.0332447
Q5A325	Serine C-palmitoyltransferase	CAALFM_CR08640CA orf19.6438	A0A0L0P614	0.232339	0.640395	0.927757	-0.251501	-0.686733	-0.963642	-0.854867	0.223735	0.697797	-8.23829	1.79456	-2.24574
Q5AKV0	Serine C-palmitoyltransferase	LCB2 orf19.5027 CAALFM_C113900CA	A0A0L0NS52	0.00473431	0.12584	0.322543	-8.42691	-8.42691	-8.42691	0.405076	1.30184	0.877031	-1.23745	1.18639	-0.588251
A0A1D8PRB3	Serine hydroxymethyltransferase (EC 2.1.2.1)	SHM1 orf19.1342 CAALFM_C703330CA	A0A0L0P705	0.000125988	0.379904	0.025989	-0.645676	-0.746252	-0.488916	0.642096	0.641132	0.501751	0.0602929	-1.11696	0.0176013
O13426	Serine hydroxymethyltransferase, cytosolic (SHMT) (EC 2.1.2.1) (Glycine hydroxymethyltransferase) (SHMII) (Serine methylase)	SHM2 CAALFM_C603760CA CaO19.13173 CaO19.5750	A0A0L0P5H4	0.00575226	0.00474879	0.0811196	0.589774	0.400304	0.512216	-0.170916	0.125845	-0.153077	-0.361534	-1.44559	-0.464482
Q59QB9	Serine/threonine protein kinase	orf19.399 CAALFM_C108540CA	A0A0L0P258	0.743953	0.0975383	0.197463	0.104605	0.168735	0.0748132	-0.377272	0.586295	0.269508	-0.690385	-0.752316	0.0806436
A0A1D8PH74	Serine/threonine protein kinase	RIM11 orf19.791 CAALFM_C204290WA	A0A0L0P6J4	0.0817999	0.00504632	0.00630478	0.281336	-0.0899865	-0.364631	-6.9475	-6.9475	-0.276384	0.878262	0.774092	0.74704
A0A1D8PDY7	Serine/threonine protein kinase	NPR1 orf19.6232 CAALFM_C106780WA	A0A0L0NWA2	0.182931	0.322778	0.93744	0.441051	0.849995	0.457579	-0.311539	0.593558	-6.07885	-6.07885	1.07557	-6.07885
Q5A5P2	Serine/threonine protein kinase	AKL1 orf19.5357 CAALFM_C210750CA	A0A0L0NSW6	0.0128758	0.732641	0.0113561	0.936216	-0.256162	0.973786	-4.88105	-4.88105	-4.88105	0.0326415	1.0138	0.190651
A0A1D8PKB4	Serine/threonine protein kinase	YCK2 orf19.7001 CAALFM_C305650WA	A0A0L0P6V4	0.000386051	0.0238586	0.297897	-7.04761	-4.23712	-3.21777	0.169568	0.452276	0.0604106	-0.185379	1.34092	0.913574
A0A1D8PKQ6	Serine/threonine protein kinase	FUN31 orf19.7451 CAALFM_C306620WA	A0A0L0P2Y1	0.758208	0.157594	0.165524	-3.21823	-3.69823	-3.05376	-1.13395	-4.9552	-4.9552	1.55804	-4.9552	2.37801
Q5A650	Serine/threonine protein kinase	orf19.3840 CAALFM_C404460CA	A0A0L0P4Q5	0.373901	0.373901	0.463054	-4.36647	-4.36647	-4.36647	-4.36647	-4.36647	2.8796	0.379819	-4.36647	-4.36647
A0A1D8PH81	Serine/threonine protein kinase	YAK1 orf19.147 CAALFM_C204660CA	A0A0L0NWM1	0.00272981	0.119394	0.504752	-4.56441	-4.56441	-4.56441	1.15239	0.438738	0.656177	1.00399	-4.56441	0.74094
A0A1D8PI07	Serine/threonine protein kinase	RCK2 orf19.2268 CAALFM_C207130CA	A0A0L0NR43	0.00236533	0.00884066	0.115252	-8.47391	-8.47391	-8.47391	0.372075	0.171707	-0.379615	0.327542	0.918402	1.41003
Q59S81	Serine/threonine/tyrosine protein kinase	orf19.3459 CAALFM_C602190CA	A0A0L0P0P8	0.0110692	0.0110692	1	1.9785	1.67751	0.765462	-5.22431	-5.22431	-5.22431	-5.22431	-5.22431	-5.22431
A0A1D8PQT9	Serine/threonine-protein kinase	GCN2 orf19.6913 CAALFM_C701330CA	A0A0L0NQ26	0.0284794	0.0284794	1	1.7833	0.133418	1.18384	-1.45457	-1.45457	-1.45457	-1.45457	-1.45457	-1.45457
Q5AP53	Serine/threonine-protein kinase CBK1 (EC 2.7.11.1) (Cell wall biosynthesis kinase 1)	CBK1 CAALFM_C110380CA CaO19.12375 CaO19.4909	A0A0L0P2E2	0.0126473	0.00275183	0.751619	0.934976	1.32717	1.34878	-5.07445	0.25452	-5.07445	-5.07445	-5.07445	-0.473072
Q5APR8	Serine/threonine-protein kinase CLA4 (EC 2.7.11.1)	CLA4 CAALFM_C110210CA CaO19.12355 CaO19.4890	A0A0L0NP89	1	0.116221	0.116221	-3.75696	-3.75696	-3.75696	-3.75696	-3.75696	-3.75696	2.10769	-3.75696	2.06082
P0CY24	Serine/threonine-protein kinase CST20 (EC 2.7.11.1)	CST20 HST20 STE20 CAALFM_C502340CA CaO19.11717 CaO19.4242	A0A0L0P0W3	0.119387	0.119387	1	-2.7309	2.11557	1.85279	-2.7309	-2.7309	-2.7309	-2.7309	-2.7309	-2.7309
Q59W62	Serine/threonine-protein kinase GIN4 (EC 2.7.11.1) (Growth inhibitory protein 4)	GIN4 CAALFM_C111400CA CaO19.663 CaO19.8280	A0A0L0P015	0.373901	0.373901	1	-0.238291	1.14927	-0.238291	-0.238291	-0.238291	-0.238291	-0.238291	-0.238291	-0.238291
Q5A3P6	Serine/threonine-protein kinase PKH2 (EC 2.7.11.1) (PKB-activating kinase homolog 2)	PKH2 PKH1 CAALFM_C112410CA CaO19.12690 CaO19.5224 orf19.5224	A0A0L0P9I6	0.400209	0.525066	1.2245e-05	0.458609	0.501881	-1.74115	-0.554566	-0.581686	-0.497253	0.387862	0.317509	0.376807
Q5AHG6	Serine/threonine-protein kinase SCH9 (EC 2.7.11.1)	SCH9 CAALFM_C203940CA CaO19.829 CaO19.8449	A0A0L0P4U3	0.036499	0.00308536	0.0111042	-7.45707	-7.45707	-7.45707	-0.142219	-1.18087	-1.65876	0.966975	1.67512	1.11824
Q5A6T5	Serine/threonine-protein kinase STE7 homolog (EC 2.7.12.2)	HST7 STE7 CAALFM_CR03900WA CaO19.469 CaO19.8100	A0A0L0NUF1	0.00232687	0.00232687	1	1.15306	1.47408	1.87327	-4.16506	-4.16506	-4.16506	-4.16506	-4.16506	-4.16506
A0A1D8PHX3	Serine/threonine-protein kinase TOR (EC 2.7.11.1)	TOR1 orf19.2290 CAALFM_C207330WA	A0A0L0P7U6	0.442785	0.0452353	0.443504	0.539971	0.699729	0.250919	0.950784	-1.294	-0.538711	-0.422986	-4.0364	-0.158519
Q59N42	Serine/threonine-protein phosphatase (EC 3.1.3.16)	GLC7 CAALFM_CR07650WA orf19.6285	A0A0L0NND2	2.40327e-05	0.0193324	0.426616	-2.68326	-2.72613	-1.70144	0.549049	0.637986	0.626576	0.695541	-0.464526	0.563966
A0A1D8PCA8	Serine/threonine-protein phosphatase (EC 3.1.3.16)	CMP1 orf19.6033 CAALFM_C100730CA	A0A0L0P5Q9	0.00106111	0.0973201	0.467007	0.893612	1.36968	1.10502	-8.31068	-1.42864	-8.31068	-8.31068	1.01646	-8.31068
Q59U06	Serine/threonine-protein phosphatase (EC 3.1.3.16)	PPZ1 CAALFM_CR06420WA orf19.726	A0A0L0P922	0.0328409	0.417299	0.203439	-1.13276	-0.837496	-0.85001	-0.0365997	1.09258	0.807021	-0.345011	-1.95495	0.610921
Q59Q44	Serine/threonine-protein phosphatase 2A 56 kDa regulatory subunit	RTS1 orf19.20 CAALFM_C206420CA	A0A0L0NN33	1	0.118148	0.118148	-4.98284	-4.98284	-4.98284	-4.98284	-4.98284	-4.98284	-4.98284	2.02692	2.23367
Q59KY8	Serine/threonine-protein phosphatase SIT4 (EC 3.1.3.16)	SIT4 CAALFM_C104380WA CaO19.12667 CaO19.5200	A0A0L0P4M4	0.000243103	0.000243103	1	1.77744	1.40747	1.48193	-5.57477	-5.57477	-5.57477	-5.57477	-5.57477	-5.57477
Q9HGT6	Serine--tRNA ligase, cytoplasmic (EC 6.1.1.11) (Seryl-tRNA synthetase) (SerRS) (Seryl-tRNA(Ser/Sec) synthetase)	SES1 CAALFM_C302780WA CaO19.7901	A0A0L0P658	0.000248208	0.000563574	0.025556	0.799898	0.587171	0.811319	-0.646729	-0.816665	-0.923986	-0.488545	-0.259578	-0.473326
A0A1D8PNY6	Sfc1p	SFC1 orf19.3931 CAALFM_C504440CA	A0A0L0NWU8	0.0503829	0.140738	0.670493	-0.582389	-0.630735	-1.00436	-0.10171	-0.102963	0.535321	0.832504	-0.828728	0.615128
A0A1D8PU04	S-formylglutathione hydrolase (EC 3.1.2.12)	CAALFM_CR09670CA orf19.6596	A0A0L0P0N6	3.40335e-05	0.000140544	0.790817	0.966418	0.860527	1.01524	-0.810357	-0.776298	-1.04077	-0.872711	-1.40427	-0.632674
A0A1D8PRX5	Sft1p	SFT1 CAALFM_CR01190CA orf19.3234.1	A0A0L0NX12	0.000507146	0.000507146	1	1.34023	1.54053	1.82001	-7.73177	-7.73177	-7.73177	-7.73177	-7.73177	-7.73177
Q5A0I8	Sgt2p	SGT2 orf19.5823 CAALFM_C202830CA	A0A0L0P5U9	0.0746168	0.426228	0.0832705	0.529607	0.730303	-0.298963	-1.01282	-0.751569	-0.235683	0.347743	-0.337838	0.113738
Q5A869	Signal peptidase complex catalytic subunit SEC11 (EC 3.4.21.89) (Signal peptidase I)	SEC11 CAALFM_CR00990WA CaO19.10769 CaO19.3259	A0A0L0NP44	0.122644	0.122644	1	1.9495	-5.68517	2.32237	-5.68517	-5.68517	-5.68517	-5.68517	-5.68517	-5.68517
Q5A885	Signal recognition particle 54 kDa protein	SRP54 CAALFM_CR01110WA orf19.3243	A0A0L0NT62	0.0011424	0.000833711	0.181594	0.800028	1.12173	1.22112	-0.821965	-1.28195	-0.707997	-0.960411	-1.6905	-1.56195
A0A1D8PP06	Signal recognition particle receptor subunit alpha	SRP101 orf19.3952 CAALFM_C504670WA	A0A0L0NX32	0.368598	0.917045	0.347982	-0.00153392	-0.927761	0.215932	0.682642	0.0133416	-0.0938254	-0.105467	-0.526257	0.187357
Q5ADN7	Signal recognition particle subunit SRP68 (SRP68)	orf19.6804 CAALFM_C306970WA	A0A0L0NRW3	0.91257	0.850133	0.93652	0.262205	-0.415482	-0.113841	-1.32297	0.615595	0.0913222	-1.17805	0.855659	-0.187684
A0A1D8PPX2	Signal recognition particle subunit SRP72	orf19.5516 CAALFM_C602470WA	A0A0L0P7H1	0.00244419	0.0177592	0.139028	-1.07712	-1.01745	-1.05768	-0.0181207	0.194573	-0.182681	0.367885	1.02915	0.271888
A0A1D8PQM1	Single-stranded telomeric DNA-binding/mRNA-binding protein	GBP2 orf19.7076 CAALFM_C700440CA	A0A0L0P3D9	0.0192414	0.0866488	0.715411	-1.36852	-1.46239	-1.72438	0.526625	-0.386347	0.544138	0.472862	-0.679291	1.18339
Q5A337	SKI complex RNA helicase subunit	SKI2 CAALFM_CR08570WA orf19.6425	A0A0L0NPF1	0.515248	0.170434	0.328534	-3.00765	-0.606289	-4.04404	-2.2373	0.887272	-3.88761	1.71988	-6.66484	1.4462
Q5APB7	SKI complex subunit tetratricopeptide repeat protein	SKI3 orf19.4848 CAALFM_C109830WA	A0A0L0P0L0	0.041515	0.671883	0.109834	-0.671652	-0.666836	-0.0372222	0.248305	1.17861	0.785061	-4.78477	-4.78477	0.604721
Q5A8I4	SKI complex subunit WD repeat protein	SKI8 orf19.5764 CAALFM_C603890CA	A0A0L0P2Q8	0.373901	0.373901	1	2.92216	-2.49393	-2.49393	-2.49393	-2.49393	-2.49393	-2.49393	-2.49393	-2.49393
A0A1D8PRF5	Sla2p	SLA2 orf19.7201 CAALFM_C703810WA	A0A0L0NSM2	0.125532	0.990902	0.135009	0.0985493	-0.0205017	0.225341	-0.459868	-0.392724	0.0799805	0.0840017	-0.0329241	0.252442
Q5ADT0	Slk19p	SLK19 orf19.6763 CAALFM_C307310CA	A0A0L0NN61	3.69072e-05	0.00011142	0.0252019	-1.4933	-1.66242	-1.46094	0.436983	0.608368	0.589064	0.127168	0.279751	0.352677
A0A1D8PIA6	Slp2p	SLP2 orf19.4079 CAALFM_C209170WA	A0A0L0P7B3	0.0225336	1.76514e-07	0.0696798	1.12694	1.08971	1.06179	0.55524	-0.210188	-1.97406	-7.98288	-7.98288	-7.98288
Q59S78	Small COPII coat GTPase SAR1 (EC 3.6.5.-)	SAR1 CAALFM_C602220WA CaO19.10966 CaO19.3462	A0A0L0P7S8	0.00863671	0.824558	0.114987	0.133219	0.191664	0.272221	-0.154389	-0.609007	-0.572964	-0.0746549	0.52509	-0.0915287
A0A1D8PK79	Smi1bp	SMI1B orf19.6972 CAALFM_C305350CA	A0A0L0P1S5	0.116572	0.116572	1	2.01273	-2.55239	1.91504	-2.55239	-2.55239	-2.55239	-2.55239	-2.55239	-2.55239
A0A1D8PE53	Smi1p	SMI1 orf19.5058 CAALFM_C107870CA	A0A0L0P084	0.0900675	0.0247353	0.296685	-0.866668	-0.664868	-0.440434	-0.0868089	0.434528	-0.332501	0.0713938	0.760635	0.323925
A0A1D8PNP9	Sm-like protein	orf19.2639.1 CAALFM_C503400CA	A0A0L0P8H6	0.0355568	0.261336	0.539221	0.278041	0.957874	1.1623	-8.73078	0.0705371	-8.73078	-8.73078	-1.30609	1.10117
A0A1D8PFS0	SNAP receptor	orf19.5006.1 CAALFM_C113690CA	A0A0L0NNN0	0.00532077	0.00532077	1	1.02077	1.96842	1.60694	-9.01998	-9.01998	-9.01998	-9.01998	-9.01998	-9.01998
A0A1D8PJZ6	Snf5p	SNF5 orf19.5871 CAALFM_C304290CA	A0A0L0NR07	0.00562545	0.00562545	1	1.0433	1.51985	1.98034	-5.5782	-5.5782	-5.5782	-5.5782	-5.5782	-5.5782
Q59NB3	Snl1p	SNL1 orf19.997 CAALFM_C110530WA	A0A0L0NMV5	0.00727566	0.000631693	0.00320472	1.01201	0.674455	1.05688	0.0915732	0.155504	-0.303073	-10.1454	-1.66553	-10.1454
Q5A6M9	SnoRNA-binding protein	NHP2 CAALFM_CR04360CA orf19.526	A0A0L0NPX0	0.0242468	0.0813217	0.539184	0.701616	0.775126	0.36414	-0.28818	0.178137	-0.614101	-11.0895	0.406421	-1.16594
A0A1D8PRE0	SnoRNA-binding rRNA-processing protein	ENP1 orf19.5507 CAALFM_C703700CA	A0A0L0P7S4	0.66517	0.449125	0.416793	0.109373	0.422677	-0.537334	0.636633	-7.13558	1.41583	-7.13558	-7.13558	0.720392
A0A1D8PF14	SnoRNA-binding rRNA-processing protein	orf19.2330 CAALFM_C110880WA	A0A0L0P382	0.128743	0.128743	1	2.32411	-3.78593	1.80114	-3.78593	-3.78593	-3.78593	-3.78593	-3.78593	-3.78593
A0A1D8PU46	snoRNP complex protein	SIK1 CAALFM_CR09950CA orf19.7569	A0A0L0NRB0	0.00124428	0.551701	0.764711	-0.312681	-0.246835	-0.331885	0.224536	0.103153	0.266123	0.227969	-1.37168	0.63682
Q59NG8	Sodium/hydrogen exchanger	NHX1 orf19.4201 CAALFM_C600570CA	A0A0L0NPQ4	4.82272e-05	4.82272e-05	1	1.43584	1.70294	1.56407	-6.19146	-6.19146	-6.19146	-6.19146	-6.19146	-6.19146
A0A1D8PFH5	Sortilin	PEP1 orf19.3767 CAALFM_C112490WA	A0A0L0P3M9	0.945314	0.0556798	0.150309	0.251633	0.38435	0.180904	0.818089	-0.422361	0.245579	-0.344213	-3.61073	-0.31089
Q3MPQ4	Sorting nexin MVP1	MVP1 CAALFM_C700790WA CaJ7.0093 CaO19.7038 CaO19.7039	A0A0L0NQ32	0.00428831	0.00428831	1	1.22253	1.36817	1.98646	-5.61558	-5.61558	-5.61558	-5.61558	-5.61558	-5.61558
Q5AD77	Sorting nexin-4 (Autophagy-related protein 24)	SNX4 ATG24 CAALFM_C201350CA CaO19.1990 CaO19.9541	A0A0L0P6Y0	0.0665804	0.22848	0.727354	-5.94794	-5.94794	-5.94794	-0.609783	1.15678	-0.246944	0.155691	-5.94794	2.0334
Q5AD73	Sorting nexin-41	SNX41 CAALFM_C201310WA CaO19.1994 CaO19.9546	A0A0L0P6S7	1	1	1	-3.20343e-16	-3.20343e-16	-3.20343e-16	-3.20343e-16	-3.20343e-16	-3.20343e-16	-3.20343e-16	-3.20343e-16	-3.20343e-16
A0A1D8PFH4	Spa2p	SPA2 orf19.6362 CAALFM_C112620WA	A0A0L0P8Z2	0.00999668	0.720779	0.319294	0.353754	0.640039	0.113148	-0.516707	-1.20619	-0.746091	0.364559	-2.10984	0.875314
Q59Z50	Spermidine synthase	SPE3 orf19.2250 CAALFM_C206960WA	A0A0L0P5L5	0.000264645	0.0304939	0.887992	-2.3696	-2.45095	-1.81251	0.272214	0.598028	0.447768	-0.201184	1.07448	0.353752
A0A1D8PJQ9	Sphinganine-1-phosphate aldolase	orf19.6951 CAALFM_C303680WA	A0A0L0NPI4	0.0278652	0.0822443	0.264159	-0.564551	-0.656748	-0.565768	0.0545035	0.770224	0.315666	-0.318324	0.377305	-0.113419
Q5APD4	Sphingolipid C9-methyltransferase (C-9-MT) (EC 2.1.1.317) (Cyclopropane fatty acyl phospholipid synthase homolog 1) (Methyltransferase for sphingolipid 1)	MTS1 CFA1 CAALFM_C109680WA CaO19.12294 CaO19.4831	A0A0L0P317	0.0278002	0.907612	0.0621168	0.101559	0.489756	-0.00913763	-0.377516	-0.456466	-0.655306	0.533805	0.00677473	-0.0842837
Q5A8J7	Sphingolipid homeostasis protein	ORM1 orf19.5751 CAALFM_C603770CA	A0A0L0P6G9	0.00874299	0.144118	0.100722	-10.3185	-10.3185	-10.3185	0.387954	1.50894	1.25623	0.638904	-10.3185	-0.157687
A0A1D8PFW9	Sphingolipid transporter	NCR1 orf19.7242 CAALFM_C114300CA	A0A0L0P8L4	0.000611885	0.000611885	1	1.75575	1.5919	1.23771	-4.5833	-4.5833	-4.5833	-4.5833	-4.5833	-4.5833
Q5A0J3	Sphingosine hydroxylase	SUR2 orf19.5818 CAALFM_C202860WA	A0A0L0NVQ4	0.127693	0.127693	1	2.31831	-3.8484	1.81826	-3.8484	-3.8484	-3.8484	-3.8484	-3.8484	-3.8484
Q5A879	Sphingosine N-acyltransferase	LAG1 CAALFM_CR01060WA orf19.3249	A0A0L0NVK9	3.32441e-05	3.32441e-05	1	1.53809	1.45472	1.69207	-5.60023	-5.60023	-5.60023	-5.60023	-5.60023	-5.60023
Q59SL5	Sps20p	SPS20 orf19.4157 CAALFM_C400830WA	A0A0L0NNJ8	0.100058	0.0203973	0.0171144	-1.77232	-2.24467	-1.62279	-2.0209	-3.66029	-3.2047	1.93134	0.976152	0.968125
Q92206	Squalene monooxygenase (EC 1.14.14.17) (Squalene epoxidase) (SE)	ERG1 CAALFM_C108590CA CaO19.406 CaO19.8036	A0A0L0P288	7.85824e-05	0.00102606	0.0110144	-1.69681	-1.74742	-1.93447	-0.0116422	0.0228343	-0.167236	0.870994	0.990442	0.503757
A0A1D8PGG7	Srd1p	SRD1 orf19.1510 CAALFM_C201980CA	A0A0L0P864	0.00142227	0.00125507	0.00400119	-8.70889	-8.70889	-8.70889	1.12156	1.61849	1.06955	-1.13364	-0.968261	-0.554706
A0A1D8PSB9	Srp40p	SRP40 CAALFM_CR02980CA orf19.2859	A0A0L0NVA0	1	0.13952	0.13952	-2.56781	-2.56781	-2.56781	-2.56781	-2.56781	-2.56781	2.28381	-2.56781	1.56059
A0A1D8PDL0	Ssh1p	SSH1 orf19.412 CAALFM_C105530CA	A0A0L0NZD5	0.0213374	0.0705143	0.42951	0.383694	1.16111	1.21543	-0.114422	-8.50778	-8.50778	-0.0580852	-8.50778	0.315439
Q5A678	Ssz1p	SSZ1 orf19.3812 CAALFM_C404700WA	A0A0L0NVM7	0.00167154	0.00365363	0.0744308	-0.511024	-0.647991	-0.929317	0.0321787	0.159029	0.0709508	0.172433	0.55984	0.427004
O74198	Sterol 24-C-methyltransferase (EC 2.1.1.41) (Delta(24)-sterol C-methyltransferase)	ERG6 CAALFM_C302150CA CaO19.1631 CaO19.9199	A0A0L0NZ65	9.27687e-05	7.52402e-06	0.00609632	-4.17597	-4.03895	-3.88801	0.675282	0.806381	0.97717	0.283112	0.131107	0.250983
Q5A950	Sterol 3-beta-glucosyltransferase (EC 2.4.1.173) (Autophagy-related protein 26) (UDP-glycosyltransferase 51)	ATG26 UGT51 UGT51C UGT51C1 CAALFM_CR02160WA CaO19.10147 CaO19.2616	A0A0L0NYT7	0.373901	4.67049e-07	0.360212	-3.78519	-3.78519	-3.78519	-3.78519	-3.78519	1.50984	0.971812	0.972979	0.899451
Q5A1B0	Sterol-4-alpha-carboxylate 3-dehydrogenase (Decarboxylating)	ERG26 orf19.2909 CAALFM_C406270CA	A0A0L0P106	0.00211221	0.645057	0.400097	-0.023149	-0.197759	0.0497347	-1.59132	-7.38392	-7.38392	-7.38392	2.52435	-7.38392
A0A1D8PG09	Stf2p	STF2 orf19.2107.1 CAALFM_C200250WA	A0A0L0P2X7	1	0.373901	0.373901	-8.30742	-8.30742	-8.30742	-8.30742	-8.30742	-8.30742	3.16587	-8.30742	-8.30742
A0A1D8PSI8	Structural maintenance of chromosomes protein	SMC1 CAALFM_CR03680CA orf19.4367	A0A0L0NSI9	0.000606519	0.000606519	1	1.12473	1.57041	1.1726	-1.91112	-1.91112	-1.91112	-1.91112	-1.91112	-1.91112
A0A1D8PJK7	Structural maintenance of chromosomes protein	SMC3 orf19.262 CAALFM_C302700WA	A0A0L0P654	0.373901	0.373901	1	-1.56884	-1.56884	2.65612	-1.56884	-1.56884	-1.56884	-1.56884	-1.56884	-1.56884
A0A1D8PD61	Succinate dehydrogenase [ubiquinone] cytochrome b small subunit	orf19.4468 CAALFM_C103940WA	A0A0L0P163	0.00162356	0.00098859	0.354956	-12.3591	-12.3591	-12.3591	0.286278	0.816345	0.955112	0.197313	0.340648	0.737585
Q5A1E8	Succinate dehydrogenase [ubiquinone] flavoprotein subunit, mitochondrial (EC 1.3.5.1)	SDH12 orf19.2871 CAALFM_C406610CA	A0A0L0P1M3	0.445385	0.543642	0.291643	-0.21986	0.0473002	0.0798068	-0.0830957	0.468178	0.00658411	-0.314051	-0.29639	0.138176
Q59QN7	Succinate dehydrogenase [ubiquinone] iron-sulfur subunit, mitochondrial (EC 1.3.5.1)	SDH2 CAALFM_CR05180CA orf19.637	A0A0L0NZM2	0.00191814	0.320554	0.576007	-0.402508	-0.449623	-0.201832	0.228126	0.302078	0.162452	0.234809	-0.714372	0.413743
A0A1D8PEE2	Succinate dehydrogenase assembly factor 2, mitochondrial (SDH assembly factor 2) (SDHAF2)	orf19.4727 CAALFM_C108690WA	A0A0L0P325	0.179007	0.153934	0.91371	-10.172	-2.12061	-1.92332	-10.172	0.658293	1.31825	-10.172	1.23562	1.05459
Q59L89	Succinate dehydrogenase assembly factor 3, mitochondrial (SDH assembly factor 3) (SDHAF3)	SDH7 CAALFM_C600090WA CaO19.6328	A0A0L0NY58	0.0105891	0.0105891	1	1.69781	0.784834	1.98026	-6.10172	-6.10172	-6.10172	-6.10172	-6.10172	-6.10172
Q5A8X6	Succinate--CoA ligase [ADP-forming] subunit alpha, mitochondrial (EC 6.2.1.5) (Succinyl-CoA synthetase subunit alpha) (SCS-alpha)	LSC1 orf19.3358 CAALFM_C101690CA	A0A0L0P0D7	0.618609	0.512995	0.881285	-0.440852	-0.873004	0.22129	0.826946	-1.15119	-0.124515	0.707435	-1.60728	0.534966
A0A1D8PTB5	Succinate--CoA ligase [ADP-forming] subunit beta, mitochondrial (EC 6.2.1.5) (Succinyl-CoA synthetase beta chain) (SCS-beta)	LSC2 CAALFM_CR06760CA orf19.1860	A0A0L0P599	0.00959715	0.00259717	0.230922	-1.62284	-1.29829	-1.26156	0.138281	0.535031	-0.15998	0.371436	0.838285	0.406467
Q9Y872	Sulfate adenylyltransferase (EC 2.7.7.4) (ATP-sulfurylase) (Sulfate adenylate transferase) (SAT)	MET3 CAALFM_C113870WA CaO19.12492 CaO19.5025	A0A0L0NTP4	0.00113373	0.0671944	0.493905	-0.816225	-1.15055	-1.01107	0.515133	0.546476	0.213762	0.163019	0.67675	-0.478078
A0A1D8PSD6	Sulfhydryl oxidase (EC 1.8.3.2)	ERV1 CAALFM_CR03010CA orf19.2863.1	A0A0L0P296	0.186745	0.186745	1	0.0606515	2.7474	0.225728	-6.36774	-6.36774	-6.36774	-6.36774	-6.36774	-6.36774
Q5AGY6	Sulfhydryl oxidase (EC 1.8.3.2)	orf19.6552 CAALFM_C701720WA	A0A0L0P6I6	0.373901	0.0159162	0.0525714	-9.00735	-9.00735	-9.00735	0.406968	-9.00735	-9.00735	0.974415	1.93583	0.905778
Q59ZI2	Sulfiredoxin (EC 1.8.98.2)	orf19.3537 CAALFM_C205060CA	A0A0L0P316	0.138903	0.138903	1	-4.27726	1.71078	2.42375	-4.27726	-4.27726	-4.27726	-4.27726	-4.27726	-4.27726
A0A1D8PHL8	Sulfite reductase (NADPH) subunit beta	ECM17 orf19.4099 CAALFM_C206170CA	A0A0L0NY04	0.00343512	0.749128	0.421257	0.773851	0.532679	0.379441	-1.60504	-3.19115	-0.753138	-2.18737	1.5826	-1.75359
A0A1D8PIF6	Sulfite reductase subunit alpha	MET10 orf19.4076 CAALFM_C209140CA	A0A0L0NMV0	0.449595	0.630617	0.552164	-3.31871	-1.24997	2.15126	-0.732888	-0.622284	-2.44848	-1.60355	1.02195	-2.04157
A0A1D8PIJ8	Sulfurtransferase	orf19.1356 CAALFM_C209960WA	A0A0L0P6V9	0.0022882	0.103641	0.00559075	-0.599741	-1.19619	-0.409838	0.424336	0.632857	0.716551	0.0343927	-0.371681	-0.289564
Q59W54	SUMO family protein	SMT3 orf19.670 CAALFM_C111330CA	A0A0L0NZW6	0.00114699	0.195516	0.595684	-12.0689	-12.0689	-12.0689	-0.181658	0.322455	0.416575	-0.809308	2.07651	-0.426834
Q5A8Z4	Superoxide dismutase (EC 1.15.1.1)	SOD2 orf19.3340 CAALFM_C101520CA	A0A0L0P0C7	0.926767	0.00921606	0.306259	0.0584071	0.189962	0.206755	0.640054	-0.0946292	-0.376967	-0.457529	-0.136229	-0.394451
A0A1D8PLJ3	Superoxide dismutase [Cu-Zn] (EC 1.15.1.1)	SOD1 CAALFM_C402320CA	A0A0L0NSZ1	0.000159304	0.00628662	0.482275	-0.829635	-0.843075	-0.940746	0.201623	0.147023	0.325052	0.31738	0.0866971	0.623798
Q5APC5	SURF1-like protein	SHY1 orf19.4841 CAALFM_C109760CA	A0A0L0NQZ2	0.124345	0.0558419	0.745886	-7.99155	-7.99155	-7.99155	0.778213	1.19784	-7.99155	0.988911	-1.1298	1.34122
Q5ABA2	Survival factor 1	SVF1 CAALFM_C100400WA CaO19.13489 CaO19.6068	A0A0L0NZZ3	0.0492005	0.205584	0.440207	-4.41255	-2.24025	-1.46677	1.14553	-0.60883	1.21354	1.12776	-1.00823	-0.970884
Q5AAJ7	SWR1-complex protein 4	SWC4 CAALFM_CR00400CA CaO19.7492	A0A0L0P110	0.539436	0.0712304	0.373901	-1.51156	1.31392	1.49102	1.61851	-4.14996	-4.14996	-4.14996	-4.14996	-4.14996
A0A1D8PMN4	Syntaxin-binding protein	orf19.3128 CAALFM_C406810CA	A0A0L0P834	0.206746	0.971253	0.310885	-0.00325149	-0.732242	-0.0285634	-0.338608	0.599563	0.586561	0.446282	-0.770483	-0.592013
A0A1D8PSD4	Sys3p	SYS3 CAALFM_CR03150WA orf19.2410	A0A0L0P3Y4	0.273003	0.154916	0.17106	-3.18282	-7.35811	-2.30999	-3.5512	-1.51508	-2.03408	-2.22101	2.39956	1.32875
A0A1D8PKJ2	Taf60p	TAF60 orf19.7454 CAALFM_C306650CA	A0A0L0P3U8	0.000182419	7.861e-05	0.373901	1.67134	1.38976	1.45167	-1.58493	-5.31095	-5.31095	-5.31095	-5.31095	-5.31095
A0A1D8PH31	TATA-binding protein-associated factor	TAF14 orf19.798 CAALFM_C204220CA	A0A0L0P1W3	0.0727334	0.0574127	0.54882	1.54437	-0.285608	1.78168	-7.76114	-0.641894	-0.869962	-0.683337	-7.76114	-7.76114
A0A1D8PLN3	T-complex protein 1 subunit delta	orf19.2720 CAALFM_C402780WA	A0A0L0P8A4	0.989793	0.629927	0.711814	0.041704	0.0209579	-0.193475	-0.100652	0.28872	-0.376985	0.39226	-0.299529	0.0459509
Q5AK16	T-complex protein 1 subunit gamma	CCT3 orf19.4004 CAALFM_C505120WA	A0A0L0NWW9	0.858008	0.263001	0.281402	-0.3369	-0.0140691	-0.107818	-0.0520917	-0.0401445	-0.291217	0.536423	-0.356501	0.383207
A0A1D8PK74	Tea1p	TEA1 orf19.6985 CAALFM_C305470WA	A0A0L0P2P5	1	1	1	-3.20343e-16	-3.20343e-16	-3.20343e-16	-3.20343e-16	-3.20343e-16	-3.20343e-16	-3.20343e-16	-3.20343e-16	-3.20343e-16
A0A1D8PDC9	Tethering complex subunit	VPS16 orf19.6848 CAALFM_C104540CA	A0A0L0P3T3	0.000853911	0.000853911	1	1.20002	0.780687	1.34395	-1.29445	-1.29445	-1.29445	-1.29445	-1.29445	-1.29445
Q5A4W7	Tetrafunctional fatty acid synthase subunit	FAS1 orf19.979 CAALFM_C500190CA	A0A0L0NR92	0.022718	0.214495	0.631791	-0.44579	-0.436415	-0.278465	0.0128819	0.231663	-0.0940109	-0.175011	0.825173	-0.112783
Q5A5P4	Tetratricopeptide repeat-containing protein	orf19.5356 CAALFM_C210740CA	A0A0L0NSY0	0.209433	0.011527	0.691893	-4.54883	-4.54883	-4.54883	-0.10696	-4.54883	1.53116	0.0356321	0.723615	1.22285
Q5AAS1	TFIIH complex serine/threonine-protein kinase subunit	KIN28 orf19.6239 CAALFM_C106710WA	A0A0L0NXH8	8.0824e-05	8.0824e-05	1	1.41459	1.71786	1.55284	-5.75962	-5.75962	-5.75962	-5.75962	-5.75962	-5.75962
A0A1D8PKI4	TFIIH complex subunit	orf19.7444 CAALFM_C306550CA	A0A0L0NUB5	0.373901	0.373901	0.440889	-5.62841	-5.62841	-5.62841	-5.62841	2.96146	-5.62841	0.0967335	-5.62841	-5.62841
A0A1D8PQH0	TFIIH/NER complex ATP-dependent 5'-3' DNA helicase subunit	RAD3 orf19.7119 CAALFM_C700050CA	A0A0L0NP31	0.0121879	0.0179667	0.447946	1.32226	1.77516	0.675168	-1.27129	-5.71145	-5.71145	-1.52543	-5.71145	-0.597335
Q5A1M1	Tfs1p	TFS1 orf19.1974 CAALFM_C500930CA	A0A0L0P2W6	0.000727964	0.084379	0.0977119	-1.43054	-1.44035	-1.33319	0.535828	0.920371	0.635706	0.546307	-0.900372	-0.0417492
A0A1D8PNT8	Thiamine pyrophosphokinase (EC 2.7.6.2)	orf19.1110 CAALFM_C503840WA	A0A0L0P4X1	0.00306007	0.135146	0.904614	-9.33014	-9.33014	-9.33014	0.270609	1.01323	0.514333	-0.201878	1.57612	-1.0257
Q5ANB7	Thiamine thiazole synthase (Thiazole biosynthetic enzyme)	THI4 CAALFM_C305130CA CaO19.13407 CaO19.5986	A0A0L0NWI2	0.00177203	0.0290337	0.00332818	-1.45043	-0.698026	-1.39398	0.752911	1.07632	0.661127	-0.314039	-0.560858	-0.358964
A0A1D8PU69	Thioredoxin	TRX1 CAALFM_CR10350CA orf19.7611	A0A0L0P0Q5	0.318188	0.601273	0.956929	0.502554	0.422967	-0.265664	0.292315	-0.569946	-0.228322	-11.9867	0.837095	-0.197247
Q5A5A0	Thioredoxin peroxidase	PRX1 orf19.5180 CAALFM_C702810WA	A0A0L0P3F2	0.310943	0.423902	0.231698	-0.0336477	0.0454727	-0.0250131	0.194025	-1.18749	-0.537942	-0.00366815	0.849051	-0.0928393
Q5A7P9	Thioredoxin peroxidase	DOT5 orf19.5417 CAALFM_C300480CA	A0A0L0NP46	0.0571263	0.494211	0.0278259	0.468286	0.139507	-0.338487	-0.53217	-0.643801	-0.889764	0.73262	0.188414	0.0727659
Q5AG89	Thioredoxin reductase (EC 1.8.1.9)	TRR1 orf19.4290 CAALFM_C502710WA	A0A0L0P7J6	0.134497	0.220729	0.870829	0.00555213	-1.05765	-0.715847	-0.287894	0.257587	0.60612	0.614031	-0.566879	0.219762
A0A1D8PTD8	Thiosulfate sulfurtransferase	CAALFM_CR07020WA orf19.2363	A0A0L0P5G1	0.00340451	0.00974058	0.142173	-1.31416	-1.72856	-1.32143	0.317278	-0.189911	0.0897847	0.361679	0.424079	1.05829
A0A1D8PSW2	Threonine aldolase	CAALFM_CR04880WA orf19.6305	A0A0L0NPL5	0.117638	0.117638	1	-4.09359	2.01049	2.18928	-4.09359	-4.09359	-4.09359	-4.09359	-4.09359	-4.09359
Q59P56	Threonine dehydratase (EC 4.3.1.19) (Threonine deaminase)	ILV1 orf19.5480 CAALFM_C206190WA	A0A0L0NV39	0.994099	0.331122	0.379856	-0.0737747	0.286646	0.173066	-0.0334122	0.505061	-0.143471	-0.360478	0.331697	-1.45969
A0A1D8PNG9	Threonine synthase	THR4 orf19.4233 CAALFM_C502270WA	A0A0L0NPW0	0.0181024	0.0316969	0.614628	0.856672	0.266104	0.667368	-0.550261	-0.101229	-0.404057	-1.39431	0.067447	-0.738742
A0A1D8PMV9	Threonine--tRNA ligase	THS1 orf19.5685 CAALFM_C500110CA	A0A0L0NR29	0.00297559	0.0405395	0.0589314	-0.776195	-0.517153	-0.664972	0.217555	0.578737	0.582333	-0.0181599	-0.350353	0.215604
P12461	Thymidylate synthase (TS) (TSase) (EC 2.1.1.45)	TMP1 CDC21 TSA1 CAALFM_C205190WA CaO19.11033 CaO19.3549	A0A0L0P707	0.0672892	0.120962	0.375642	0.625338	0.275478	0.826551	-0.0862691	-0.298722	0.303831	0.560129	-7.66634	-7.66634
A0A1D8PPQ1	Tif3p	TIF3 orf19.3423 CAALFM_C601630WA	A0A0L0NZB4	0.688677	0.837733	0.92699	-0.105008	-0.114121	0.0541971	-0.434489	0.29385	0.167775	-0.152336	0.459426	-0.426625
Q5AMM6	Tim12p	TIM12 orf19.4620 CAALFM_C401740WA	A0A0L0P6I5	0.130441	0.000591985	0.221942	-8.57984	-8.57984	-8.57984	0.373811	-8.57984	0.932199	1.14114	0.633338	1.02069
A0A1D8PP62	Tip20p	TIP20 orf19.4003 CAALFM_C505110CA	A0A0L0NWX0	0.116141	0.116141	1	-1.24469	1.60734	1.58454	-1.24469	-1.24469	-1.24469	-1.24469	-1.24469	-1.24469
A0A1D8PL65	Tok1p	TOK1 orf19.4175 CAALFM_C400670WA	A0A0L0NPY3	0.00771914	0.118756	0.650767	-6.49419	-6.49419	-6.49419	0.65118	0.570327	-0.393327	1.23872	-6.49419	1.47459
Q5AIA0	Tom20p	TOM20 orf19.2953 CAALFM_C102640CA	A0A0L0NT96	0.453902	0.407119	0.705543	0.17228	-0.551307	0.984219	-0.426314	0.0394471	0.0571997	-0.724351	0.519233	-1.46701
Q59LZ9	Tom22p	TOM22 orf19.3696 CAALFM_C702680WA	A0A0L0P1A3	0.000116347	0.000152103	0.88039	1.40111	1.64567	1.40715	-1.96834	-12.0218	-12.0218	-1.63765	-12.0218	-12.0218
Q5AH14	Tom40p	TOM40 orf19.6524 CAALFM_C701970CA	A0A0L0P5N0	0.00015922	0.000946817	0.849092	1.30673	1.4309	1.19622	-3.03923	-2.08632	-1.0321	-10.4256	-0.533065	-10.4256
A0A1D8PJA8	Tos1p	TOS1 orf19.1690 CAALFM_C301550CA	A0A0L0P260	0.820735	0.44709	0.483188	2.27342	-7.12924	-7.12924	1.76731	-7.12924	-7.12924	-0.477411	-7.12924	-7.12924
Q5AP71	Tpk1p	TPK1 orf19.4892 CAALFM_C110220CA	A0A0L0NPB6	0.236429	0.622163	0.36748	-0.404353	0.166038	0.158443	-0.102	-6.85853	-0.390591	0.596462	1.47642	-6.85853
A0A1D8PCD8	Trans-2-enoyl-CoA reductase (NADPH)	orf19.3293 CAALFM_C101050CA	A0A0L0NVT2	0.000210995	0.181767	0.177026	-3.20214	-2.71267	-2.06089	0.703084	1.04248	0.88357	0.360178	-11.869	0.750689
Q5A017	Transaldolase (EC 2.2.1.2)	TAL1 CAALFM_CR03720WA orf19.4371	A0A0L0P5W8	0.0236207	0.946811	0.0874244	-0.270641	-0.448691	-0.0549449	0.135271	0.480199	0.585729	-0.666626	0.268293	-0.627454
Q5ADP6	Transcription and mRNA export factor SUS1	SUS1 CAALFM_C307050WA CaO19.14087 CaO19.6795	A0A0L0NRH9	0.0580676	0.0580676	1	1.91982	-0.43709	2.13031	-5.91402	-5.91402	-5.91402	-5.91402	-5.91402	-5.91402
Q5ALX3	Transcription elongation factor SPT5 (Chromatin elongation factor SPT5)	SPT5 CAALFM_C201480WA CaO19.1453 CaO19.9028	A0A0L0P6R9	0.118913	0.0245351	0.908861	0.170188	0.650901	0.710155	-0.488375	-1.99031	0.391091	-0.0673132	-0.331841	-0.635238
Q3MNT0	Transcription elongation factor SPT6 (Chromatin elongation factor SPT6)	SPT6 CAALFM_C704300WA CaJ7.0509 CaO19.7136	A0A0L0P075	0.0384792	0.270696	0.06289	-0.160163	0.0539463	0.108692	-0.197501	-0.606252	-0.575993	0.419022	-0.161713	0.639655
Q5ACU9	Transcription factor	NDT80 orf19.2119 CAALFM_C200140WA	A0A0L0NQ27	1.80859e-06	1.80859e-06	1	1.57109	1.64034	1.52428	-7.42632	-7.42632	-7.42632	-7.42632	-7.42632	-7.42632
A0A1D8PG13	Transcription factor IIF subunit	orf19.2111 CAALFM_C200220CA	A0A0L0P353	0.0362842	0.0105201	0.0397149	0.613803	0.380594	0.927012	0.153614	-0.140264	-0.000986725	-0.821542	-4.52112	-0.648172
Q5AAR0	Transcription factor IWS1	IWS1 CAALFM_C106590CA CaO19.13630 CaO19.6252	A0A0L0NWF9	2.82423e-05	2.82423e-05	1	1.69126	1.4702	1.52595	-5.64097	-5.64097	-5.64097	-5.64097	-5.64097	-5.64097
Q5AFP3	Transcription factor of morphogenesis MCM1	MCM1 CAALFM_C700890CA CaO19.7025	A0A0L0P4H0	0.000195377	0.00724386	0.0920826	-10.7368	-10.7368	-10.7368	-0.0103821	0.300027	-0.0276086	0.545847	1.42694	0.717704
Q5ABZ2	Transcription factor RBF1 (RPG-box-binding factor 1)	RBF1 CAALFM_C602840CA CaO19.13004 CaO19.5558	A0A0L0NZG8	0.020038	0.191403	0.745975	-10.1386	-10.1386	-10.1386	0.66668	0.773815	-0.711966	-0.254883	1.94219	-1.29087
Q5A287	Transcription factor SFL1	SFL1 CAALFM_CR05990CA CaO19.454 CaO19.8085	A0A0L0P095	0.00628018	0.373901	0.0476172	-1.3489	-1.3489	-1.3489	1.23001	0.268959	1.18997	0.268959	-1.3489	-1.3489
Q5AHJ5	Transcription factor TBF1	TBF1 CAALFM_C204200WA CaO19.801 CaO19.8420	A0A0L0P2J8	0.0485067	0.47622	0.991088	-2.96327	-1.38314	-1.03547	0.728062	-0.612278	0.761949	-4.87439	1.93481	-2.86986
A0A1D8PQW6	Transcription factor TFIIIC subunit	orf19.6559 CAALFM_C701650WA	A0A0L0NSY9	0.0111357	0.0111357	1	1.99964	0.786523	1.66781	-5.92494	-5.92494	-5.92494	-5.92494	-5.92494	-5.92494
Q5AMP5	Transcription factor TFIIIC subunit	orf19.4601 CAALFM_C401910WA	A0A0L0P5J7	0.112486	0.1304	0.136766	-6.10887	-6.10887	-6.10887	2.25882	-2.52542	1.72939	-1.33336	-6.10887	-1.8909
Q5AMM1	Transcription initiation factor IIA subunit 2	TOA2 orf19.4625 CAALFM_C401680WA	A0A0L0P5Y3	0.163402	0.163402	1	0.460886	0.113243	2.68798	-5.938	-5.938	-5.938	-5.938	-5.938	-5.938
Q5AP83	Transcription initiation factor IIE subunit beta	orf19.4882 CAALFM_C110120CA	A0A0L0NPC6	0.018364	0.0163277	0.582177	-6.74007	-6.74007	-6.74007	-0.617401	0.645355	0.835551	0.14735	1.30593	0.476597
Q5A886	Transcription initiation factor TFIID subunit 10	CAALFM_CR01120CA orf19.3242	A0A0L0NVK0	0.00420866	0.0442043	0.590938	-1.32727	-1.29026	-0.949018	0.0148021	0.49619	0.159106	-0.130949	0.996358	0.29753
Q5ADP3	Transcription regulator	SSN6 orf19.6798 CAALFM_C307020WA	A0A0L0NRI3	0.00363999	0.451907	0.0964842	-1.17087	-1.22221	-0.988665	1.06881	0.840617	0.454983	0.235915	-8.61122	0.243412
A0A1D8PCC3	Transcriptional regulator	SIN3 orf19.6011 CAALFM_C100930CA	A0A0L0P4F1	0.0388966	0.0170635	0.109273	-0.653911	-0.343985	-0.604085	0.0358458	0.109564	-0.289603	0.705291	0.148645	0.330566
A0A1D8PU74	Transcriptional regulator	SPT3 CAALFM_CR10450CA orf19.7622	A0A0L0P0C0	0.0271808	0.0271808	1	0.893362	2.1468	1.06563	-3.27236	-3.27236	-3.27236	-3.27236	-3.27236	-3.27236
Q5A1E3	Transcriptional regulator CBF1	CBF1 CAALFM_C406580WA CaO19.10394 CaO19.2876	A0A0L0P7S2	0.142364	0.373901	0.878272	-6.73927	-6.73927	-6.73927	1.61769	-6.73927	0.848509	-6.73927	2.02658	-6.73927
Q59P39	Transcriptional regulator EFH1 (EFG1 homolog 1)	EFH1 PHD1 CAALFM_C206340WA CaO19.12953 CaO19.5498	A0A0L0NNC6	3.48383e-06	3.48383e-06	1	1.5874	1.62692	1.49135	-5.98256	-5.98256	-5.98256	-5.98256	-5.98256	-5.98256
Q5A201	Transcriptional regulator GZF3	GZF3 DAL80 CAALFM_CR02850CA CaO19.10361 CaO19.2842	A0A0L0NUJ3	1	0.373901	0.373901	-2.80489	-2.80489	-2.80489	-2.80489	-2.80489	-2.80489	-2.80489	2.97365	-2.80489
Q59PR9	Transcriptional regulator HMO1 (High mobility group protein 1)	HMO1 CAALFM_CR05670CA CaO19.13966 CaO19.6645	A0A0L0P6F2	0.0160662	0.584	0.239704	0.188046	0.102726	0.367949	-0.235083	-0.225511	-0.655484	0.148127	-0.493782	0.420489
P0CY34	Transcriptional repressor TUP1	TUP1 CHP1 CAALFM_C100060WA CaO19.13528 CaO19.6109	A0A0L0NR77	0.0313327	0.613573	0.0760905	-0.0898949	-0.648895	-0.329407	0.425621	0.113359	0.653635	-0.186313	-0.618472	0.135595
A0A1D8PRR4	Trans-hexaprenyltranstransferase	CAALFM_CR00570WA orf19.7478	A0A0L0P512	0.0343081	0.00401531	0.116204	0.683152	1.24491	1.5585	0.00542497	-6.60185	0.0481022	-6.60185	-6.60185	-6.60185
Q5A750	Transketolase (EC 2.2.1.1)	TKL1 orf19.5112 CAALFM_C108320WA	A0A0L0NW87	0.0125435	0.623116	0.343631	-0.313588	-0.268274	-0.260498	0.404245	0.3949	0.0568821	0.0871354	-1.02429	0.376153
A0A1D8PM35	Translation elongation factor 1 subunit beta	EFB1 orf19.3838 CAALFM_C404480CA	A0A0L0P1T3	1.4978e-05	1.4978e-05	1	1.62514	1.46671	1.65588	-14.7064	-14.7064	-14.7064	-14.7064	-14.7064	-14.7064
Q5A5B3	Translation initiation factor 2	IFM1 orf19.5167 CAALFM_C702940CA	A0A0L0P078	0.231675	0.127349	0.370553	-2.06865	-2.06865	-2.06865	-2.06865	-1.09613	0.823043	1.70324	-2.06865	1.21093
Q5AAU7	Translation initiation factor eIF2 subunit alpha	SUI2 orf19.6213 CAALFM_C106960WA	A0A0L0NQT7	0.00990097	0.169226	0.603524	-1.03502	-1.28235	-1.24285	-0.25258	0.202645	0.405248	-0.364504	1.41214	-0.111303
A0A1D8PRJ6	Translation initiation factor eIF2 subunit beta	SUI3 orf19.7161 CAALFM_C704130CA	A0A0L0P5N6	0.111368	0.204833	0.343712	-0.484961	-0.825291	-0.802249	0.902401	-0.645451	0.8416	-0.254001	-0.628813	0.445601
Q5AGF6	Translation initiation factor eIF2 subunit gamma	GCD11 orf19.4223 CAALFM_C502170CA	A0A0L0P9H1	0.00585877	0.200121	0.553036	-0.181377	-0.109026	-0.0651966	0.0875751	0.0473365	0.112824	-0.0620019	-0.0578296	0.188005
A0A1D8PQT4	Translation initiation factor eIF2B subunit alpha	GCN3 orf19.6904 CAALFM_C701220WA	A0A0L0NRW2	0.0196426	0.0196426	1	1.18595	1.02147	2.1611	-4.75432	-4.75432	-4.75432	-4.75432	-4.75432	-4.75432
A0A1D8PH13	Translation initiation factor eIF2B subunit beta	GCD7 orf19.825 CAALFM_C203990WA	A0A0L0NWC4	0.811865	0.143983	0.231372	0.273869	0.318722	0.198672	-0.301607	0.236816	0.553524	-4.76312	-0.0623569	-0.0828981
Q5ADR6	Translation initiation factor eIF2B subunit delta	GCD2 orf19.6776 CAALFM_C307250WA	A0A0L0NRI2	0.542432	0.0185308	0.16652	0.633659	0.149751	0.415367	-0.920436	0.453885	0.540222	-1.03351	-1.6745	-0.232045
P87163	Translation initiation factor eIF-2B subunit epsilon (GCD complex subunit GCD6) (Guanine nucleotide exchange factor subunit GCD6) (eIF-2B GDP-GTP exchange factor subunit epsilon)	GCD6 TIF225 CAALFM_C108600CA CaO19.407 CaO19.8037	A0A0L0P294	0.0207139	0.503255	0.434668	1.42368	0.251767	0.707817	-6.29042	-1.37861	-6.29042	-6.29042	1.61241	-6.29042
A0A1D8PI73	Translation initiation factor eIF4G	TIF4631 orf19.3599 CAALFM_C208760CA	A0A0L0P5C7	0.0315929	0.00272022	0.101924	-1.0037	-0.496056	-0.740852	0.172105	0.240773	-0.322604	0.438108	0.617862	0.258792
A0A1D8PNF5	Translation initiation factor eIF5	TIF5 orf19.4261 CAALFM_C502490CA	A0A0L0NXB9	0.00201749	0.330124	0.272375	0.634304	0.710891	0.522565	-0.745046	-2.86617	-0.885119	-0.718249	0.958771	-0.868384
Q5A782	Translation initiation factor eIF5B	FUN12 orf19.5081 CAALFM_C108090CA	A0A0L0NX27	0.925804	0.864191	0.959891	-0.146038	-0.0533143	0.116798	-0.516066	0.373608	0.0150681	-0.4663	0.340882	0.073837
Q5A199	Translation machinery-associated protein 20	orf19.2920 CAALFM_C406170CA	A0A0L0P2Q6	0.373901	0.1183	0.281579	-5.72569	-5.72569	-5.72569	-5.72569	0.966289	-5.72569	1.89667	-5.72569	1.68225
Q59ZH8	Translation termination factor eRF1	ERF1 orf19.3541 CAALFM_C205100CA	A0A0L0NVH3	0.00620159	0.000210021	0.311638	1.30938	1.22851	1.02575	0.198059	-1.81983	-2.36143	-2.54054	-9.11367	-1.5408
Q59YE8	Translation termination factor GTPase eRF3	SUP35 orf19.1378 CAALFM_C209720WA	A0A0L0NU93	0.806793	0.211728	0.309431	-0.45816	0.0583902	-0.0531286	0.516685	-1.08538	-0.779817	0.347334	-0.182234	0.704004
Q5A860	Translationally-controlled tumor protein homolog (TCTP)	TMA19 CAALFM_CR00860CA CaO19.10778 CaO19.3268	A0A0L0P8C8	0.0401686	0.713676	0.570628	0.194687	0.144264	0.251301	-0.108528	-0.69021	-0.097639	0.37494	-1.26089	0.447998
Q5AI21	Translocation protein SEC62	SEC62 CAALFM_C103340CA CaO19.10549 CaO19.3031	A0A0L0P4V8	0.611544	0.0107671	0.225534	-1.0433	-1.04123	-1.07821	0.94557	-9.72581	-1.07467	0.5986	0.463	1.17677
A0A1D8PKK1	Translocon subunit	orf19.6828.1 CAALFM_C306750WA	A0A0L0P2X3	0.0503696	0.373901	0.510349	-12.7562	-12.7562	-12.7562	-2.23767	-0.483289	0.0167528	-12.7562	2.81971	-12.7562
A0A1D8PRR3	Trehalase (EC 3.2.1.28) (Alpha-trehalose glucohydrolase)	NTH1 CAALFM_CR00560WA orf19.7479	A0A0L0P511	0.00285371	0.90431	0.172545	-1.19708	-0.605008	-0.721476	0.563973	1.05021	0.80617	-5.2948	0.964376	-5.2948
Q5AI14	Trehalose-phosphatase	TPS2 orf19.3038 CAALFM_C103380WA	A0A0L0P516	0.0253274	0.172224	0.253197	0.587589	0.0940068	0.294422	-0.161779	-0.443731	-0.54899	0.217829	0.0119252	-0.474714
A0A1D8PEY6	Tricalbin	orf19.1840 CAALFM_C110680CA	A0A0L0P6K7	0.0125411	0.238172	0.462531	-1.65515	-1.97064	-1.62056	-0.457812	-0.292434	0.244838	-0.523522	1.97949	-0.447403
A0A1D8PNK3	Trifunctional aldehyde reductase/xylose reductase/glucose 1-dehydrogenase (NADP(+))	GRE3 orf19.4317 CAALFM_C502930CA	A0A0L0P1P4	1.76198e-05	0.000446631	0.0145581	-1.32711	-1.08016	-1.59717	0.499584	0.533469	0.501599	0.215188	0.360184	0.106343
A0A1D8PK65	Trifunctional fatty acid synthase subunit	FAS2 orf19.5949 CAALFM_C304830CA	A0A0L0NTY6	0.00016941	0.0409531	0.809046	-0.48863	-0.455219	-0.619629	0.270808	0.165586	0.241335	-0.0948631	0.499173	0.0664078
Q59SM8	Trifunctional formate-tetrahydrofolate ligase/methenyltetrahydrofolate cyclohydrolase/methylenetetrahydrofolate dehydrogenase	MIS11 CAALFM_CR07010WA orf19.2364	A0A0L0P7E6	0.192676	0.161493	0.0720426	-0.0701725	0.117484	-0.13295	0.44324	-0.104026	0.547114	-0.380984	-0.819802	-0.0514165
A0A1D8PH02	Trifunctional hydroxymethylpyrimidine kinase/phosphomethylpyrimidine kinase/thiaminase	THI20 orf19.889 CAALFM_C203370WA	A0A0L0NXR4	0.255512	0.423496	0.832407	-0.769412	0.163654	-0.372825	0.245526	0.0303786	-0.0704783	-0.66001	0.713502	0.123234
A0A1D8PCG3	Trm2p	TRM2 orf19.3327 CAALFM_C101380CA	A0A0L0P255	0.118262	0.118262	1	1.71911	-1.88687	1.93165	-1.88687	-1.88687	-1.88687	-1.88687	-1.88687	-1.88687
Q5A6Q4	tRNA (adenine(58)-N(1))-methyltransferase non-catalytic subunit TRM6 (tRNA(m1A58)-methyltransferase subunit TRM6) (tRNA(m1A58)MTase subunit TRM6)	TRM6 CAALFM_CR04160CA CaO19.500 CaO19.8130	A0A0L0NZ18	0.373901	0.373901	1	2.99733	-2.97881	-2.97881	-2.97881	-2.97881	-2.97881	-2.97881	-2.97881	-2.97881
A0A1D8PSR2	tRNA (Cytosine-5-)-methyltransferase	CAALFM_CR04300WA orf19.518	A0A0L0NS74	0.442298	0.00463135	0.0785154	0.541293	0.404748	0.885249	0.423494	0.813239	-0.987205	-2.21058	-8.94131	-0.854849
Q59TN1	tRNA (guanine(37)-N1)-methyltransferase (EC 2.1.1.228) (M1G-methyltransferase) (tRNA [GM37] methyltransferase) (tRNA methyltransferase 5)	TRM5 CAALFM_C403730CA CaO19.1305 CaO19.8885	A0A0L0NS17	0.373901	0.140245	0.490603	-5.22041	-5.22041	-5.22041	1.47697	-5.22041	-5.22041	1.18434	-5.22041	1.91947
Q59Q39	tRNA (guanine(9)-N1)-methyltransferase (EC 2.1.1.221) (tRNA methyltransferase 10) (tRNA(m1G9)-methyltransferase) (tRNA(m1G9)MTase)	TRM10 CAALFM_C206480WA CaO19.25 CaO19.7696	A0A0L0NNV2	0.373901	0.373901	1	-1.79474	-1.79474	2.74291	-1.79474	-1.79474	-1.79474	-1.79474	-1.79474	-1.79474
Q5AH60	tRNA (guanine-N(7)-)-methyltransferase non-catalytic subunit TRM82 (Transfer RNA methyltransferase 82)	TRM82 CAALFM_C702340CA CaJ7.0274 CaO19.13831 CaO19.6477	A0A0L0P8B9	0.222334	0.816442	0.260443	-2.00075	-0.0659673	-0.303852	-1.3256	1.14221	1.09075	-0.374884	0.18203	-1.54344
Q5ANB6	tRNA (Guanine-N2-)-methyltransferase	orf19.5987 CAALFM_C305140CA	A0A0L0NVK4	0.143411	0.260575	0.299091	-1.16833	-1.16833	-1.16833	1.73067	-1.16833	0.945048	0.351674	-1.16833	-1.97025
A0A1D8PLX4	tRNA (Guanosine(18)-2'-O)-methyltransferase	orf19.5038 CAALFM_C403830WA	A0A0L0P2E5	0.265163	0.265163	1	-0.417654	-0.695732	1.97438	-0.695732	-0.695732	-0.695732	-0.695732	-0.695732	-0.695732
A0A1D8PL79	tRNA adenylyltransferase	orf19.4705 CAALFM_C400880WA	A0A0L0P8Y2	0.170423	0.170423	1	-3.51403	2.53407	1.37587	-3.51403	-3.51403	-3.51403	-3.51403	-3.51403	-3.51403
P43075	tRNA ligase (EC 6.5.1.3)	LIG1 RLG1 TRL1 CAALFM_C702060WA CaJ7.0238 CaO19.13864 CaO19.6511	A0A0L0NTH5	0.728915	0.156851	0.367438	-0.379395	-0.493995	-0.402297	-2.4043	0.221092	0.338279	-0.343734	0.389249	1.03426
Q59UF6	tRNA methyltransferase	CAALFM_CR03160WA orf19.2408	A0A0L0P3Y0	0.162496	0.162496	1	-3.22321	1.42202	2.47789	-3.22321	-3.22321	-3.22321	-3.22321	-3.22321	-3.22321
Q5A6A4	tRNA N6-adenosine threonylcarbamoyltransferase (EC 2.3.1.234) (N6-L-threonylcarbamoyladenine synthase) (t(6)A synthase) (t(6)A37 threonylcarbamoyladenosine biosynthesis protein KAE1) (tRNA threonylcarbamoyladenosine biosynthesis protein KAE1)	KAE1 CAALFM_C404920WA CaO19.11267 CaO19.3787	A0A0L0NYP8	0.0277825	0.427938	0.15873	-2.15444	-7.49069	-7.49069	0.410951	1.8016	0.964605	-7.49069	-7.49069	0.989853
Q59S63	tRNA pseudouridine synthase 1 (EC 5.4.99.-) (tRNA pseudouridylate synthase 1) (tRNA-uridine isomerase 1)	PUS1 CAALFM_C602350CA CaO19.10981 CaO19.3477	A0A0L0P8E8	0.000953031	0.000953031	1	1.85474	1.43927	1.33325	-5.30649	-5.30649	-5.30649	-5.30649	-5.30649	-5.30649
A0A1D8PG18	tRNA threonylcarbamoyladenosine dehydratase	orf19.2115 CAALFM_C200170CA	A0A0L0NQ19	0.000945215	0.000945215	1	1.23837	1.81931	1.56831	-5.36101	-5.36101	-5.36101	-5.36101	-5.36101	-5.36101
Q5ALL3	tRNA-dihydrouridine(47) synthase [NAD(P)(+)] (EC 1.3.1.89) (tRNA-dihydrouridine synthase 3)	DUS3 CAALFM_C202420CA CaO19.1565 CaO19.9138	A0A0L0NVZ1	0.000134233	0.000134233	1	1.18571	1.34527	1.5309	-2.21222	-2.21222	-2.21222	-2.21222	-2.21222	-2.21222
A0A1D8PDN3	Trp99p	TRP99 orf19.424 CAALFM_C105410CA	A0A0L0NZX2	0.0134294	0.740791	0.0127233	-0.754851	0.0325373	-0.457828	0.564333	0.476719	0.338904	-0.0959771	-0.68191	-0.0552176
A0A1D8PMH6	Tryptophan synthase (EC 4.2.1.20)	TRP5 orf19.4718 CAALFM_C406110CA	A0A0L0P3T6	0.116676	0.0193978	0.0119046	0.0428319	0.153246	0.174571	0.410443	0.145647	0.498462	-0.871856	-0.216587	-1.07674
Q5A3P4	Tryptophan--tRNA ligase	WRS1 orf19.5226 CAALFM_C112380CA	A0A0L0P8M5	0.0624177	0.839561	0.0919374	-0.0847053	-0.536719	-0.0725204	0.0150865	0.508895	0.602785	-0.763973	-0.428334	0.17964
Q5AG80	Tryptophan--tRNA ligase	MSW1 orf19.4299 CAALFM_C502770WA	A0A0L0P7L0	0.144189	0.144189	1	2.20505	1.40735	-2.01108	-2.01108	-2.01108	-2.01108	-2.01108	-2.01108	-2.01108
A0A1D8PQF6	Tsm1p	TSM1 orf19.2135 CAALFM_C604500CA	A0A0L0NUP5	7.17117e-05	7.17117e-05	1	1.1801	1.4536	1.43419	-2.21438	-2.21438	-2.21438	-2.21438	-2.21438	-2.21438
Q5ABD1	t-SNARE syntaxin	orf19.6039 CAALFM_C100660CA	A0A0L0P463	0.116384	0.116384	1	2.15914	-4.57933	2.0843	-4.57933	-4.57933	-4.57933	-4.57933	-4.57933	-4.57933
Q5A346	Tsr1p	TSR1 CAALFM_CR08490WA orf19.6417	A0A0L0NP77	0.000501203	0.000501203	1	1.78543	1.33194	1.44848	-4.2925	-4.2925	-4.2925	-4.2925	-4.2925	-4.2925
A0A1D8PTV4	Tubulin alpha chain	TUB1 CAALFM_CR09120CA	A0A0L0NZZ7	0.00670239	0.0331179	0.464231	1.1419	0.49049	1.2772	-0.974602	-1.98746	-1.5596	0.0800128	-4.98722	-0.366213
A0A1D8PC97	Tubulin beta chain	TUB2 orf19.6034 CAALFM_C100710CA	A0A0L0P462	0.000176795	0.000311683	0.0405363	0.785891	0.939896	0.747847	-1.22339	-0.700377	-1.18491	-0.355409	-0.669348	-0.350723
A0A1D8PF30	Tubulin-binding prefolding complex subunit	orf19.2305 CAALFM_C111110CA	A0A0L0P0L9	4.08614e-05	4.08614e-05	1	1.484	1.72052	1.52871	-8.09538	-8.09538	-8.09538	-8.09538	-8.09538	-8.09538
A0A1D8PU06	Tubulin-binding prefolding complex subunit	YKE2 CAALFM_CR09600CA orf19.6601.1	A0A0L0NU07	0.32162	0.00806362	0.0175915	-1.3179	-1.05599	-2.28405	-0.370115	-2.10922	-0.442143	0.967094	1.42423	0.615842
Q5AHH6	Type 1 protein phosphatase-activating protein	SDS22 orf19.820 CAALFM_C204020CA	A0A0L0NWA1	0.173008	0.168149	0.688704	-5.97333	-5.97333	-5.97333	1.33736	-5.97333	0.1465	0.729976	-5.97333	1.85919
Q5A388	Type 2C protein phosphatase	PTC5 CAALFM_CR08160WA orf19.6376	A0A0L0NP60	0.0616208	0.0418663	0.373901	1.99752	-0.104631	1.69373	-0.376483	-6.12627	-6.12627	-6.12627	-6.12627	-6.12627
A0A1D8PL06	Type 2C protein phosphatase	PTC7 orf19.5661 CAALFM_C400340WA	A0A0L0NXS1	0.125067	0.531755	0.564206	0.481335	0.608007	0.583204	-7.47641	0.587164	-7.47641	1.17366	-0.30994	-7.47641
A0A1D8PRZ8	Type 2C protein phosphatase	PTC2 CAALFM_CR01520WA orf19.2538	A0A0L0NQ02	0.0208093	0.853388	0.533751	-0.0306632	0.195614	0.090766	-0.347985	-0.252417	-0.734613	-7.75959	1.18725	0.38177
Q59MW1	Type 2C protein phosphatase	PTC6 CAALFM_CR07770CA orf19.3705	A0A0L0NPL7	0.119784	0.119784	1	0.575291	2.56589	0.496055	-5.07122	-5.07122	-5.07122	-5.07122	-5.07122	-5.07122
A0A1D8PRI1	Type I HSP40 co-chaperone	HLJ1 orf19.7175 CAALFM_C704050WA	A0A0L0NN80	0.0204738	0.373901	0.720377	-4.31216	-4.31216	-4.31216	-0.650609	0.0330484	0.728219	-4.31216	2.44136	-4.31216
Q59V92	Type II HSP40 co-chaperone	SIS1 CAALFM_CR06080WA orf19.3861	A0A0L0P2P9	0.000459701	0.231789	0.592468	0.576632	0.56968	0.459425	-0.707234	-0.795081	-0.345531	-0.893947	0.748431	-1.13441
A0A1D8PE91	Tyrosine protein phosphatase	LTP1 orf19.5104 CAALFM_C108260CA	A0A0L0NXC0	0.00200209	0.00150344	0.103824	0.751582	0.430078	0.665663	-0.295943	-0.443567	-0.271071	-0.761019	-0.383962	-0.626401
A0A1D8PLX9	Tyrosine protein phosphatase	PTP2 orf19.5045 CAALFM_C403890WA	A0A0L0P2F1	0.145106	0.145106	1	-2.82111	1.53948	2.35123	-2.82111	-2.82111	-2.82111	-2.82111	-2.82111	-2.82111
Q5AFB3	Tyrosine--tRNA ligase (EC 6.1.1.1) (Tyrosyl-tRNA synthetase)	TYS1 orf19.2694 CAALFM_C402980WA	A0A0L0NSY7	0.00578477	0.00732303	0.854802	-1.58938	-1.23911	-1.24435	0.319473	0.655679	0.0230368	0.510101	-0.0395595	0.66496
A0A1D8PFZ9	U3 small nucleolar ribonucleoprotein protein MPP10	MPP10 orf19.1915 CAALFM_C200070CA	A0A0L0P8Q0	0.02234	0.272345	0.709888	-2.54422	-2.49794	-2.88471	-0.150798	1.18839	0.705593	-6.52748	1.50617	-0.227378
Q59ZX6	U3 small nucleolar RNA-associated protein 10	UTP10 CAALFM_C114080WA CaO19.7215	A0A0L0NVR7	0.00177391	0.00177391	1	1.3875	1.3102	1.90095	-5.14646	-5.14646	-5.14646	-5.14646	-5.14646	-5.14646
A0A1D8PGM4	U3 small nucleolar RNA-associated protein 22	UTP22 orf19.1569 CAALFM_C202450CA	A0A0L0P6Z4	0.00860194	0.00860194	1	2.01722	1.54944	0.936488	-5.75531	-5.75531	-5.75531	-5.75531	-5.75531	-5.75531
A0A1D8PRP0	U4/U6-U5 snRNP complex subunit	LSM6 CAALFM_CR00240WA orf19.7509.2	A0A0L0NQF6	0.41694	0.544388	0.742129	-0.792377	-0.957546	-1.13903	0.686573	-10.0956	0.343808	2.19292	-10.0956	-10.0956
Q5A1M0	U4/U6-U5 snRNP complex subunit	orf19.1975 CAALFM_C500920WA	A0A0L0P3X4	0.0752582	0.373901	0.435965	-7.30001	-7.30001	-7.30001	1.01921	-0.805901	1.82304	-7.30001	-7.30001	1.50141
A0A1D8PR50	U6 snRNA complex subunit	orf19.6458.1 CAALFM_C702510WA	A0A0L0P1G6	0.0145904	0.00745781	0.0290074	0.596915	1.47557	1.09746	-0.800185	-0.489669	-0.771232	-1.55142	-6.25579	-1.5557
A0A1D8PSP7	U6 snRNA-associated Sm-like protein LSm2	SNP3 CAALFM_CR04260WA orf19.514	A0A0L0NS78	0.00797949	0.291587	0.489404	-3.47989	-11.3574	-3.65454	0.175513	-0.566557	-0.592521	-0.714438	2.4635	-2.07198
A0A1D8PHA3	Ubiquinol--cytochrome-c reductase catalytic subunit	CYT1 orf19.3527 CAALFM_C204950CA	A0A0L0P2T3	0.00293608	0.280327	0.57455	0.546128	0.299246	0.358396	-0.639099	-0.418962	-0.253841	-0.908932	0.61712	-0.449668
A0A1D8PP59	Ubiquinol--cytochrome-c reductase subunit	orf19.4016 CAALFM_C505230CA	A0A0L0P8Y9	0.274495	0.144315	0.357163	0.210127	0.332277	0.524601	0.3666	-0.449821	0.176962	0.0239594	-11.1978	-0.0342208
A0A1D8PJT8	Ubiquinol--cytochrome-c reductase subunit 6	orf19.913.2 CAALFM_C304080WA	A0A0L0NX35	0.00458842	0.0113933	0.269049	-13.8444	-13.8444	-13.8444	1.15208	0.237827	0.923643	0.626418	-0.559737	0.564801
A0A1D8PHA2	Ubiquinol--cytochrome-c reductase subunit 8	QCR8 orf19.4490.2 CAALFM_C204590CA	A0A0L0NVK2	0.0794082	0.0250881	0.557534	0.597566	0.144827	0.921313	-0.272138	0.177302	-1.0748	-0.809663	-0.407229	-0.455574
Q5AHZ4	Ubiquinone biosynthesis monooxygenase COQ6, mitochondrial (EC 1.14.13.-)	COQ6 orf19.3058 CAALFM_C103550CA	A0A0L0NSL9	0.138159	0.810973	0.204516	0.18833	-1.28027	0.0125053	0.811384	0.49383	0.0871111	0.438122	-8.21432	-0.223289
Q5A4P2	Ubiquinone biosynthesis O-methyltransferase, mitochondrial (3,4-dihydroxy-5-hexaprenylbenzoate methyltransferase) (3-demethylubiquinol 3-O-methyltransferase) (3-demethylubiquinone-6 3-O-methyltransferase) (Hexaprenyldihydroxybenzoate methyltransferase) (P	COQ3 orf19.3400 CAALFM_C601840CA	A0A0L0NZ20	0.373901	0.137403	0.427597	-4.27574	-4.27574	-4.27574	1.32488	-4.27574	-4.27574	1.24444	-4.27574	1.93201
A0A1D8PQJ9	Ubiquinone biosynthesis protein	orf19.7092 CAALFM_C700300WA	A0A0L0P1D0	0.016375	0.0227185	0.249359	-0.830001	-1.50765	-0.740552	0.00777177	0.796596	0.605131	0.43342	-0.12439	-0.065012
A0A1D8PU08	Ubiquinone biosynthesis protein	CAALFM_CR09590WA orf19.6602	A0A0L0NVC2	0.00152965	0.00152965	1	1.67936	1.13347	1.78347	-5.22213	-5.22213	-5.22213	-5.22213	-5.22213	-5.22213
Q5AI44	Ubiquinone biosynthesis protein COQ4, mitochondrial (Coenzyme Q biosynthesis protein 4)	COQ4 CAALFM_C103160CA CaO19.10526 CaO19.3008	A0A0L0P007	0.0279039	1	0.0279039	-5.99862	-5.99862	-5.99862	1.20028	2.23646	0.922908	-5.99862	-5.99862	-5.99862
Q5ADS0	Ubiquitin	UBI4 orf19.6771 CAALFM_C307270CA	A0A0L0NRS7	0.000928775	0.150203	0.606489	-2.13074	-1.86993	-2.24854	0.370683	0.850208	0.611247	-0.380327	1.2157	-0.802052
A0A1D8PNY8	Ubiquitin carboxyl-terminal hydrolase (EC 3.4.19.12)	YUH2 orf19.3930 CAALFM_C504430CA	A0A0L0NXF3	0.000183901	0.000183901	1	1.36119	1.61315	1.73838	-7.41149	-7.41149	-7.41149	-7.41149	-7.41149	-7.41149
A0A1D8PDR9	Ubiquitin carboxyl-terminal hydrolase (EC 3.4.19.12)	orf19.6272 CAALFM_C106390WA	A0A0L0P073	0.116538	0.116748	0.433646	-8.2664	-8.2664	-8.2664	0.554987	-8.2664	0.648983	1.51338	1.62843	-8.2664
A0A1D8PDI5	Ubiquitin-binding protein	CUE5 orf19.448 CAALFM_C105170CA	A0A0L0NUA6	0.865406	0.222807	0.225593	-0.69182	-0.459205	-0.319498	0.116708	-0.900746	-1.27792	0.236715	1.49583	-0.283902
A0A1D8PPK3	Ubiquitin-binding serine/threonine protein kinase	VPS15 orf19.130 CAALFM_C601190CA	A0A0L0NQ56	7.58345e-05	0.373901	0.237209	-3.06527	-3.06527	-3.06527	0.872309	1.14575	0.918692	-3.06527	-3.06527	1.30395
Q5A2C3	Ubiquitin-binding TORC1 subunit	KOG1 orf19.418 CAALFM_C105460WA	A0A0L0NVJ2	0.000817575	0.000817575	1	1.65515	1.15086	1.25946	-2.2794	-2.2794	-2.2794	-2.2794	-2.2794	-2.2794
O74201	Ubiquitin-conjugating enzyme E2 2 (EC 2.3.2.23) (E2 ubiquitin-conjugating enzyme 2) (Radiation sensitivity protein 6) (Ubiquitin carrier protein UBC2) (Ubiquitin-protein ligase UBC2)	UBC2 RAD6 CAALFM_C703870WA CaO19.7195	A0A0L0NQC0	0.00523413	0.00523413	1	1.08783	1.99272	1.50832	-6.91298	-6.91298	-6.91298	-6.91298	-6.91298	-6.91298
A0A1D8PJI9	Ubiquitin-protein ligase	orf19.229 CAALFM_C302410CA	A0A0L0NVP5	0.0123836	0.0123836	1	1.84222	1.77766	0.618861	-3.73695	-3.73695	-3.73695	-3.73695	-3.73695	-3.73695
A0A1D8PQB0	Ubiquitin-protein ligase	orf19.1217 CAALFM_C604060WA	A0A0L0NYD4	0.117786	0.117786	1	-2.08572	1.96857	1.78122	-2.08572	-2.08572	-2.08572	-2.08572	-2.08572	-2.08572
A0A1D8PL05	Ubiquitin-protein ligase peroxin 10	orf19.5660 CAALFM_C400320CA	A0A0L0P3A7	1	1	1	-3.20343e-16	-3.20343e-16	-3.20343e-16	-3.20343e-16	-3.20343e-16	-3.20343e-16	-3.20343e-16	-3.20343e-16	-3.20343e-16
A0A1D8PGB2	Ubiquitin-protein ligase peroxin 12	PEX12 orf19.2009 CAALFM_C201150WA	A0A0L0P453	0.15106	0.15106	1	2.28615	-2.21489	1.38662	-2.21489	-2.21489	-2.21489	-2.21489	-2.21489	-2.21489
Q59WK2	Ubiquitin-related modifier 1	URM1 CAALFM_C111160CA CaO19.1016 CaO19.2299 CaO19.9835	A0A0L0NZB8	0.594405	0.703097	0.95711	0.363931	0.188434	0.287401	-0.00987131	0.819797	-8.46861	-8.46861	-8.46861	1.37089
Q5A109	Ubiquitin-ribosomal 40S subunit protein S31 fusion protein	UBI3 orf19.3087 CAALFM_C407180WA	A0A0L0NZZ4	0.000928775	0.150203	0.606489	-2.13074	-1.86993	-2.24854	0.370683	0.850208	0.611247	-0.380327	1.2157	-0.802052
A0A1D8PC77	Ubiquitin-specific protease	UBP6 orf19.6063 CAALFM_C100440WA	A0A0L0P4V2	0.25469	0.341526	0.985966	-0.093625	-0.338213	-0.202854	-0.189333	0.430603	-0.0437571	0.371461	-0.505605	0.275036
A0A1D8PIM4	Ubiquitin-specific protease	orf19.1777 CAALFM_C210050WA	A0A0L0P6Z5	0.388474	0.604472	0.980384	-0.540943	-0.158936	-0.149208	0.585862	-0.650719	0.136173	-1.9345	0.19367	0.905415
A0A1D8PT66	Ubiquitin-specific protease	CAALFM_CR05980WA orf19.457	A0A0L0NZW1	0.0769282	0.0648551	0.381523	1.02779	0.118	0.673112	0.110696	-0.554355	-0.263426	-5.20575	-0.609938	0.0075239
A0A1D8PKC4	Ubiquitin-specific protease	UBP1 orf19.7367 CAALFM_C305870CA	A0A0L0P8J8	0.0630497	0.12833	0.490233	-4.80132	-4.80132	-4.80132	0.787881	-1.78328	0.255921	1.73133	-4.80132	1.21727
Q5A675	Ubiquitin-specific protease	orf19.3815 CAALFM_C404660CA	A0A0L0NVP2	0.373901	0.373901	1	-1.01405	2.33307	-1.01405	-1.01405	-1.01405	-1.01405	-1.01405	-1.01405	-1.01405
Q5AND8	Ubiquitin-ubiquitin ligase	orf19.5965 CAALFM_C304970CA	A0A0L0NUT2	0.462394	0.206934	0.298196	-1.68018	-1.42326	-5.38675	-5.38675	0.415954	-1.46942	2.16296	1.04946	-5.38675
A0A1D8PL41	Ubiquitin-ubiquitin ligase	orf19.4191.1 CAALFM_C400500WA	A0A0L0NWN4	0.301515	0.446928	0.602108	-1.24761	-4.88747	-1.1527	0.181837	-4.88747	0.309064	-4.88747	-4.88747	2.49075
A0A1D8PGI9	Ubiquitinyl hydrolase 1 (EC 3.4.19.12)	orf19.1516 CAALFM_C202020WA	A0A0L0P781	0.0776892	0.217738	0.82028	-1.29877	-1.49895	-2.76013	-0.408692	1.01001	-0.0589332	-0.62075	1.59646	-0.53418
A0A1D8PNG6	UDP-N-acetylglucosamine diphosphorylase	UAP1 orf19.4265 CAALFM_C502530WA	A0A0L0NXA6	0.109183	0.00576896	0.384837	-1.66612	-1.83956	-0.355574	-0.614805	0.706685	0.137006	0.597412	0.540912	0.346367
Q5A5N6	UDP-N-acetylglucosamine transferase subunit ALG14 (Asparagine-linked glycosylation protein 14)	ALG14 CAALFM_C210790CA CaO19.12823 CaO19.5363	A0A0L0P540	0.116551	0.116551	1	2.17913	-4.91422	2.08374	-4.91422	-4.91422	-4.91422	-4.91422	-4.91422	-4.91422
A0A1D8PRK4	Ufe1p	UFE1 orf19.7141 CAALFM_C704270CA	A0A0L0NYU0	0.0135063	0.0135063	1	2.03491	1.62921	0.748786	-5.54839	-5.54839	-5.54839	-5.54839	-5.54839	-5.54839
Q5AHE2	Uga11p	UGA11 orf19.854 CAALFM_C203640WA	A0A0L0P4B1	0.211006	0.0504893	0.0689615	-4.8192	-4.48582	-3.29761	-0.789791	-5.77587	-1.67525	1.06067	2.15416	0.455727
Q59T88	Uga2p	UGA2 orf19.4543 CAALFM_C101810CA	A0A0L0NQA1	0.0142373	0.0126797	0.491748	0.636799	0.641713	0.37889	0.03347	-0.94223	-0.959039	-0.256121	-0.646886	0.0708167
A0A1D8PRH3	Ume1p	UME1 orf19.7185 CAALFM_C703960CA	A0A0L0P268	0.371178	0.903963	0.283791	0.703618	-1.56232	-1.06949	0.0384361	0.898068	0.0607833	-0.213195	-1.00373	0.335014
Q59U89	Uncharacterized protein	orf19.1862 CAALFM_C207630CA	A0A0L0P847	0.68074	0.0368307	0.0046038	1.13172	0.190822	0.0184727	0.578206	0.439813	-0.0649688	-1.76872	-2.52587	-1.38832
A0A1D8PSW6	Uncharacterized protein	CAALFM_CR04870CA orf19.6306	A0A0L0NNA1	6.99577e-05	7.08108e-05	0.485045	1.41591	1.71054	1.58726	-6.87827	-7.28754	-8.46151	-6.92798	-10.2814	-5.19237
A0A1D8PQ38	Uncharacterized protein	orf19.5597.1 CAALFM_C603130WA	A0A0L0NW18	0.00283903	0.18245	0.567209	0.620281	0.724421	0.611857	-0.214166	-1.38631	-1.11503	0.152338	-14.4127	0.550586
Q5AF37	Uncharacterized protein	orf19.2769 CAALFM_C402340WA	A0A0L0NSI7	0.00766297	0.0678635	0.337906	0.290518	0.54571	0.469244	-0.147719	0.0352049	-0.0387294	-1.04936	0.262468	-1.51788
A0A1D8PH39	Uncharacterized protein	orf19.804.1 CAALFM_C204170CA	A0A0L0P1W1	0.000342724	0.00130078	0.0903523	-1.09623	-1.10955	-1.83987	0.239749	0.164965	0.27794	0.283087	0.673826	0.548925
A0A1D8PD97	Uncharacterized protein	orf19.5201.1 CAALFM_C104360CA	A0A0L0P3M5	0.00115782	0.00119559	0.294089	-1.82973	-1.56516	-3.8785	0.357645	0.780315	0.535367	0.163712	0.549782	0.356789
Q5A8Z9	Uncharacterized protein	orf19.3335 CAALFM_C101490WA	A0A0L0P6X3	0.00368067	0.122925	0.873363	-1.11177	-0.426168	-1.13734	0.231924	0.173666	0.354069	-0.191826	0.957927	-0.0893524
Q5AK88	Uncharacterized protein	orf19.3932 CAALFM_C504470CA	A0A0L0NXE8	0.00458386	0.230545	0.363128	0.255786	0.280081	0.20698	-0.443834	-0.0880623	-0.312076	-0.112771	0.328712	-0.36711
A0A1D8PD11	Uncharacterized protein	orf19.3053 CAALFM_C103510CA	A0A0L0NW22	0.0541655	0.064494	0.838514	0.453852	0.176761	0.210128	0.109974	-0.331709	-0.244046	-0.020389	-0.0152901	-0.622441
A0A1D8PFM0	Uncharacterized protein	orf19.4947 CAALFM_C113190WA	A0A0L0P7V0	0.000615679	0.460433	0.160501	0.94366	0.591143	0.745225	-1.6091	-12.1928	-12.1928	1.05327	-12.1928	0.575563
Q59X88	Uncharacterized protein	CAALFM_CR08050CA orf19.590	A0A0L0NP61	0.163321	0.107078	0.161912	1.42311	-1.06382	1.38195	-0.272655	-0.59192	-0.840469	-1.0869	-3.22541	-0.721657
A0A1D8PU05	Uncharacterized protein	CAALFM_CR09640CA orf19.6599.1	A0A0L0P076	0.026619	0.500962	0.111625	0.0806036	-0.170145	0.260082	-0.623565	-0.326561	-0.683613	-0.00695475	0.859652	-0.033061
A0A1D8PFU8	Uncharacterized protein	orf19.7215.3 CAALFM_C114090WA	A0A0L0NVS9	0.0277469	0.0148421	0.503526	-0.738783	-0.805616	-0.447045	0.162929	0.417081	-0.185854	0.593421	0.305477	0.0236632
A0A1D8PGL1	Uncharacterized protein	orf19.1564 CAALFM_C202410WA	A0A0L0NVZ9	0.0112771	0.0521174	0.804445	0.879134	0.590239	0.505362	-0.172848	-1.54036	-0.398476	0.0390501	-2.38708	0.0392753
A0A1D8PF42	Uncharacterized protein	orf19.2296 CAALFM_C111200WA	A0A0L0P210	0.00485531	0.00228388	0.309262	-0.617013	-0.725404	-0.633838	0.555614	0.141831	0.263584	0.286228	-0.0173825	0.160489
A0A1D8PRJ1	Uncharacterized protein	orf19.7152 CAALFM_C704210CA	A0A0L0NQ51	0.000439123	0.0907627	0.640633	0.971349	0.768786	0.688347	-0.846867	-0.824936	-1.32502	-1.75998	0.708206	-1.86045
A0A1D8PF90	Uncharacterized protein	orf19.5281 CAALFM_C111860WA	A0A0L0NZS7	0.000832636	0.00621905	0.644655	0.919651	0.573583	0.793969	-0.867161	-0.667144	-0.625341	-1.14254	-0.0352909	-0.663722
A0A1D8PGJ9	Uncharacterized protein	orf19.1549 CAALFM_C202310WA	A0A0L0NW09	0.00571898	0.00951896	0.843205	0.417797	0.524674	0.584261	-0.454833	-0.567386	0.017082	-0.977648	-0.189591	-0.112116
A0A1D8PR11	Uncharacterized protein	orf19.6507 CAALFM_C702100WA	A0A0L0NR93	0.000176792	0.01644	0.724684	0.780736	0.997771	0.916903	-1.29285	-1.00166	-0.698008	-2.43914	0.265973	-1.0404
A0A1D8PE03	Uncharacterized protein	orf19.4450.1 CAALFM_C107160CA	A0A0L0NTC1	0.591436	0.393334	0.166316	0.579886	-0.858992	-0.524	-0.867299	-0.185919	-0.36995	0.125258	1.03636	-0.127093
A0A1D8PPX6	Uncharacterized protein	orf19.5525 CAALFM_C602560WA	A0A0L0NUQ1	0.060215	0.637231	0.530462	0.487236	0.441041	0.0905463	0.111435	-1.21526	-0.831848	-0.467395	0.95548	-1.1825
Q5AB84	Uncharacterized protein	orf19.6090 CAALFM_C100160CA	A0A0L0NRJ0	0.0106413	0.0289579	0.443063	0.594157	0.978061	0.461387	-0.373644	-0.363187	-0.238848	-1.2703	-1.98933	0.111836
A0A1D8PQJ8	Uncharacterized protein	orf19.7085 CAALFM_C700350CA	A0A0L0P2G5	0.000228086	0.000228086	1	1.61741	1.35408	1.75347	-10.6416	-10.6416	-10.6416	-10.6416	-10.6416	-10.6416
A0A1D8PIL9	Uncharacterized protein	orf19.1367.1 CAALFM_C209830CA	A0A0L0P152	0.0283949	0.00641558	0.832363	-2.2194	-2.56025	-2.04271	-0.288306	0.985421	0.319598	0.0770481	0.900577	0.490169
A0A1D8PU51	Uncharacterized protein	CAALFM_CR10140WA orf19.7590	A0A0L0NRC1	0.947939	0.326065	0.456199	0.542805	-0.212473	-0.0823043	0.594348	-0.584905	0.0341261	-0.16762	-0.66407	0.0197272
A0A1D8PRF3	Uncharacterized protein	orf19.7199 CAALFM_C703830CA	A0A0L0NRY8	5.36934e-05	5.36934e-05	1	1.65352	1.41649	1.66897	-10.2957	-10.2957	-10.2957	-10.2957	-10.2957	-10.2957
Q59T30	Uncharacterized protein	orf19.6887 CAALFM_C205760CA	A0A0L0P2L9	0.172289	0.429858	0.245269	-0.0425343	-0.0326262	0.238636	0.18315	0.180369	0.401431	-2.76015	-0.076483	0.246359
A0A1D8PPZ0	Uncharacterized protein	orf19.5547 CAALFM_C602740WA	A0A0L0NSN7	0.0195246	0.907992	0.161167	-0.534362	-0.0443083	-0.328589	0.285454	0.732575	0.418388	0.21271	-3.43172	0.104474
A0A1D8PMK4	Uncharacterized protein	orf19.2887 CAALFM_C406470WA	A0A0L0NNR3	0.000191497	0.00342888	0.0122601	-0.921287	-1.27877	-0.922263	0.430548	0.62234	0.624044	0.145912	-0.189475	0.164113
A0A1D8PQU3	Uncharacterized protein	orf19.6898.1 CAALFM_C701160CA	A0A0L0P4S2	0.00105	0.658428	0.0842747	-0.902166	-1.05039	-1.0268	0.582425	1.00259	0.885688	-0.929562	0.640043	-4.0762
Q59WV8	Uncharacterized protein	orf19.94 CAALFM_C600930CA	A0A0L0P3H0	0.0385133	0.247757	0.59244	0.454155	0.7743	0.260915	0.0171275	-0.574977	-1.63043	-0.757427	-0.970248	0.689945
A0A1D8PRL3	Uncharacterized protein	CAALFM_CR00090CA orf19.7531	A0A0L0NYC7	0.0119871	0.00500828	0.00372799	-0.31121	-0.692388	-0.261297	0.587794	0.836564	1.23243	-1.34319	-1.49339	-1.50152
A0A1D8PIK6	Uncharacterized protein	orf19.1785 CAALFM_C209980WA	A0A0L0P6X6	0.00440164	0.00440164	1	1.31997	1.30215	2.01172	-10.2851	-10.2851	-10.2851	-10.2851	-10.2851	-10.2851
A0A1D8PJR3	Uncharacterized protein	orf19.332.1 CAALFM_C303340CA	A0A0L0NTN8	0.00682019	0.310806	0.0432295	-0.832406	-0.323648	-0.695138	0.259781	0.727646	0.668089	-0.0275841	-0.868292	0.071289
Q5A9E7	Uncharacterized protein	CAALFM_CR01350CA orf19.2518	A0A0L0NUL5	0.000729581	0.0014759	0.702008	1.35882	1.26916	0.922014	-1.7872	-1.20115	-2.00781	-1.19582	-2.99131	-0.749857
Q59Y38	Uncharacterized protein	orf19.3611 CAALFM_C208650WA	A0A0L0P848	0.273028	0.0141559	0.0350754	0.125009	0.0272406	0.164486	0.818881	-0.0658606	0.495464	-1.22413	-1.25824	-0.332129
A0A1D8PC56	Uncharacterized protein	orf19.6082 CAALFM_C100210CA	A0A0L0P1R3	0.571143	0.440521	0.435188	-1.03087	-1.19038	-1.01575	-1.15795	-0.987495	-1.29192	-2.02772	2.53816	-2.61539
A0A1D8PCD3	Uncharacterized protein	orf19.3290 CAALFM_C101010WA	A0A0L0NZ38	0.0174487	0.0485829	0.237148	-0.918128	-0.591401	-0.452482	-0.218258	0.0996007	0.0951164	0.119224	0.892353	0.182362
Q5APD5	Uncharacterized protein	orf19.4830 CAALFM_C109670CA	A0A0L0NNX1	0.00211093	0.00211093	1	1.40905	1.32027	1.94144	-9.88424	-9.88424	-9.88424	-9.88424	-9.88424	-9.88424
A0A1D8PIF1	Uncharacterized protein	orf19.200 CAALFM_C209040WA	A0A0L0NUD3	0.00204084	0.00249601	0.283737	1.32651	1.08813	0.847634	-9.95729	-0.962083	-1.29875	-0.877863	-1.52592	-0.406825
A0A1D8PQ55	Uncharacterized protein	orf19.5627 CAALFM_C603380WA	A0A0L0NSN5	0.000170828	0.000202012	0.971379	1.49744	1.31479	1.44143	-9.74972	-1.08585	-9.74972	-9.74972	-9.74972	-1.00792
A0A1D8PSI3	Uncharacterized protein	CAALFM_CR03520CA orf19.4395	A0A0L0NVF1	2.25341e-05	0.000734257	0.590667	1.00166	1.03587	0.886618	-1.05844	-1.22073	-0.952107	-1.07054	-1.43766	-0.273844
A0A1D8PF63	Uncharacterized protein	orf19.1152 CAALFM_C111670WA	A0A0L0NZT3	0.732316	0.555851	0.522146	-0.258371	-0.69063	-0.645959	-11.4987	-0.141621	-0.224782	-1.88883	2.28463	-11.4987
A0A1D8PI37	Uncharacterized protein	orf19.1873 CAALFM_C207540WA	A0A0L0P7V5	0.0205451	0.395785	0.664588	-0.786841	-0.381385	-0.574203	0.21884	0.640758	0.0989399	-0.453923	0.903357	-0.769476
A0A1D8PQJ1	Uncharacterized protein	orf19.7097 CAALFM_C700250CA	A0A0L0NSB3	6.72693e-05	6.72693e-05	1	1.6676	1.40519	1.66291	-9.53921	-9.53921	-9.53921	-9.53921	-9.53921	-9.53921
Q5AD20	Uncharacterized protein	orf19.2047 CAALFM_C200770WA	A0A0L0P488	0.000101082	0.000100468	0.591783	1.57878	1.3097	1.48795	-1.93822	-9.60385	-9.60385	-2.13154	-9.60385	-2.083
G1UAZ9	Uncharacterized protein	orf19.5158 CAALFM_C703030WA	A0A0L0NYH1	0.0481988	0.0742149	0.965183	0.847253	0.403646	1.27112	0.220157	-0.923294	-3.70176	0.49343	-10.2529	-1.80106
Q5ABA8	Uncharacterized protein	orf19.6062 CAALFM_C100460WA	A0A0L0P4G7	0.0106947	3.96525e-05	0.000169479	0.262196	0.322141	0.0731026	0.648926	0.93998	1.00745	-10.7977	-10.7977	-10.7977
A0A1D8PHE5	Uncharacterized protein	orf19.6867 CAALFM_C205550WA	A0A0L0NXT9	1.17217e-05	0.00602671	0.149166	1.24769	1.13296	1.25514	-2.54691	-9.79901	-9.79901	-0.0377037	-9.79901	-0.157281
A0A1D8PFV6	Uncharacterized protein	orf19.7244 CAALFM_C114320CA	A0A0L0P863	0.00169646	0.00290074	0.801584	0.907819	1.40411	1.01872	-1.65983	-1.13025	-1.33466	-1.18392	-2.38355	-0.62253
A0A1D8PJ10	Uncharacterized protein	orf19.6160 CAALFM_C300850CA	A0A0L0P3H2	0.000235868	0.0546665	0.868102	-0.802765	-0.610458	-0.807655	0.343531	0.185968	0.323893	-0.167032	0.0742601	0.677004
A0A1D8PDL7	Uncharacterized protein	orf19.2489 CAALFM_C105630CA	A0A0L0P696	0.00558864	0.150121	0.756097	0.411174	0.422506	0.511806	0.0237047	-0.467889	-0.172688	-1.78508	0.505115	-0.81611
A0A1D8PE82	Uncharacterized protein	orf19.5064.1 CAALFM_C107920WA	A0A0L0P0B9	0.00030078	0.00030078	1	1.65561	1.32099	1.74037	-9.25047	-9.25047	-9.25047	-9.25047	-9.25047	-9.25047
Q5AED0	Uncharacterized protein	orf19.338 CAALFM_C303410CA	A0A0L0NP28	0.12094	0.0301166	0.915081	0.360924	0.135947	0.314261	0.222474	-0.57839	-0.187019	-0.027767	-0.460351	-0.072553
A0A1D8PTY0	Uncharacterized protein	CAALFM_CR09240CA orf19.7322	A0A0L0NZ79	0.434642	0.0513309	0.408185	0.498046	0.117823	0.89167	0.690649	0.37788	-3.00527	-2.05377	-1.54466	0.0365646
A0A1D8PDH0	Uncharacterized protein	orf19.449 CAALFM_C105160CA	A0A0L0NUB8	0.00268317	0.00268317	1	1.40931	1.28844	1.96075	-9.44336	-9.44336	-9.44336	-9.44336	-9.44336	-9.44336
A0A1D8PCU5	Uncharacterized protein	orf19.2954 CAALFM_C102650WA	A0A0L0NUP4	0.48262	0.0424198	0.695507	-0.543982	0.0535873	-0.894204	0.744943	-1.12021	0.0152086	0.321943	0.246223	0.208633
Q5AMN4	Uncharacterized protein	orf19.4612 CAALFM_C401800WA	A0A0L0NSJ9	0.000792445	0.181771	0.00300521	-1.08389	-3.02149	-3.1773	0.960714	1.34102	1.05746	-0.397825	-2.14951	-0.416353
Q5ALU6	Uncharacterized protein	orf19.1480 CAALFM_C201690WA	A0A0L0P2W7	0.0180562	0.0241582	0.0981793	-1.41423	-1.61567	-0.581944	0.51028	1.07438	0.274057	-0.371404	0.0556627	0.109286
Q5ABA5	Uncharacterized protein	orf19.6065 CAALFM_C100420WA	A0A0L0P4G9	0.00907802	0.937235	0.410684	0.862604	0.480582	0.0054837	-1.79532	-2.11544	-1.5888	-1.33614	1.82136	-9.9328
A0A1D8PE69	Uncharacterized protein	orf19.5079.1 CAALFM_C108080CA	A0A0L0NVL1	0.000280428	0.256837	0.0733423	-1.59333	-2.96142	-1.46578	0.732879	1.01054	0.991259	0.396762	-12.3825	0.259302
Q5A4L1	Uncharacterized protein	orf19.3430 CAALFM_C601560WA	A0A0L0NYY1	0.00398901	1.06185e-06	0.526794	-1.78387	-1.89008	-1.68107	-0.0568	0.581066	0.51662	0.500534	0.463345	0.532597
Q59UQ1	Uncharacterized protein	orf19.5669 CAALFM_C400410WA	A0A0L0P355	0.0656871	1.38046e-06	0.00114525	0.321812	0.259102	0.307566	1.05395	0.450143	0.855082	-3.98733	-10.4264	-10.4264
A0A1D8PQ54	Uncharacterized protein	orf19.5620 CAALFM_C603320WA	A0A0L0P3X8	0.000129014	0.000192215	0.123995	1.16982	1.43955	1.40437	-1.50313	-1.85493	-1.26142	-1.54947	-9.48542	-9.48542
A0A1D8PG37	Uncharacterized protein	orf19.2091 CAALFM_C200400CA	A0A0L0NW63	0.23997	0.0486135	0.818975	-0.476487	-0.349653	-0.705368	0.320494	-0.849804	0.601088	0.069588	0.599509	-0.00271487
Q5A785	Uncharacterized protein	orf19.5077 CAALFM_C108050WA	A0A0L0P1A5	1.38059e-05	0.0041224	0.182586	-2.28175	-1.73756	-1.98434	0.67069	0.552694	0.557546	0.586205	-0.0968035	0.350421
Q5A5Q4	Uncharacterized protein	orf19.5345 CAALFM_C210670WA	A0A0L0NWG9	0.355753	0.417564	0.58436	0.0952049	0.22119	0.323865	-0.180175	0.300395	0.0176362	0.131084	-10.3844	0.369793
A0A1D8PT84	Uncharacterized protein	CAALFM_CR06530WA orf19.713	A0A0L0NN64	0.00101054	0.00830075	0.765388	1.25122	1.07528	1.39661	-0.65222	-4.18881	-4.58986	-9.13021	-9.13021	0.19332
Q5A441	Uncharacterized protein	orf19.1267 CAALFM_C405810WA	A0A0L0P5I2	0.00551294	0.00247415	6.0741e-05	1.05846	1.13906	1.7002	-1.21005	-0.940014	-0.979574	-9.27805	-9.27805	-9.27805
Q59WJ7	Uncharacterized protein	orf19.2304 CAALFM_C111120CA	A0A0L0P2Z8	9.2162e-05	9.2162e-05	1	1.40749	1.59973	1.72417	-8.90828	-8.90828	-8.90828	-8.90828	-8.90828	-8.90828
Q59ZG1	Uncharacterized protein	orf19.3558 CAALFM_C205290CA	A0A0L0P6Z8	0.00112964	0.246691	0.0251923	0.213628	0.125631	-0.0746448	-1.09029	-0.868217	-1.18237	0.929301	0.565382	-0.0625219
A0A1D8PKW5	Uncharacterized protein	orf19.6189 CAALFM_C307940WA	A0A0L0P5G5	0.00373585	0.0249459	0.280974	0.914104	0.881198	1.45365	-1.12783	-9.39003	-2.64952	0.0107134	-9.39003	-0.140374
A0A1D8PEZ3	Uncharacterized protein	orf19.2328 CAALFM_C110890CA	A0A0L0P295	0.153433	0.357362	0.532058	0.414058	0.514	-0.195154	-0.818849	0.0753554	-0.245462	-0.19313	0.356262	-0.420401
Q5AG96	Uncharacterized protein	orf19.4283 CAALFM_C502660CA	A0A0L0NSK4	0.0127319	0.0167577	0.224068	0.723015	0.661685	0.96738	-2.24976	-9.56838	-0.0630875	-0.775067	0.274679	-0.235687
A0A1D8PTZ5	Uncharacterized protein	CAALFM_CR09350CA orf19.7330	A0A0L0NYT6	0.0565134	0.0197349	0.684546	-1.42545	-1.53583	-1.46805	0.568994	-0.788816	0.69285	0.159049	0.981283	0.203882
A0A1D8PH93	Uncharacterized protein	orf19.4503 CAALFM_C204490WA	A0A0L0P6N6	0.000555132	0.000624504	0.68558	0.493329	0.639632	0.489735	-0.298811	-0.243289	-0.512159	-0.561985	-0.430706	-0.231054
A0A1D8PQF9	Uncharacterized protein	orf19.2150 CAALFM_C604560WA	A0A0L0NS56	0.0647201	0.0575898	0.838299	-0.671712	-0.863136	-0.519611	0.654739	-0.34948	0.381094	0.249832	-0.323598	0.560962
A0A1D8PJC7	Uncharacterized protein	orf19.1637 CAALFM_C302090CA	A0A0L0P3F9	0.0111215	0.244414	0.0493198	1.04143	0.0684468	1.16547	-3.03425	-2.78969	-3.19128	-0.00302944	0.79239	-0.878128
A0A1D8PTZ1	Uncharacterized protein	CAALFM_CR09330CA orf19.7328	A0A0L0NYQ0	0.40453	0.639367	0.553002	0.0175217	-0.170451	-0.254521	-0.436934	0.571302	0.181835	-0.0863888	-0.288731	0.191006
A0A1D8PTC9	Uncharacterized protein	CAALFM_CR06820WA orf19.1852	A0A0L0P812	0.682973	0.023994	0.373901	1.32794	-0.293721	1.0231	1.85993	-8.75393	-8.75393	-8.75393	-8.75393	-8.75393
Q5AJ84	Uncharacterized protein	orf19.1709 CAALFM_C301420CA	A0A0L0NSU3	0.0306442	0.0306442	1	0.971708	1.14227	2.26924	-9.10855	-9.10855	-9.10855	-9.10855	-9.10855	-9.10855
A0A1D8PD02	Uncharacterized protein	orf19.3016 CAALFM_C103240WA	A0A0L0P2I0	0.77176	0.0127888	0.0195401	0.0221338	0.986671	0.499058	0.06751	0.0918517	0.942706	-2.45161	-1.43392	-10.0575
A0A1D8PEW7	Uncharacterized protein	orf19.993 CAALFM_C110500WA	A0A0L0NMV4	0.00040218	0.00040218	1	1.31558	1.77973	1.61511	-8.74314	-8.74314	-8.74314	-8.74314	-8.74314	-8.74314
A0A1D8PL12	Uncharacterized protein	orf19.5671 CAALFM_C400420CA	A0A0L0NSE5	0.00993461	0.00387149	0.0771423	0.534818	0.587694	0.859336	-0.0580938	-0.471933	0.0493792	-0.654816	-2.14159	-0.608102
A0A1D8PCX0	Uncharacterized protein	orf19.3003 CAALFM_C103100WA	A0A0L0P5T2	0.00128397	0.00380657	0.0483352	-0.684329	-0.688652	-0.883829	-0.0686642	-0.0308504	0.133057	0.338658	0.727299	0.340561
A0A1D8PIL6	Uncharacterized protein	CAALFM_C209910CA	A0A0L0P5L0	0.00898603	0.00898603	1	0.961967	1.54184	2.04588	-9.07408	-9.07408	-9.07408	-9.07408	-9.07408	-9.07408
Q5APE9	Uncharacterized protein	orf19.4816 CAALFM_C109520CA	A0A0L0NS79	5.18305e-05	5.18305e-05	1	1.42289	1.69146	1.61973	-8.57178	-8.57178	-8.57178	-8.57178	-8.57178	-8.57178
A0A1D8PCD7	Uncharacterized protein	orf19.6008.4 CAALFM_C100980WA	A0A0L0NZK1	0.265911	0.265911	1	2.91183	-7.07153	0.508169	-7.07153	-7.07153	-7.07153	-7.07153	-7.07153	-7.07153
A0A1D8PHF9	Uncharacterized protein	orf19.3583 CAALFM_C205530CA	A0A0L0NVM3	0.000975603	0.000872314	0.373901	1.75623	1.19929	1.65804	-2.7124	-8.18907	-8.18907	-8.18907	-8.18907	-8.18907
A0A1D8PEZ9	Uncharacterized protein	orf19.2333 CAALFM_C110840CA	A0A0L0P2K4	0.0396704	0.130629	0.839888	-0.29045	-1.25193	-0.183348	0.0902908	0.273661	0.292283	0.0462527	-0.16099	0.54279
A0A1D8PNE5	Uncharacterized protein	orf19.4246 CAALFM_C502380WA	A0A0L0P1K1	0.00353855	0.00998269	0.63421	-2.87138	-2.80686	-3.15714	0.947594	0.582254	0.196926	0.613622	-0.276661	0.749019
A0A1D8PSE0	Uncharacterized protein	CAALFM_CR03120WA orf19.2414	A0A0L0P275	0.00109846	0.00109846	1	1.83492	1.22702	1.61693	-7.93975	-7.93975	-7.93975	-7.93975	-7.93975	-7.93975
A0A1D8PKD0	Uncharacterized protein	orf19.7368 CAALFM_C305880CA	A0A0L0P852	0.00242278	0.00242278	1	1.44432	1.94602	1.26688	-8.29092	-8.29092	-8.29092	-8.29092	-8.29092	-8.29092
A0A1D8PTL3	Uncharacterized protein	CAALFM_CR07780WA orf19.3706	A0A0L0P4N8	0.40787	0.0300696	0.869534	-0.340855	-0.888898	-0.573579	1.04148	-3.77318	0.610164	0.122486	-0.107012	0.404281
A0A1D8PNB1	Uncharacterized protein	orf19.3183 CAALFM_C501890WA	A0A0L0NQI7	0.00050274	1.46538e-06	0.132211	1.43664	1.32552	1.37914	-0.503776	-1.09715	-8.26068	-8.26068	-8.26068	-8.26068
A0A1D8PLE6	Uncharacterized protein	orf19.4639 CAALFM_C401460CA	A0A0L0NX00	0.00940868	0.0786511	0.396183	-1.60469	-2.15326	-1.43478	0.632072	0.139694	1.00776	0.325197	-1.0555	0.748698
Q59TB4	Uncharacterized protein	orf19.4517 CAALFM_C204370WA	A0A0L0P6P1	0.000173013	0.00265313	0.0232572	-1.66902	-1.30253	-1.04867	0.626415	0.66685	0.458413	0.24296	-0.132678	0.25797
A0A1D8PTM0	Uncharacterized protein	CAALFM_CR08000CA orf19.597	A0A0L0P0M3	0.00187808	0.00187808	1	1.67356	1.13971	1.84083	-7.93739	-7.93739	-7.93739	-7.93739	-7.93739	-7.93739
A0A1D8PDZ3	Uncharacterized protein	orf19.6198.1 CAALFM_C107060CA	A0A0L0NS28	0.0326541	3.20111e-05	0.0165985	-3.26967	-3.12731	-12.8446	-1.22482	0.399173	0.0128088	0.902397	1.11472	0.993864
A0A1D8PRQ4	Uncharacterized protein	CAALFM_CR00430CA orf19.7489.3	A0A0L0P4S0	0.000102812	0.000102812	1	1.4863	1.48327	1.75719	-8.0843	-8.0843	-8.0843	-8.0843	-8.0843	-8.0843
A0A1D8PD34	Uncharacterized protein	orf19.3064.1 CAALFM_C103660WA	A0A0L0NQE1	0.000157815	0.222263	0.0786125	-2.80923	-2.51789	-2.23747	1.05292	0.78421	1.09339	-12.3738	0.676117	-0.0861507
A0A1D8PHY0	Uncharacterized protein	orf19.1872 CAALFM_C207550WA	A0A0L0P840	0.00259811	0.000619317	0.0298405	-1.71897	-2.08575	-4.06844	0.416175	0.954117	1.04315	0.046369	-0.0827753	0.126515
Q5AAR2	Uncharacterized protein	orf19.6250 CAALFM_C106600WA	A0A0L0NXI4	0.0194271	0.22587	0.360316	0.732875	0.76426	0.735	-8.81712	0.0712637	-8.81712	0.4254	-8.81712	0.655282
Q5ANE2	Uncharacterized protein	orf19.5961 CAALFM_C304920CA	A0A0L0NSC5	0.00845311	0.983895	0.116124	0.906019	-0.184747	0.77829	-8.64264	-8.64264	-8.64264	1.18286	-8.64264	1.17054
A0A1D8PTZ6	Uncharacterized protein	CAALFM_CR09510CA orf19.6612	A0A0L0NV84	0.0714884	0.000191226	0.0354049	-1.20525	-1.67445	-0.830659	0.417043	-0.17176	-0.62503	0.728607	0.587258	0.731155
A0A1D8PQ62	Uncharacterized protein	orf19.5628 CAALFM_C603390WA	A0A0L0NT07	0.260971	0.336899	0.205786	0.201471	0.107749	-0.0297547	0.110721	0.56633	0.218323	0.0818809	-9.32698	0.0131306
A0A1D8PT92	Uncharacterized protein	CAALFM_CR06620WA orf19.697	A0A0L0NYG3	8.44476e-05	8.44476e-05	1	1.56559	1.73362	1.42718	-7.89674	-7.89674	-7.89674	-7.89674	-7.89674	-7.89674
A0A1D8PPU3	Uncharacterized protein	orf19.3458 CAALFM_C602180WA	A0A0L0P1F6	0.13128	0.13128	1	2.4203	-7.00724	1.8451	-7.00724	-7.00724	-7.00724	-7.00724	-7.00724	-7.00724
Q59Z55	Uncharacterized protein	orf19.2244 CAALFM_C206890CA	A0A0L0NQW8	0.000301391	0.152828	0.811069	-2.62511	-2.33737	-2.3257	0.580683	0.239292	0.328779	-0.601455	1.58128	-0.222305
A0A1D8PDP5	Uncharacterized protein	orf19.2472.1 CAALFM_C105790WA	A0A0L0NZQ6	0.133792	0.950183	0.684231	0.219082	0.270398	0.380346	0.00809884	-0.193573	-9.12012	-9.12012	1.78356	-9.12012
A0A1D8PJ36	Uncharacterized protein	orf19.2516 CAALFM_C301140WA	A0A0L0NTQ8	8.65555e-05	8.65555e-05	1	1.70524	1.61985	1.39782	-7.61032	-7.61032	-7.61032	-7.61032	-7.61032	-7.61032
A0A1D8PHR2	Uncharacterized protein	orf19.2228 CAALFM_C206770WA	A0A0L0NTA5	0.00237376	0.00701615	0.433335	1.03327	1.02563	1.33058	-0.482645	-8.2764	-8.2764	-0.181592	-8.2764	-0.330264
A0A1D8PET9	Uncharacterized protein	orf19.4901 CAALFM_C110310WA	A0A0L0P340	0.0111861	0.790106	0.0139523	0.325235	0.241234	1.18373	-8.95344	-8.95344	-8.95344	0.639695	0.961062	-0.35346
A0A1D8PST6	Uncharacterized protein	CAALFM_CR04730WA orf19.6318	A0A0L0NNM5	0.0286582	0.0286582	1	2.08211	0.330543	1.79342	-7.1616	-7.1616	-7.1616	-7.1616	-7.1616	-7.1616
A0A1D8PN39	Uncharacterized protein	orf19.1961 CAALFM_C501090CA	A0A0L0NPY5	0.00011667	0.00011667	1	1.72793	1.39158	1.5997	-7.50591	-7.50591	-7.50591	-7.50591	-7.50591	-7.50591
A0A1D8PPY6	Uncharacterized protein	orf19.5541 CAALFM_C602690CA	A0A0L0P7I7	0.000974479	0.000974479	1	1.41661	1.87973	1.39078	-7.73553	-7.73553	-7.73553	-7.73553	-7.73553	-7.73553
A0A1D8PND7	Uncharacterized protein	orf19.4228 CAALFM_C502210WA	A0A0L0NVT1	0.0222651	0.000459	0.144229	0.924391	1.40516	1.23276	0.407937	-8.18323	-0.390366	-8.18323	-8.18323	-8.18323
Q59WE9	Uncharacterized protein	orf19.2352 CAALFM_C110690WA	A0A0L0NPK4	0.00928546	0.558251	0.255937	0.589313	0.840313	0.418471	-0.415448	-8.45629	-2.67336	0.52552	-8.45629	1.01209
A0A1D8PH89	Uncharacterized protein	orf19.4127 CAALFM_C204850CA	A0A0L0NQV4	0.344236	0.684216	0.438942	-0.788967	-0.514308	-0.454202	0.90966	-9.83228	1.44172	-0.328623	0.38134	-1.75535
A0A1D8PFW3	Uncharacterized protein	orf19.7234 CAALFM_C114240WA	A0A0L0NUX6	0.385241	0.506125	0.258432	0.488557	0.0987603	-0.244569	-5.95962	0.601035	-1.38593	0.555532	0.0513445	0.33409
A0A1D8PI34	Uncharacterized protein	orf19.2165 CAALFM_C208200WA	A0A0L0NT78	0.00382997	0.00382997	1	1.63609	1.0526	1.91835	-7.31743	-7.31743	-7.31743	-7.31743	-7.31743	-7.31743
A0A1D8PSD5	Uncharacterized protein	CAALFM_CR03000CA orf19.2863	A0A0L0P297	0.42055	0.100202	0.124701	-0.483599	-0.340309	-0.354235	-0.307905	-0.134647	-0.461877	-0.117231	0.990448	0.442701
A0A1D8PCX5	Uncharacterized protein	orf19.2988 CAALFM_C102970WA	A0A0L0P455	6.49077e-05	6.49077e-05	1	1.71963	1.56941	1.43179	-7.19847	-7.19847	-7.19847	-7.19847	-7.19847	-7.19847
Q5ABD5	Uncharacterized protein	orf19.6035 CAALFM_C100700WA	A0A0L0P561	0.0105422	0.254622	0.136516	-2.22235	-1.05026	-2.08304	1.1091	0.239729	1.09889	0.423811	-4.1725	0.251085
Q59QA9	Uncharacterized protein	orf19.409 CAALFM_C108610CA	A0A0L0NTF5	0.000310835	0.0572805	0.145153	-3.24561	-3.35304	-3.89995	-0.495453	-0.573004	-0.230196	0.569628	1.89909	0.358093
A0A1D8PJF0	Uncharacterized protein	orf19.1632 CAALFM_C302140CA	A0A0L0NZM5	1.52303e-06	0.00373987	0.00529959	-3.24884	-4.48987	-3.4245	0.868795	0.936702	0.961978	-0.0116793	-0.372239	0.383361
Q59YD2	Uncharacterized protein	orf19.1394 CAALFM_C209600CA	A0A0L0P6Z3	0.0162003	0.128417	0.935793	-1.30698	-3.0271	-0.919654	0.74764	0.511601	-0.096011	1.11653	-0.990496	0.301807
Q59T94	Uncharacterized protein	orf19.4537 CAALFM_C101860WA	A0A0L0NPX8	0.0782659	0.0521795	0.383005	-0.413108	-0.636648	-0.275345	0.0306498	0.294957	-0.248167	-0.156955	0.409674	0.549866
Q5A5B2	Uncharacterized protein	orf19.5168 CAALFM_C702930CA	A0A0L0P035	0.00029157	0.00029157	1	1.60949	1.75948	1.33316	-7.116	-7.116	-7.116	-7.116	-7.116	-7.116
A0A1D8PJ76	Uncharacterized protein	orf19.1697 CAALFM_C301520CA	A0A0L0P2S4	2.423e-06	2.423e-06	1	1.57469	1.51541	1.64133	-7.1258	-7.1258	-7.1258	-7.1258	-7.1258	-7.1258
A0A1D8PS44	Uncharacterized protein	CAALFM_CR02060WA orf19.2607	A0A0L0P3B7	0.00131389	0.0161552	0.00966038	-2.16166	-2.07467	-2.39718	0.72376	1.27172	0.957667	0.059406	-0.830994	-0.440347
A0A1D8PPH3	Uncharacterized protein	orf19.92 CAALFM_C600910CA	A0A0L0P0Y2	0.082854	0.689225	0.354715	0.14221	-0.871454	-0.495096	0.0204612	0.441599	0.551288	0.422947	-1.52613	0.156577
A0A1D8PQJ7	Uncharacterized protein	orf19.7086 CAALFM_C700340CA	A0A0L0P1D5	8.07838e-05	0.00384924	0.703507	1.05802	1.17188	1.03421	-1.43666	-2.09113	-0.912893	-0.810293	-7.55454	-0.142337
A0A1D8PTU4	Uncharacterized protein	CAALFM_CR08920WA orf19.7288	A0A0L0NQF5	3.20063e-05	3.20063e-05	1	1.53237	1.48285	1.70819	-7.06271	-7.06271	-7.06271	-7.06271	-7.06271	-7.06271
A0A1D8PN34	Uncharacterized protein	orf19.1956 CAALFM_C501140CA	A0A0L0NNK1	0.00398823	0.0519839	0.180061	0.790315	0.827304	0.621299	-0.524537	-7.80149	-1.09544	-0.953637	0.507949	-0.231232
Q5AC28	Uncharacterized protein	orf19.5522 CAALFM_C602530CA	A0A0L0NUR5	0.0271717	0.0446978	0.435597	-0.908892	-0.600419	-0.373146	-0.0849988	0.441277	0.575767	0.00958267	0.417721	-0.148471
A0A1D8PM02	Uncharacterized protein	orf19.5295 CAALFM_C404140WA	A0A0L0NW50	0.35253	0.895768	0.392453	-0.587058	-0.702636	0.132582	0.783975	1.29718	-1.86213	-4.2271	0.706018	-1.04549
Q5AK57	Uncharacterized protein	orf19.3963 CAALFM_C504770WA	A0A0L0P0I4	0.0778585	0.056305	0.297465	0.783474	1.68976	0.25542	-1.15822	-0.743396	-0.422395	-1.16457	-7.73861	-0.697437
A0A1D8PU62	Uncharacterized protein	CAALFM_CR10280WA orf19.7603	A0A0L0NRD2	0.0546706	0.569726	0.427854	-0.0378458	-0.549064	-0.048761	-0.702133	-0.885035	-0.615864	-1.16287	1.85086	-0.962346
A0A1D8PHU4	Uncharacterized protein	orf19.2257 CAALFM_C207010WA	A0A0L0NN16	0.464259	0.793668	0.809503	0.405711	-0.749005	-0.632613	-0.714633	0.513119	0.475987	-0.0434423	-2.32214	0.877798
A0A1D8PNJ2	Uncharacterized protein	orf19.4316 CAALFM_C502920WA	A0A0L0P2D1	0.0229317	0.225057	0.461266	-0.831945	-1.26908	-2.37314	0.053575	0.0910709	-0.469716	0.991244	-9.26643	1.59247
A0A1D8PQC8	Uncharacterized protein	orf19.1086 CAALFM_C604290WA	A0A0L0NV87	0.0241104	0.306549	0.574967	-1.2267	-0.866339	-0.721736	-0.393422	0.217113	0.040343	-0.894179	1.64116	-0.306669
A0A1D8PEK0	Uncharacterized protein	orf19.4795 CAALFM_C109340CA	A0A0L0NTH2	0.00557364	0.0123094	0.265446	0.824193	1.55159	0.98534	-2.449	-1.5097	-1.87349	-2.44874	-0.350021	-0.880185
Q5A5F3	Uncharacterized protein	orf19.5129 CAALFM_C703260CA	A0A0L0NYQ8	0.000148998	0.000148998	1	1.67608	1.35431	1.67408	-6.73014	-6.73014	-6.73014	-6.73014	-6.73014	-6.73014
[truncated: 377 more rows]
