# Supplementary material for: Multi-omics Signature of Candida auris, an Emerging and Multidrug-Resistant Pathogen
Source: mSystems. 2019 Jun 11;4(4):e00257-19. doi: 10.1128/mSystems.00257-19 (PMC6561322; doi:10.1128/mSystems.00257-19)
Supplement: TABLE S4 [file mSystems.00257-19-st004.xlsx]

## Sheet: Table S4
Supplemental Table S4 - Proteins and metabolites from central carbon metabolism and ergosterol synthesis pathways (Figure 2 and 3).
Statistically significant comparisions by T.test are highlighted in blue.
			T.test p-value
Accession number in C. albicans	Protein/Metabolite names	Gene/Abbreviation	90028_vs_MMC1	90028_vs_MMC2	MMC1_vs_MMC2	C.albicans_90028_1	C.albicans_90028_2	C.albicans_90028_3	C.auris_MMC1_01	C.auris_MMC1_02	C.auris_MMC1_03	C.auris_MMC2_01	C.auris_MMC2_02	C.auris_MMC2_03	Units
A0A1D8PC76	Aldehyde dehydrogenase	ALDH	8.12194e-06	0.000792568	0.593609	0.000529485	0.00052009	0.000207974	0.0267688	0.0267684	0.0295471	0.0251611	0.021621	0.0311901	Relative copies per cell
A0A1D8PD61	Succinate dehydrogenase [ubiquinone] cytochrome b small subunit	SDHD	0.00162356	0.00098859	0.354956	0	0	0	0.0509344	0.0735491	0.0809749	0.0478884	0.0528906	0.0696415	Relative copies per cell
A0A1D8PGS5	Isocitrate dehydrogenase [NAD] subunit, mitochondrial	IDH2	0.000151437	0.0893661	0.100914	0.154248	0.183708	0.194145	0.390541	0.367046	0.368559	0.342896	0.194349	0.302346	Relative copies per cell
A0A1D8PGT5	Aldehyde dehydrogenase (NAD(P)(+))	ALD5	0.00079579	0.00119109	0.21517	0.390706	0.47923	0.439981	0.18031	0.124917	0.166844	0.154028	0.0476184	0.114779	Relative copies per cell
A0A1D8PHH7	Isocitrate dehydrogenase [NADP] (EC 1.1.1.42)	IDP1	0.0255816	0.0413255	0.63475	0.0237957	0.0307869	0.0231651	0.0798743	0.0467415	0.0565436	0.0611645	0.0359039	0.0653599	Relative copies per cell
A0A1D8PHW0	Sedoheptulose-bisphosphatase	SHB17	0.000403052	0.000390665	0.622179	0.072969	0.0546289	0.0600051	0.00345523	0	0.002863	0	0	0.00370714	Relative copies per cell
A0A1D8PJ26	Alpha-ketoglutarate dehydrogenase	KGD1	0.000330697	0.0138206	0.0141097	0.0470178	0.0439645	0.0548174	0.11572	0.136292	0.12628	0.0933395	0.0687281	0.0919545	Relative copies per cell
A0A1D8PKV4	Fum12p	FUM12	0.00903078	0.00169866	0.17322	0.0148626	0.0121669	0.0143789	0.0683587	0.121526	0.0805445	0.0710488	0.0495782	0.0640055	Relative copies per cell
A0A1D8PKW2	Fructose 1,6-bisphosphate 1-phosphatase	FBP1	0.000220363	0.0452534	0.320271	0.00306614	0.00235156	0.00224189	0.0287713	0.0275967	0.0227145	0.0348258	0.0686964	0.0227524	Relative copies per cell
A0A1D8PLY4	Pyruvate carboxylase (EC 6.4.1.1)	PYC2	0.00816447	0.0568296	0.788577	0.0240593	0.0212801	0.0312221	0.0413567	0.0510528	0.0444279	0.0380492	0.0637552	0.0423042	Relative copies per cell
A0A1D8PS45	Adh5p	ADH5	2.99556e-07	1.48295e-06	0.005406	0.899415	0.894557	0.85971	0.0181647	0.00553264	0.00876881	0.0828779	0.106313	0.0621163	Relative copies per cell
A0A1D8PS79	Isocitrate dehydrogenase [NADP] (EC 1.1.1.42)	IDP2	0.137942	0.0135611	0.154974	0.0041	0.0019733	0.00309727	0.0216255	0.00611474	0.00844877	0.0286014	0.0142632	0.029759	Relative copies per cell
A0A1D8PSH3	Citrate synthase	CIT1	0.00380255	0.00300935	0.341459	0.12148	0.0902748	0.106716	0.203512	0.269053	0.266299	0.26821	0.33283	0.246573	Relative copies per cell
A0A1D8PSW6	Uncharacterized protein	ALDH3A1	6.99577e-05	7.08108e-05	0.485045	0.390706	0.47923	0.439981	0.00124467	0.000937245	0.000415385	0.00120251	0.000117658	0.0040046	Relative copies per cell
A0A1D8PTB5	Succinate--CoA ligase [ADP-forming] subunit beta, mitochondrial (EC 6.2.1.5) (Succinyl-CoA synthetase beta chain) (SCS-beta)	LSC2	0.00959715	0.00259717	0.230922	0.0817299	0.102348	0.104987	0.277032	0.364723	0.225291	0.325624	0.450041	0.333628	Relative copies per cell
A0A1D8PTH3	Alpha-ketoglutarate dehydrogenase	KGD2	0.152937	0.0416405	0.956249	0.0464251	0.0344188	0.0361741	0.0571967	0.0538768	0.040039	0.0507978	0.0484585	0.0528022	Relative copies per cell
A0A1D8PU61	S-(hydroxymethyl)glutathione dehydrogenase (EC 1.1.1.284)	FDH3	0.000215015	5.89508e-06	0.0207507	0.319457	0.300775	0.312193	0.108227	0.152718	0.120199	0.0652804	0.0746569	0.0829544	Relative copies per cell
O94038	Alcohol dehydrogenase 2 (EC 1.1.1.1)	ADH2	3.36812e-05	0.00118265	0.340558	0.0169861	0.0149136	0.0161347	2.02816	1.75367	1.76556	2.59284	1.69802	2.14311	Relative copies per cell
P30575	Enolase 1 (EC 4.2.1.11) (2-phospho-D-glycerate hydro-lyase) (2-phosphoglycerate dehydratase)	ENO1	0.0139078	0.551948	0.0211828	3.4189	2.8881	3.21757	2.55548	2.47027	2.53227	3.08588	3.25456	2.77929	Relative copies per cell
P46614	Pyruvate kinase (PK) (EC 2.7.1.40)	CDC19	0.0136225	0.010179	0.631708	0.978335	0.861314	1.04305	0.76277	0.694908	0.675846	0.709477	0.723987	0.643987	Relative copies per cell
P82611	Aconitate hydratase, mitochondrial (Aconitase) (EC 4.2.1.3) (Citrate hydro-lyase)	ACO1	0.0237123	0.008752	0.782901	0.228845	0.251166	0.268412	0.304677	0.401092	0.391073	0.32297	0.353828	0.388265	Relative copies per cell
P83776	Hexokinase-2 (EC 2.7.1.1) (Cytoplasmic antigenic protein 3) (Hexokinase PII) (Hexokinase-B)	HXK2	0.260375	0.0227046	0.0166548	0.251338	0.217872	0.23882	0.21053	0.239068	0.194162	0.495071	0.44495	0.324646	Relative copies per cell
P83779	Pyruvate decarboxylase (EC 4.1.1.1)	PDC11	0.000349685	0.174681	0.0264237	2.27444	1.95934	2.10125	0.897211	0.78328	0.635039	1.77443	2.04586	1.19535	Relative copies per cell
P83780	Glucose-6-phosphate isomerase (GPI) (EC 5.3.1.9) (Phosphoglucose isomerase) (PGI) (Phosphohexose isomerase) (PHI)	PGI1	0.000868966	0.000293677	0.838222	0.629675	0.555851	0.600133	0.298566	0.182442	0.238044	0.260402	0.187565	0.244825	Relative copies per cell
Q59QN7	Succinate dehydrogenase [ubiquinone] iron-sulfur subunit, mitochondrial (EC 1.3.5.1)	SDH2	0.00191814	0.320554	0.576007	0.0844002	0.0816884	0.0969958	0.130672	0.137545	0.124857	0.131279	0.0679928	0.148614	Relative copies per cell
Q59RQ6	Dihydrolipoyl dehydrogenase (EC 1.8.1.4)	LPD1	0.0604345	0.0020028	0.0194746	0.188252	0.185987	0.211287	0.177171	0.130024	0.155091	0.100278	0.0545763	0.088503	Relative copies per cell
Q59TZ8	Phosphotransferase (EC 2.7.1.-)	GLK1	0.0016578	0.795695	0.03171	0.126873	0.107457	0.136302	0.060805	0.0564239	0.0510765	0.13524	0.166885	0.0886466	Relative copies per cell
Q59VM6	Phosphoglycerate mutase (EC 5.4.2.11)	GPM2	0.000537555	0.000537555	1	0.00578679	0.0040943	0.00522798	0	0	0	0	0	0	Relative copies per cell
Q5A1Q0	Glucose-6-phosphate 1-epimerase (EC 5.1.3.15)	G6P1I	0.00029841	0.00145965	0.045055	0.0274645	0.028234	0.0282569	0.0683697	0.0755025	0.082294	0.0513475	0.0645581	0.0613891	Relative copies per cell
Q5A5S6	Malate dehydrogenase (EC 1.1.1.37)	MDH1-3	0.00810872	0.000119191	0.00076027	0.00821018	0.00790143	0.00854558	0.0186465	0.0151388	0.0226006	0.0584174	0.052565	0.04803	Relative copies per cell
Q5A5V6	Pyruvate dehydrogenase E1 component subunit beta (EC 1.2.4.1)	PDB1	0.000280782	0.128895	0.692286	0.10359	0.124917	0.107955	0.218454	0.206814	0.202139	0.31011	0.107219	0.293321	Relative copies per cell
Q5ABB4	Phosphoglycerate mutase	PGAM	0.000269067	0.000269067	1	0.00195812	0.00233002	0.00261604	0	0	0	0	0	0	Relative copies per cell
Q5ADM7	Glyceraldehyde-3-phosphate dehydrogenase (EC 1.2.1.12)	TDH3	0.000203631	0.000113129	0.260645	2.87276	3.32586	3.17893	1.10222	0.743805	0.817386	0.724365	0.53746	0.846146	Relative copies per cell
Q5ADV2	Phosphoribomutase	PRM15	0.000444539	0.00322879	0.894364	0.000534715	0.000628328	0.000339379	0.00390713	0.00348942	0.00457914	0.00320282	0.00494952	0.00356022	Relative copies per cell
Q5AGX8	Acetyltransferase component of pyruvate dehydrogenase complex (EC 2.3.1.12)	LAT1	0.000404138	0.0244528	0.290185	0.112868	0.120187	0.117037	0.209093	0.185711	0.206443	0.223884	0.317569	0.196454	Relative copies per cell
Q5AGZ8	ATP-dependent 6-phosphofructokinase (ATP-PFK) (Phosphofructokinase) (EC 2.7.1.11) (Phosphohexokinase)	PFK2	7.84647e-05	0.00223348	0.879694	0.0667217	0.0642703	0.0607478	0.0309507	0.0332392	0.0301622	0.0265845	0.0395909	0.0259829	Relative copies per cell
Q5AK53	ATP-dependent 6-phosphofructokinase (ATP-PFK) (Phosphofructokinase) (EC 2.7.1.11) (Phosphohexokinase)	PFK1	0.0436005	0.000326108	0.0518285	0.0611775	0.0553205	0.0576401	0.0423187	0.0535738	0.042525	0.035905	0.0338522	0.0371032	Relative copies per cell
Q5ALU6	Uncharacterized protein	SDHC	0.0180562	0.0241582	0.0981793	0.014144	0.0123007	0.0251835	0.0536918	0.0793816	0.0455824	0.0291403	0.0391791	0.0406627	Relative copies per cell
Q5AMP4	Malate dehydrogenase (EC 1.1.1.37)	MDH1-1	0.0367952	0.0383826	0.249267	0.416015	0.343933	0.376895	0.506598	0.532854	0.433414	0.433036	0.46645	0.446946	Relative copies per cell
Q8NJN3	Acetyl-coenzyme A synthetase 2 (EC 6.2.1.1) (Acetate--CoA ligase 2) (Acyl-activating enzyme 2)	ACS2	0.0418905	0.117722	0.503387	0.0673145	0.0719323	0.0660835	0.0430233	0.0583373	0.0573718	0.0208801	0.0650093	0.0427267	Relative copies per cell
Q9URB4	Fructose-bisphosphate aldolase (FBP aldolase) (FBPA) (EC 4.1.2.13) (37 kDa major allergen) (Fructose-1,6-bisphosphate aldolase) (IgE-binding allergen)	FBA1	0.000975938	0.00509656	0.0164312	1.60348	1.55619	1.4323	0.844109	0.561978	0.661372	1.17173	1.13354	0.977216	Relative copies per cell
Q5A0Z9	Pyruvate dehydrogenase E1 component subunit alpha (EC 1.2.4.1)	PDA1	0.170651	0.181076	0.570677	0.157796	0.153248	0.152781	0.162069	0.206883	0.166594	0.217606	0.145057	0.227842	Relative copies per cell
N/A	lactic acid	Lactate	0.00964636	0.0158823	0.220645	7.58469e+07	7.06085e+07	1.2817e+08	5.00861e+06	2.93626e+06	9.01115e+06	1.87207e+07	2.10576e+07	3.01435e+06	GC-MS Intensity
N/A	citric acid	Citrate	0.00150481	0.0280113	0.671805	182748	6.84454e+06	2.06572e+06	7.39977e+07	4.86276e+07	6.3017e+07	3.30816e+07	1.01715e+08	8.03759e+07	GC-MS Intensity
N/A	D-fructose-6-phosphate	F6P	0.577582	0.511096	0.968952	1.44498e+08	8.00108e+07	1.52435e+08	9.40033e+07	8.45765e+07	1.44668e+08	8.20411e+07	1.22513e+08	1.15901e+08	GC-MS Intensity
N/A	D-glucose	Glc	0.0518869	0.229928	0.799267	9.32621e+06	2.47644e+07	3.11512e+07	4.80216e+07	5.45524e+07	9.52178e+07	3.57926e+07	4.13672e+07	1.54339e+08	GC-MS Intensity
N/A	D-glucose-6-phosphate	G6P	0.931224	0.975569	0.938204	1.91871e+08	1.23374e+08	2.17769e+08	1.48922e+08	1.31897e+08	2.40114e+08	1.49624e+08	1.83925e+08	1.96392e+08	GC-MS Intensity
N/A	pyruvic acid	Pyruvate	0.889881	0.997503	0.920073	4.17006e+07	1.68831e+07	1.24398e+07	3.42886e+07	2.30377e+07	8.48691e+06	1.67049e+07	5.26046e+07	1.88969e+06	GC-MS Intensity
N/A	isocitric acid	Isocitrate	0.758632	0.774802	0.925214	6.35238e+07	4.34805e+07	7.22657e+07	8.85335e+07	1.36016e+07	1.06436e+08	5.27675e+07	2.22315e+06	1.7081e+08	GC-MS Intensity
N/A	fumaric acid	Fumarate	0.397901	0.391324	0.77443	1.33152e+07	8.72948e+06	5.34265e+06	2.46519e+07	9.63759e+06	9.012e+06	9.03738e+06	9.16174e+06	3.4094e+07	GC-MS Intensity
A0A1D8PCB9	C-8 sterol isomerase	ERG2	0.256121	0.00189139	0.181282	0.00729225	0.00769713	0.0110547	0.10768	0.0185903	0.0181249	0	0	0	Relative copies per cell
A0A1D8PH52	Acetyl-CoA C-acetyltransferase	ERG10	0.000431051	0.076191	0.0113524	0.0547442	0.0661125	0.0640665	0.184891	0.21485	0.230651	0.109527	0.0735447	0.138859	Relative copies per cell
A0A1D8PH78	Bifunctional (2E,6E)-farnesyl diphosphate synthase/dimethylallyltranstransferase	ERG20	4.08789e-05	2.59807e-05	0.467412	0.142628	0.157952	0.14665	0.0199269	0.020626	0.0335736	0.0276489	0.0348092	0.0245942	Relative copies per cell
A0A1D8PI71	Bifunctional farnesyl-diphosphate farnesyltransferase/squalene synthase	ERG9	0.00193103	0.00232007	0.876197	0.00166743	0.00160626	0.00273331	0.0188869	0.0295201	0.0260142	0.0218111	0.0323588	0.022552	Relative copies per cell
A0A1D8PJ25	Delta(24(24(1)))-sterol reductase	ERG4	0.0545177	0.678294	0.0614957	0.00708333	0.00314409	0.00337515	0.00692925	0.00957778	0.0100337	0.00600745	0	0.00462132	Relative copies per cell
A0A1D8PLB5	Erg251p	ERG251	0.015279	0.590457	0.328217	0.00848622	0.00792566	0.00336556	0	0	0	0.0028918	0.0391321	0	Relative copies per cell
A0A1D8PLH0	Phosphomevalonate kinase (EC 2.7.4.2)	ERG8	0.525509	0.027679	0.061433	0.00146949	0.000739721	0.00027876	0.000833942	0.00189264	0.000800724	0.00230755	0.00293698	0.00190306	Relative copies per cell
A0A1D8PTW6	3-hydroxy-3-methylglutaryl coenzyme A synthase (HMG-CoA synthase) (EC 2.3.3.10)	ERG13	0.000105155	0.00250315	0.0448488	0.0238727	0.022955	0.0244822	0.0543875	0.0599915	0.0618128	0.0434956	0.0436549	0.0537952	Relative copies per cell
G1UB11	C-22 sterol desaturase	ERG5	0.00673393	0.00348167	0.457766	0.00202841	0.00242404	0.00237116	0.014211	0.0118788	0.00813845	0.0102144	0.0113846	0.00738108	Relative copies per cell
O74198	Sterol 24-C-methyltransferase (EC 2.1.1.41) (Delta(24)-sterol C-methyltransferase)	ERG6	9.27687e-05	7.52402e-06	0.00609632	0.00508447	0.00559102	0.00620769	0.146763	0.160724	0.180923	0.111831	0.100648	0.109368	Relative copies per cell
P10613	Lanosterol 14-alpha demethylase (EC 1.14.13.70) (CYPLI) (Cytochrome P450 51) (Cytochrome P450-14DM) (Cytochrome P450-LIA1) (Sterol 14-alpha demethylase)	ERG11	0.00906361	0.055673	0.44127	0.00888896	0.0119084	0.012744	0.0213039	0.0183381	0.0174252	0.0236946	0.029348	0.0150724	Relative copies per cell
Q04782	Lanosterol synthase (EC 5.4.99.7) (2,3-epoxysqualene--lanosterol cyclase) (Oxidosqualene--lanosterol cyclase) (OSC)	ERG7	0.000588966	0.231855	0.904011	0.000389137	0.000226053	0.000147867	0.00380694	0.00276759	0.00341755	0.00146112	0.00844453	0.00102022	Relative copies per cell
Q5A1B0	Sterol-4-alpha-carboxylate 3-dehydrogenase (Decarboxylating)	ERG26	0.00211221	0.645057	0.400097	0.00130671	0.00115776	0.00137442	0.000440671	0	0	0	0.00763928	0	Relative copies per cell
Q5A888	3-keto-steroid reductase	ERG27	0.00545972	0.214844	0.164415	0	0.000372012	0.000422415	0.00280397	0.00164331	0.00259524	0.00152411	0	0.00197178	Relative copies per cell
Q92206	Squalene monooxygenase (EC 1.14.14.17) (Squalene epoxidase) (SE)	ERG1	7.85824e-05	0.00102606	0.0110144	0.00612734	0.00591611	0.00519674	0.0197042	0.0201807	0.0176897	0.0363294	0.0394653	0.0281649	Relative copies per cell
A0A1D8PIC7	Delta(14)-sterol reductase	ERG24	0.00103159	0.0503186	0.3087	0	0	0	0.00432769	0.0060909	0.00438829	0.00168572	0.00572867	0.0026878	Relative copies per cell
Q59VG6	C-5 sterol desaturase	ERG3	0.0213266	0.0130591	0.0197552	0	0	0	0.00153068	0.000525401	0.00133514	0.012075	0.0132855	0.00550916	Relative copies per cell
Q5AD51	Erg28p	ERG28	1.59502e-06	1.59502e-06	1	0.00229007	0.0021792	0.00235647	0	0	0	0	0	0	Relative copies per cell
A0A1D8PEL1	Mevalonate kinase (MK) (EC 2.7.1.36)	ERG12	0.373901	0.373901	1	0.00057002	0	0	0	0	0	0	0	0	Relative copies per cell
A0A1D8PD39	3-hydroxy-3-methylglutaryl coenzyme A reductase (HMG-CoA reductase) (EC 1.1.1.34)	HMG1	0.80236	0.0217214	0.16058	0.00171828	0.00117911	0.000869192	0	0.00233346	0.00205624	0.000497274	0	0	Relative copies per cell
A0A1D8PLI2	Isopentenyl-diphosphate delta-isomerase	IDI1	1.39906e-06	0.0757291	0.373901	0.00887036	0.00863035	0.00930194	0	0	0	0	0.00790693	0	Relative copies per cell
N/A	t,t-Farnesol	t,t-Farnesol	0.000558372	0.000493908	0.0112578	2.88506e+06	3.69443e+06	4.00861e+06	196191	186572	127588	66110.4	83079.6	55351.5	GC-MS Intensity
N/A	Geranylgeraniol	Geranylgeraniol	0.000507627	0.000503598	0.601599	2.33003e+06	3.12727e+06	3.02708e+06	262491	259541	138121	218038	267582	248297	GC-MS Intensity
N/A	Ergosterol	Ergosterol	0.0640092	0.000388865	0.00068993	3.05736e+06	2.0336e+06	2.69741e+06	3.20088e+06	4.15005e+06	3.54871e+06	1.03134e+07	9.46717e+06	8.43879e+06	GC-MS Intensity
