# Supplementary material for: Multi-omics Signature of Candida auris, an Emerging and Multidrug-Resistant Pathogen
Source: mSystems. 2019 Jun 11;4(4):e00257-19. doi: 10.1128/mSystems.00257-19 (PMC6561322; doi:10.1128/mSystems.00257-19)
Supplement: TABLE S5 [file mSystems.00257-19-st005.xlsx]

## Sheet: Table S5
Supplemental Table S5 - Comparative lipidomic analysis of C. albicans strain 90028 vs. C. auris isolates. Lipid intensities were divided by the average of the between all samples and transformed into Log2 scale (see material and methods for details).
Statistically significant comparisons are highlighted in blue, while less and more abundant lipids are highlighted in green and red scales, respectively.
				T.test p-value			Log2 (Intesity/Average)
Species	Lipid Class	Main Group	Ionization mode	90028_vs_MMC1	90028_vs_MMC2	MMC1_vs_MMC2	C.albicans_90028_1	C.albicans_90028_2	C.albicans_90028_3	C.auris_MMC1_01	C.auris_MMC1_02	C.auris_MMC1_03	C.auris_MMC2_01	C.auris_MMC2_02	C.auris_MMC2_03
Cer(d18:1/18:1)	Ceramide	Sphingolipid	Positive	0.642618	0.642618	0.13234	-1.65695	0.631567	0.389514	-0.414258	-0.238698	-1.15247	2.0558	-0.352884	0.73838
Cer(d18:1/2:0)	Ceramide	Sphingolipid	Positive	0.00125499	0.00125499	0.000881066	-4.67938	-1.44492	-3.98302	4.48497	4.70902	5.24827	-2.49917	-1.62254	-0.213234
Cer(d18:2/18:1)	Ceramide	Sphingolipid	Positive	0.0450641	0.0450641	0.470284	0.305533	2.63803	2.82341	-1.40023	-0.116005	-0.459516	-0.212202	-2.46771	-1.11131
Cer(d19:2/18:1)	Ceramide	Sphingolipid	Positive	0.0873788	0.0873788	0.00881219	-0.250982	0.28259	0.0197297	0.212982	0.834694	0.615276	-0.586744	-0.823002	-0.304543
HexCer(d18:2/18:1)	Glycosylceramide	Sphingolipid	Positive	0.188037	0.188037	0.721815	-0.115593	0.755295	0.207088	-0.478584	-0.00172642	-0.0731505	-0.0250692	-0.424608	0.156348
HexCer(d19:2/18:1)	Glycosylceramide	Sphingolipid	Positive	0.102834	0.102834	0.00693359	-0.278313	0.345549	-0.0554858	0.24251	0.757818	0.499826	-0.660717	-0.601651	-0.249536
HexCer(d19:2/20:1)	Glycosylceramide	Sphingolipid	Positive	0.000107384	0.000107384	0.529895	-1.57746	-1.16472	-1.40018	0.640623	0.891978	0.847127	1.09572	0.572962	0.0939518
PI_Cer(d18:0/18:0(2OH))	Inositolphosphoceramide	Sphingolipid	Negative	0.010436	0.010436	0.24962	-5.06944	-1.30415	-5.06944	3.25833	2.93725	1.32666	0.489446	2.6184	0.812934
Cer(d18:0/0:0)	Sphingoid base	Sphingolipid	Positive	0.0713998	0.0713998	0.259944	-0.903882	-4.74539	-1.09619	0.552275	1.08318	0.825939	1.03456	0.948469	2.30103
Cer(d18:1/0:0)	Sphingoid base	Sphingolipid	Positive	0.00233467	0.00233467	0.29365	-1.16941	-0.701582	-1.48063	0.618299	0.968156	0.518702	0.529962	0.0374131	0.679087
CL(16:1/16:1/18:1/18:3)	Cardiolipin	Glycerophospholipid	Negative	0.0149639	0.0149639	0.0103153	0.429003	0.649195	0.280326	-0.350429	-1.47509	-1.29787	0.491523	0.736024	0.537324
CL(17:1/16:1/18:1/18:3)	Cardiolipin	Glycerophospholipid	Negative	0.736304	0.736304	0.0148115	-3.05652	0.87366	-3.05652	0.158437	-0.573688	-3.05652	2.65033	2.80527	3.25555
CL(18:2/18:2/18:2/18:2)	Cardiolipin	Glycerophospholipid	Negative	0.0211737	0.0211737	0.122018	3.19099	1.34658	0.723961	-0.904056	-0.922916	-1.9694	-0.580385	-0.134061	-0.750714
CL(18:2/18:2/18:2/18:3)	Cardiolipin	Glycerophospholipid	Negative	0.00726276	0.00726276	0.00749438	3.82152	1.75259	1.14542	-1.74618	-1.79345	-2.3808	0.185984	-0.225438	-0.759658
CL(18:3/18:3/18:1/16:1)	Cardiolipin	Glycerophospholipid	Negative	0.0021144	0.0021144	0.0020454	1.93324	1.47811	0.650581	-1.32868	-1.86295	-2.12222	0.664971	0.56346	0.0234844
CL(18:3/18:3/18:3/18:1)	Cardiolipin	Glycerophospholipid	Negative	0.00220313	0.00220313	0.00365466	3.4969	1.90228	1.40168	-2.61237	-2.31155	-2.01249	0.670693	-0.0133003	-0.521843
CL(20:2/16:1/16:1/18:3)	Cardiolipin	Glycerophospholipid	Negative	0.0270936	0.0270936	0.0445848	1.75092	1.00638	0.110751	-0.419425	-1.13724	-1.66259	0.00789473	0.504167	-0.160854
CL(20:4/16:1/16:1/18:3)	Cardiolipin	Glycerophospholipid	Negative	0.0147064	0.0147064	0.0370083	3.10627	2.11802	2.09843	-1.74648	-2.46202	-6.27093	1.8012	1.1327	0.222817
CL(20:4/16:1/18:3/18:3)	Cardiolipin	Glycerophospholipid	Negative	0.00420829	0.00420829	0.0184285	3.35285	2.22274	2.52264	-2.89284	-2.46994	-5.77668	2.33023	0.301015	0.409989
PC(0:0/14:0)	Lysophosphatidylcholine	Glycerophospholipid	Positive	0.296851	0.296851	0.0722824	-1.18042	0.29824	0.597661	0.377068	0.844398	0.531205	-1.30314	0.102192	-0.267206
PC(0:0/16:0)	Lysophosphatidylcholine	Glycerophospholipid	Positive	0.487082	0.487082	0.236063	-0.803248	0.79386	-0.150401	0.103459	0.497031	0.335028	-1.04449	0.161023	0.107738
PC(0:0/18:0)	Lysophosphatidylcholine	Glycerophospholipid	Positive	0.150431	0.150431	0.00682289	0.0549027	1.92969	0.687551	-0.130704	0.0596333	-0.22367	-1.00436	-0.704927	-0.668115
PC(0:0/18:1)	Lysophosphatidylcholine	Glycerophospholipid	Positive	0.0303257	0.0303257	0.0116109	-1.83656	0.367429	-0.738736	1.07719	1.79204	1.52329	-1.29782	-1.05014	0.163313
PC(15:0/0:0)	Lysophosphatidylcholine	Glycerophospholipid	Positive	0.0889929	0.0889929	0.837423	-1.7422	-0.0423933	-0.55574	0.248584	0.317462	0.51151	-0.108744	0.587797	0.783726
PC(16:1/0:0)	Lysophosphatidylcholine	Glycerophospholipid	Positive	0.21816	0.21816	0.0313391	-1.61116	0.944696	0.439007	0.956706	1.22558	1.03008	-2.23702	-0.560426	-0.187462
PC(16:2/0:0)	Lysophosphatidylcholine	Glycerophospholipid	Positive	0.845038	0.845038	0.028886	-0.548618	2.12545	1.56389	0.181599	0.853167	1.54075	-3.32215	-1.49615	-0.897939
PC(17:0/0:0)	Lysophosphatidylcholine	Glycerophospholipid	Positive	0.43911	0.43911	0.593693	-0.474622	1.0935	0.0220104	-0.302979	-0.5079	0.157192	-0.431196	-0.206483	0.650478
PC(17:1/0:0)	Lysophosphatidylcholine	Glycerophospholipid	Positive	0.0710537	0.0710537	0.264342	-2.25922	0.115233	-0.668939	0.476022	0.832489	1.25492	-0.833146	0.013117	1.06952
PC(18:2/0:0)	Lysophosphatidylcholine	Glycerophospholipid	Positive	0.134637	0.134637	0.00984752	-1.48596	1.16057	0.272805	0.863436	1.91507	1.98693	-2.30063	-1.98417	-0.428062
PC(19:1/0:0)	Lysophosphatidylcholine	Glycerophospholipid	Positive	0.00466457	0.00466457	0.551573	-2.44015	-0.868117	-2.05481	0.924494	1.07672	0.827617	0.581371	1.00539	0.947468
PC(20:1/0:0)	Lysophosphatidylcholine	Glycerophospholipid	Positive	0.00326394	0.00326394	0.00899628	-1.88228	-0.769034	-1.82924	1.49978	2.1106	1.01079	-0.121781	0.157	-0.175837
PE(14:0/0:0)	Lysophosphatidylethanolamine	Glycerophospholipid	Positive	0.346121	0.346121	0.0167491	-0.451453	-2.50487	1.63315	0.528151	1.07584	0.932179	-0.422702	0.072469	-0.862757
PE(15:0/0:0)	Lysophosphatidylethanolamine	Glycerophospholipid	Positive	0.196606	0.196606	0.0139956	-0.699121	-3.26203	0.713057	0.589372	0.787322	0.785753	0.293898	0.471823	0.319931
PE(16:0/0:0)	Lysophosphatidylethanolamine	Glycerophospholipid	Positive	0.152277	0.152277	0.0453857	-0.569083	-2.33797	0.647841	0.573058	1.11351	0.723324	-0.436162	0.417456	-0.131972
PE(16:1/0:0)	Lysophosphatidylethanolamine	Glycerophospholipid	Positive	0.078007	0.078007	0.00293002	-1.16637	-2.49985	0.806377	1.00814	1.47978	1.54413	-0.784433	-0.309534	-0.0782306
PE(17:0/0:0)	Lysophosphatidylethanolamine	Glycerophospholipid	Positive	0.278187	0.278187	0.307481	-0.313474	-2.46262	0.420073	0.349917	0.0898531	0.487089	0.310617	0.542721	0.575822
PE(17:1/0:0)	Lysophosphatidylethanolamine	Glycerophospholipid	Positive	0.0880854	0.0880854	0.725179	-1.63687	-2.77618	0.353747	0.564593	0.508741	1.21489	0.403498	0.0157785	1.3518
PE(18:0/0:0)	Lysophosphatidylethanolamine	Glycerophospholipid	Positive	0.317835	0.317835	0.0148779	-0.00183305	-2.17117	0.725743	0.450189	0.773699	0.338461	-0.0993772	0.0364597	-0.0521661
PE(18:1/0:0)	Lysophosphatidylethanolamine	Glycerophospholipid	Positive	0.0324818	0.0324818	0.0147995	-1.27473	-2.98092	0.158756	1.1583	1.81073	2.05533	-0.660734	-0.760431	0.493692
PE(18:2/0:0)	Lysophosphatidylethanolamine	Glycerophospholipid	Positive	0.0817537	0.0817537	0.0122272	-0.995255	-1.6785	1.04359	0.849328	1.78388	1.82673	-1.43542	-1.36986	-0.0244966
PE(18:3/0:0)	Lysophosphatidylethanolamine	Glycerophospholipid	Positive	0.543821	0.543821	0.0124033	0.297615	-0.172553	2.96727	-0.287174	0.585635	0.748051	-1.85106	-1.19465	-1.09313
PE(18:3/0:0)	Lysophosphatidylethanolamine	Glycerophospholipid	Negative	0.0752041	0.0752041	0.210044	5.36726	-0.0132308	3.8358	-1.63606	-1.17273	0.00354182	-1.90258	-3.32105	-1.16094
PG(16:0/0:0)	Lysophosphatidylglycerol	Glycerophospholipid	Negative	0.0285423	0.0285423	0.155513	-0.628986	-2.8016	-0.929645	0.652313	1.85238	0.896326	0.647512	-0.254194	0.565899
PG(16:1/0:0)	Lysophosphatidylglycerol	Glycerophospholipid	Negative	0.0231796	0.0231796	0.0515495	-1.18605	-1.77261	0.206413	0.881137	1.87365	1.52604	-0.160375	-1.75466	0.386454
PG(17:0/0:0)	Lysophosphatidylglycerol	Glycerophospholipid	Negative	0.000994255	0.000994255	0.646287	-3.05064	-4.36964	-2.46794	1.47447	1.73143	2.02154	1.25079	1.16423	2.24575
PG(18:0/0:0)	Lysophosphatidylglycerol	Glycerophospholipid	Negative	0.000226339	0.000226339	0.00491425	-3.47667	-4.64289	-3.08049	2.19387	2.67123	2.45423	1.09278	1.20102	1.58693
PG(18:1/0:0)	Lysophosphatidylglycerol	Glycerophospholipid	Negative	0.0021354	0.0021354	0.00862302	-1.7	-3.06937	-1.22731	1.76221	2.36124	2.49473	-0.245013	-0.965258	0.588766
PG(18:2/0:0)	Lysophosphatidylglycerol	Glycerophospholipid	Negative	0.0269893	0.0269893	0.0188324	0.0410528	-1.76296	-0.108399	1.03902	1.89361	1.73373	-1.25414	-1.79598	0.214066
PI(17:0/0:0)	Lysophosphatidylinositol	Glycerophospholipid	Negative	0.0554284	0.0554284	0.75101	-2.57992	-0.160523	-2.50389	1.75382	1.51939	-0.293398	0.346054	1.2678	0.650669
PI(18:0/0:0)	Lysophosphatidylinositol	Glycerophospholipid	Negative	0.017754	0.017754	0.833521	-2.39324	-1.09823	-1.77444	1.29184	1.78141	-0.185265	0.841462	1.58909	-0.0526191
PI(18:1/0:0)	Lysophosphatidylinositol	Glycerophospholipid	Negative	0.065991	0.065991	0.0165203	-0.216339	0.389118	-1.32269	2.91347	3.07119	0.399354	-1.98939	-0.873663	-2.37105
PI(18:2/0:0)	Lysophosphatidylinositol	Glycerophospholipid	Negative	0.0882143	0.0882143	0.0151888	-1.10448	0.750775	-0.654229	3.01533	3.05507	0.238728	-1.91082	-1.40147	-1.98891
PS(16:0/0:0)	Lysophosphatidylserine	Glycerophospholipid	Negative	0.0182009	0.0182009	0.0142241	-0.4381	-0.232656	-0.623182	0.929277	1.63826	0.422199	-0.304079	-0.692622	-0.699096
PS(18:0/0:0)	Lysophosphatidylserine	Glycerophospholipid	Positive	0.00573358	0.00573358	0.0520576	-0.799035	-2.34135	-1.86855	2.16684	2.6118	0.984412	0.869422	-0.321707	-1.30183
PS(18:1/0:0)	Lysophosphatidylserine	Glycerophospholipid	Negative	0.0123475	0.0123475	0.000439334	0.125098	0.267755	-0.216635	1.05965	1.74856	1.00136	-1.32925	-1.4037	-1.25283
PA(15:0/18:1)/PA(16:0/17:1)	Phosphatidic acid	Glycerophospholipid	Negative	0.330949	0.330949	0.0100844	-1.14081	0.863936	-1.52333	-1.10838	-1.29562	-2.01806	2.02563	3.34644	0.850191
PA(16:1/16:1)	Phosphatidic acid	Glycerophospholipid	Negative	0.921921	0.921921	0.00306512	-1.55832	0.882982	-1.49607	-0.488843	-0.805412	-1.1354	2.04679	1.5943	0.959978
PA(16:1/17:1)	Phosphatidic acid	Glycerophospholipid	Negative	0.948457	0.948457	2.70966e-05	-1.94028	0.477289	-1.41521	-0.752843	-1.08397	-1.19537	1.95474	2.04022	1.91541
PA(16:1/18:3)	Phosphatidic acid	Glycerophospholipid	Negative	0.0331811	0.0331811	0.0123086	0.818484	2.31331	-0.336326	-1.57528	-1.32469	-1.73593	1.52968	0.423172	-0.112419
PC(14:0/16:0)	Phosphatidylcholine	Glycerophospholipid	Positive	0.084493	0.084493	0.00155762	-0.849181	0.134199	-1.18946	-2.23491	-1.75929	-1.25199	3.10152	2.5183	1.53081
PC(14:0/16:1)	Phosphatidylcholine	Glycerophospholipid	Positive	0.73839	0.73839	0.0236669	-0.00844205	-0.680878	-1.68928	-0.796484	-0.911064	-1.21238	2.61158	2.43806	0.24889
PC(14:0/18:1)/PC(16:0/16:1)	Phosphatidylcholine	Glycerophospholipid	Positive	0.365869	0.365869	0.0196809	0.46162	-0.134813	-1.15658	-0.536769	-0.693354	-1.14916	1.23903	1.76697	0.203063
PC(14:0/18:2)/PC(16:1/16:1)/PC(16:2/16:0)	Phosphatidylcholine	Glycerophospholipid	Positive	0.84288	0.84288	0.0436948	-0.132998	-0.199154	-1.27482	-0.0764367	-0.605858	-1.24217	1.45944	1.9144	0.157604
PC(14:0/18:3)	Phosphatidylcholine	Glycerophospholipid	Positive	0.118776	0.118776	0.185454	1.07895	0.696043	-0.725226	-0.831274	-0.695683	-0.694691	0.885305	1.29002	-1.00344
PC(15:0/16:1)	Phosphatidylcholine	Glycerophospholipid	Positive	0.88954	0.88954	0.00264411	-0.609722	-1.42247	-2.54356	-1.31945	-1.15027	-1.84066	3.71235	3.45756	1.71623
PC(15:0/18:1)/PC(16:0/17:1)	Phosphatidylcholine	Glycerophospholipid	Positive	0.856818	0.856818	0.00340959	-0.0525363	-0.573972	-1.57348	-0.395596	-0.869738	-1.22732	1.94366	1.77867	0.970308
PC(15:0/18:2)/PC(16:1/17:1)	Phosphatidylcholine	Glycerophospholipid	Positive	0.320661	0.320661	0.00606985	-0.832421	-1.16632	-2.3681	0.119191	-0.884302	-1.40573	2.47994	2.50844	1.54931
PC(15:0/18:3)/PC(16:1/17:2)	Phosphatidylcholine	Glycerophospholipid	Positive	0.489462	0.489462	0.0092391	-0.465241	-0.527944	-2.14258	-0.212329	-0.340145	-1.15994	1.80573	2.11731	0.925124
PC(15:1/16:1)	Phosphatidylcholine	Glycerophospholipid	Positive	0.537567	0.537567	0.0464417	-0.647793	-1.05368	-2.01893	0.105637	-0.869368	-1.6446	2.92035	2.88732	0.321071
PC(16:0/16:0)	Phosphatidylcholine	Glycerophospholipid	Positive	0.374426	0.374426	0.00136556	-1.31457	-0.475683	-1.12847	-2.19761	-1.14683	-0.958263	2.49843	2.86236	1.86064
PC(16:0/18:0)	Phosphatidylcholine	Glycerophospholipid	Positive	0.03822	0.03822	0.000418076	-0.811022	0.567554	-0.320983	-2.05229	-1.39852	-1.34448	1.91418	2.08013	1.36542
PC(16:0/18:1)	Phosphatidylcholine	Glycerophospholipid	Positive	0.371638	0.371638	0.180319	0.802033	0.0724084	-0.457306	-0.088576	-0.0588875	-0.707903	0.135553	0.430446	-0.127768
PC(16:0/18:2)/PC(16:1/18:1)	Phosphatidylcholine	Glycerophospholipid	Positive	0.214191	0.214191	0.731114	-0.208862	-0.201165	-1.25792	0.867848	0.173096	-0.433106	0.333871	0.642067	0.0841707
PC(16:0/18:3)	Phosphatidylcholine	Glycerophospholipid	Positive	0.465361	0.465361	0.325023	-0.0971544	0.142145	-1.20266	0.174283	0.239126	-0.440697	0.85518	0.465203	-0.13542
PC(16:1/18:2)	Phosphatidylcholine	Glycerophospholipid	Positive	0.465361	0.465361	0.325023	-0.0971544	0.142145	-1.20266	0.174283	0.239126	-0.440697	0.85518	0.465203	-0.13542
PC(16:1/18:3)/PC(16:2/18:2)	Phosphatidylcholine	Glycerophospholipid	Positive	0.0260161	0.0260161	0.078835	0.767431	0.334702	-0.461836	-1.15289	-0.903371	-1.11761	1.51374	1.78205	-0.762212
PC(16:2/16:1)	Phosphatidylcholine	Glycerophospholipid	Positive	0.118776	0.118776	0.185454	1.07895	0.696043	-0.725226	-0.831274	-0.695683	-0.694691	0.885305	1.29002	-1.00344
PC(16:2/18:3)	Phosphatidylcholine	Glycerophospholipid	Positive	0.0739086	0.0739086	0.362927	1.16089	0.98365	0.05693	-1.86535	-0.554122	-0.0294168	0.59193	0.929423	-1.27393
PC(17:0/18:1)	Phosphatidylcholine	Glycerophospholipid	Positive	0.0408117	0.0408117	0.00900568	0.930026	0.72699	-0.299951	-0.430567	-1.0747	-0.986692	0.639281	0.395095	0.10052
PC(17:0/18:2)/PC(17:1/18:1)	Phosphatidylcholine	Glycerophospholipid	Positive	0.0880147	0.0880147	0.0116479	-0.807405	-1.05223	-2.21541	0.571463	-0.299183	-0.591556	1.6091	1.40107	1.38415
PC(17:1/18:2)	Phosphatidylcholine	Glycerophospholipid	Positive	0.151215	0.151215	0.00242511	-0.590656	-0.772512	-1.8126	0.0805166	-0.401371	-0.577953	1.5294	1.47121	1.07397
PC(17:1/18:3)	Phosphatidylcholine	Glycerophospholipid	Positive	0.0754965	0.0754965	0.00579224	0.0319485	-0.0743634	-1.19034	-1.27379	-1.3767	-1.39317	2.13279	2.51709	0.626537
PC(18:0/18:1)	Phosphatidylcholine	Glycerophospholipid	Positive	0.00593837	0.00593837	0.964348	1.70764	1.8305	0.6798	-0.405555	-0.91628	-0.809951	-0.220133	-0.678231	-1.18779
PC(18:0/18:2)/PC(18:1/18:1)	Phosphatidylcholine	Glycerophospholipid	Positive	0.0653363	0.0653363	0.101781	-0.212039	-0.0860633	-1.07164	1.09372	0.487744	0.165545	-0.0373813	-0.498496	0.158612
PC(18:0/18:3)	Phosphatidylcholine	Glycerophospholipid	Positive	0.0691352	0.0691352	0.00386364	-0.171518	0.23601	-1.18814	0.998991	0.758568	0.459494	-0.34941	-0.539278	-0.204717
PC(18:1/18:2)	Phosphatidylcholine	Glycerophospholipid	Positive	0.0691352	0.0691352	0.00386364	-0.171518	0.23601	-1.18814	0.998991	0.758568	0.459494	-0.34941	-0.539278	-0.204717
PC(18:1/18:3)/PC(18:2/18:2)	Phosphatidylcholine	Glycerophospholipid	Positive	0.575427	0.575427	0.817532	0.574296	0.365976	-0.417455	0.0601387	0.176608	-0.333356	0.264154	0.288441	-0.978802
PC(18:1/19:0)	Phosphatidylcholine	Glycerophospholipid	Positive	0.00166	0.00166	0.135991	3.38836	2.99439	1.87042	-0.581662	-1.05794	-1.17166	-0.998066	-2.48203	-1.9618
PC(18:1/19:1)/PC(18:2/19:0)	Phosphatidylcholine	Glycerophospholipid	Positive	0.907305	0.907305	0.084086	0.15149	0.0264367	-1.37745	0.249823	-0.624641	-0.612955	1.20264	0.963991	0.0206712
PC(18:1/20:1)	Phosphatidylcholine	Glycerophospholipid	Positive	0.00883853	0.00883853	0.138502	-0.748724	-1.29471	-2.27374	1.79215	1.13787	0.665459	0.849845	0.392661	-0.520814
PC(18:1/20:2)	Phosphatidylcholine	Glycerophospholipid	Positive	0.0240356	0.0240356	0.0582675	0.065711	-0.816868	-1.64992	1.31371	1.10379	0.736671	0.24629	0.182707	-1.18209
PC(18:1/24:0)	Phosphatidylcholine	Glycerophospholipid	Positive	0.174806	0.174806	0.127772	0.0672099	-0.772851	-1.54112	0.296991	0.00960847	-0.163775	1.2253	0.737504	0.14113
PC(18:2/18:3)	Phosphatidylcholine	Glycerophospholipid	Positive	0.708293	0.708293	0.365228	0.579599	0.777446	-0.571592	-0.409328	0.372557	0.237551	-0.358598	0.21128	-0.838915
PC(18:2/24:0)	Phosphatidylcholine	Glycerophospholipid	Positive	0.390939	0.390939	0.96883	1.12161	0.474335	-0.603412	-0.442093	0.0878141	-0.169363	0.660559	-0.47876	-0.650692
PC(18:3/0:0)	Phosphatidylcholine	Glycerophospholipid	Positive	0.34817	0.34817	0.0524355	-0.322554	2.59187	2.02034	-0.37715	0.6115	0.945975	-3.23937	-1.09033	-1.14027
PC(18:3/18:3)	Phosphatidylcholine	Glycerophospholipid	Positive	0.347658	0.347658	0.68287	0.662267	0.76633	-0.388422	-1.35799	0.0801964	0.290126	-0.176827	0.889191	-0.764872
PE(14:0/18:1)/PE(16:0/16:1)	Phosphatidylethanolamine	Glycerophospholipid	Positive	0.415942	0.415942	0.0499519	0.588547	-3.585	-0.320711	0.187125	-0.0416707	-0.011172	0.99331	1.71345	0.476121
PE(15:0/16:1)	Phosphatidylethanolamine	Glycerophospholipid	Positive	0.764824	0.764824	0.000538035	0.408646	-2.98815	-0.619137	-0.447616	-0.832626	-0.941548	2.03768	1.97952	1.40323
PE(15:0/18:1)/PE(16:0/17:1)	Phosphatidylethanolamine	Glycerophospholipid	Positive	0.235942	0.235942	0.000610834	-0.145663	-2.57193	-1.07836	0.0322821	-0.408025	-0.404008	1.6229	1.64557	1.30724
PE(15:0/18:1)/PE(16:0/17:1)	Phosphatidylethanolamine	Glycerophospholipid	Negative	0.0221807	0.0221807	0.00251929	-0.249945	0.314993	0.357398	-0.670733	-1.26515	-0.672179	0.987818	0.576815	0.620981
PE(15:0/18:2)/PE(16:1/17:1)	Phosphatidylethanolamine	Glycerophospholipid	Positive	0.0977643	0.0977643	0.00244144	-0.812072	-5.46209	-2.10502	0.908951	-0.0493618	-0.0563015	2.67547	2.52274	2.3777
PE(16:0/16:0)	Phosphatidylethanolamine	Glycerophospholipid	Negative	0.0387275	0.0387275	0.00942516	-0.616344	0.563459	1.60888	-1.99114	-2.00504	-1.01253	1.52964	0.151152	1.77191
PE(16:0/18:1)	Phosphatidylethanolamine	Glycerophospholipid	Positive	0.155563	0.155563	0.0368139	0.367363	-2.83919	-0.390279	0.817402	0.842437	0.569776	-0.0351001	0.479958	0.187633
PE(16:0/18:1)	Phosphatidylethanolamine	Glycerophospholipid	Negative	0.00277625	0.00277625	0.0360938	0.793241	0.574572	1.02095	-0.0534427	-0.319191	-0.316948	-0.446559	-0.59227	-0.660349
PE(16:0/18:2)/PE(16:1/18:1)	Phosphatidylethanolamine	Glycerophospholipid	Positive	0.0996041	0.0996041	0.138377	0.0752859	-3.72436	-0.915205	1.21893	0.910561	0.667534	0.767652	0.442608	0.556993
PE(16:0/18:3)	Phosphatidylethanolamine	Glycerophospholipid	Positive	0.144305	0.144305	0.000664337	0.496822	-3.64173	-0.538084	1.00791	1.13156	0.941647	0.322694	0.0963022	0.182875
PE(16:0/18:3)	Phosphatidylethanolamine	Glycerophospholipid	Negative	0.0146921	0.0146921	0.0292442	1.07551	0.421711	0.642635	-0.260723	-0.291424	0.0219684	-0.611303	-0.532371	-0.466
PE(16:1/16:1)	Phosphatidylethanolamine	Glycerophospholipid	Positive	0.141822	0.141822	0.0686583	0.0350742	-4.31703	-1.25319	0.926546	0.537513	0.172727	1.51285	1.51261	0.872901
PE(16:1/17:1)	Phosphatidylethanolamine	Glycerophospholipid	Negative	0.374371	0.374371	0.00323504	-2.29259	-0.711563	-0.326132	-0.110019	-1.00432	-0.226452	1.44332	1.37521	1.85255
PE(16:1/18:2)/PE(16:2/18:1)	Phosphatidylethanolamine	Glycerophospholipid	Positive	0.144305	0.144305	0.000664337	0.496822	-3.64173	-0.538084	1.00791	1.13156	0.941647	0.322694	0.0963022	0.182875
PE(16:1/18:3)	Phosphatidylethanolamine	Glycerophospholipid	Positive	0.941291	0.941291	0.0455907	1.58404	-2.7817	0.647732	-0.314154	-0.217851	-0.330061	0.734741	0.730643	-0.0533882
PE(16:1/18:3)	Phosphatidylethanolamine	Glycerophospholipid	Negative	0.010007	0.010007	0.160602	0.398333	1.42337	1.53392	-1.07358	-1.12137	-0.39659	0.0899811	-0.77773	-0.0763274
PE(16:2/18:1)/PE(16:1/18:2)	Phosphatidylethanolamine	Glycerophospholipid	Negative	0.0146921	0.0146921	0.0292442	1.07551	0.421711	0.642635	-0.260723	-0.291424	0.0219684	-0.611303	-0.532371	-0.466
PE(17:0/18:1)	Phosphatidylethanolamine	Glycerophospholipid	Positive	0.439761	0.439761	0.000555592	0.766729	-3.83535	-0.452592	0.170875	-0.145886	0.000708741	1.2857	1.16711	1.04271
PE(17:0/18:2)/PE(17:1/18:1)	Phosphatidylethanolamine	Glycerophospholipid	Positive	0.0816587	0.0816587	0.0184956	-0.658946	-4.93981	-1.67128	1.09071	0.425095	0.333598	2.16657	1.48267	1.77139
PE(17:1/18:2)	Phosphatidylethanolamine	Glycerophospholipid	Positive	0.12319	0.12319	0.0269315	-0.0838414	-3.97667	-1.37527	0.634162	0.421731	0.233677	1.56722	0.880178	1.69882
PE(17:1/18:3)	Phosphatidylethanolamine	Glycerophospholipid	Positive	0.535673	0.535673	0.000424331	0.169973	-3.86143	-1.10894	-0.768359	-0.698752	-0.914993	2.6841	2.68347	1.81493
PE(17:1/18:3)	Phosphatidylethanolamine	Glycerophospholipid	Negative	0.313607	0.313607	0.000159472	-2.71242	0.679709	0.536294	-2.04039	-2.12045	-1.27414	2.35605	2.5057	2.06965
PE(17:1/19:1)/PE(18:0/18:2)/PE(18:1/18:1)	Phosphatidylethanolamine	Glycerophospholipid	Positive	0.121731	0.121731	0.0094887	0.371761	-3.41877	-0.528186	1.27553	1.05164	0.854534	0.371072	-0.165066	0.18749
PE(18:0/18:1)	Phosphatidylethanolamine	Glycerophospholipid	Positive	0.366529	0.366529	0.731202	0.807262	-2.94527	-0.104168	0.788405	0.507709	-0.0154565	0.468596	0.505647	-0.0127296
PE(18:0/18:1)	Phosphatidylethanolamine	Glycerophospholipid	Negative	0.0714124	0.0714124	0.840586	-0.0746592	0.976132	1.41971	-0.0632047	-0.531822	-0.511174	-0.289016	-0.38915	-0.536812
PE(18:1/18:2)	Phosphatidylethanolamine	Glycerophospholipid	Positive	0.0895711	0.0895711	0.00102511	0.183193	-3.38616	-0.486182	1.43892	1.28173	0.975952	-0.0994635	0.0422421	0.0497688
PE(18:1/18:3)/PE(18:2/18:2)	Phosphatidylethanolamine	Glycerophospholipid	Positive	0.473962	0.473962	0.596736	0.952006	-2.90806	0.260718	0.321142	0.562898	0.244547	0.306829	0.660418	-0.400503
PE(18:1/19:1)	Phosphatidylethanolamine	Glycerophospholipid	Negative	0.00221028	0.00221028	0.567595	-3.03573	-2.03554	-1.61035	1.27636	0.65756	0.998461	0.887804	0.813911	2.04753
PE(18:1/20:0)/PE(18:0/20:1)	Phosphatidylethanolamine	Glycerophospholipid	Negative	0.0145908	0.0145908	0.0501981	3.04427	0.792357	1.3296	-1.25344	-2.08112	-0.919315	-0.173212	-0.706575	-0.0325655
PE(18:1/20:1)	Phosphatidylethanolamine	Glycerophospholipid	Positive	0.0203298	0.0203298	0.011043	-0.326302	-2.99369	-1.08998	2.06395	1.59644	1.21513	0.388005	-0.156446	-0.697109
PE(18:2/18:2)/PE(18:1/18:3)	Phosphatidylethanolamine	Glycerophospholipid	Negative	0.060737	0.060737	0.392706	-0.0320351	1.20371	1.65941	-0.313624	-0.58415	-0.269614	-0.300909	-0.792577	-0.570206
PE(18:2/18:3)	Phosphatidylethanolamine	Glycerophospholipid	Positive	0.469862	0.469862	0.0200026	1.30577	-2.61513	0.481707	0.1885	1.0024	0.901821	-0.410672	-0.161259	-0.693137
PE(18:2/18:3)	Phosphatidylethanolamine	Glycerophospholipid	Negative	0.0871906	0.0871906	0.120835	0.368641	1.41904	2.1704	-0.920604	-0.0746893	0.476439	-0.921498	-1.70943	-0.808299
PE(18:3/18:3)	Phosphatidylethanolamine	Glycerophospholipid	Positive	0.989231	0.989231	0.153323	2.17713	-2.75145	1.24358	-0.289088	0.244007	0.648184	-0.211858	-0.178167	-0.882335
PE(18:3/18:3)	Phosphatidylethanolamine	Glycerophospholipid	Negative	0.00952011	0.00952011	0.703209	1.16447	2.28558	2.68959	-1.39976	-1.21748	-0.0276807	-0.620804	-2.2486	-0.625301
PG(14:0/18:2)/PG(16:1/16:1)	Phosphatidylglycerol	Glycerophospholipid	Negative	0.00035738	0.00035738	0.267145	-2.17465	-2.80809	-2.34178	1.26399	1.57801	2.33825	0.429101	-0.361091	2.07626
PG(15:0/18:1)/PG(16:0/17:1)	Phosphatidylglycerol	Glycerophospholipid	Negative	0.0016809	0.0016809	0.464999	-1.84429	-2.96388	-2.29966	0.847418	1.36305	2.20129	0.698505	-0.00632875	2.0039
PG(15:0/18:2)/PG(16:1/17:1)/PG(15:1/18:1)	Phosphatidylglycerol	Glycerophospholipid	Negative	0.00565547	0.00565547	0.783318	-2.08577	-3.33899	-1.75088	0.520998	1.33619	2.25162	0.909638	-0.772157	2.92935
PG(16:0/16:1)	Phosphatidylglycerol	Glycerophospholipid	Negative	0.00788605	0.00788605	0.246745	-0.720518	-2.02743	-1.87666	0.529677	1.26021	1.82239	0.382116	-0.581953	1.21217
PG(16:0/18:1)	Phosphatidylglycerol	Glycerophospholipid	Negative	0.0200891	0.0200891	0.0156776	0.185174	-2.27361	-1.96562	1.28153	1.68802	1.88296	-0.514329	-0.85876	0.574638
PG(16:0/18:3)	Phosphatidylglycerol	Glycerophospholipid	Negative	0.000805075	0.000805075	0.0587434	-1.3828	-2.56326	-1.83713	1.61088	2.08022	2.56484	-0.624423	-1.26805	1.41973
PG(16:1/18:1)/PG(16:0/18:2)	Phosphatidylglycerol	Glycerophospholipid	Negative	0.0147582	0.0147582	0.0830804	-0.200476	-2.50776	-2.32372	1.00356	1.98272	1.86863	-0.221722	-0.817931	1.21669
PG(16:1/18:2)	Phosphatidylglycerol	Glycerophospholipid	Negative	0.000805075	0.000805075	0.0587434	-1.3828	-2.56326	-1.83713	1.61088	2.08022	2.56484	-0.624423	-1.26805	1.41973
PG(17:0/18:1)	Phosphatidylglycerol	Glycerophospholipid	Negative	0.000248309	0.000248309	0.646773	-3.03205	-3.65512	-3.44878	1.41663	1.53014	2.61728	1.00305	0.948976	2.61989
PG(17:0/18:2)	Phosphatidylglycerol	Glycerophospholipid	Negative	0.000328134	0.000328134	0.58885	-3.8429	-3.72081	-2.95615	1.58199	1.65817	2.79508	1.08657	0.379653	3.0184
PG(17:1/18:2)	Phosphatidylglycerol	Glycerophospholipid	Negative	0.000742615	0.000742615	0.414031	-5.48988	-3.37496	-5.48988	2.2543	2.62905	3.65717	1.38567	0.720366	3.70817
PG(18:0/18:1)	Phosphatidylglycerol	Glycerophospholipid	Negative	1.07541e-05	1.07541e-05	0.0384081	-3.69558	-4.25353	-4.24944	2.48168	2.74168	3.06403	0.915369	0.79603	2.19976
PG(18:0/18:3)	Phosphatidylglycerol	Glycerophospholipid	Negative	6.72164e-05	6.72164e-05	0.0238662	-3.35768	-3.56566	-4.22965	2.65358	3.08254	3.68843	0.0852439	-0.23592	1.87911
PG(18:1/18:1)/PG(18:0/18:2)	Phosphatidylglycerol	Glycerophospholipid	Negative	2.63825e-05	2.63825e-05	0.262264	-5.12485	-4.78664	-5.04777	2.1392	3.19368	3.14816	1.45858	2.25909	2.76053
PG(18:1/18:2)	Phosphatidylglycerol	Glycerophospholipid	Negative	6.72164e-05	6.72164e-05	0.0238662	-3.35768	-3.56566	-4.22965	2.65358	3.08254	3.68843	0.0852439	-0.23592	1.87911
PG(18:1/18:3)/PG(18:2/18:2)	Phosphatidylglycerol	Glycerophospholipid	Negative	0.00414909	0.00414909	0.0565183	-1.0251	-2.04583	-1.81713	0.971362	1.71843	2.66501	-0.412804	-0.937535	0.883604
PG(18:2/18:3)	Phosphatidylglycerol	Glycerophospholipid	Negative	0.00823665	0.00823665	0.123416	-0.93677	-1.37467	-1.28137	0.566593	1.51635	2.43449	-0.558439	-1.48138	1.11519
PI(14:0/17:1)	Phosphatidylinositol	Glycerophospholipid	Negative	0.00215375	0.00215375	0.0101013	2.093	1.95075	2.03466	-1.64652	-3.07284	-4.07091	1.80305	0.493881	0.414936
PI(16:0/16:1)	Phosphatidylinositol	Glycerophospholipid	Negative	0.00528159	0.00528159	0.05984	3.47106	1.23913	1.66901	-1.39351	-2.07883	-2.22402	0.699805	-0.0632739	-1.31937
PI(16:0/17:1)	Phosphatidylinositol	Glycerophospholipid	Negative	0.014664	0.014664	0.0269972	2.76039	0.81087	0.734399	-0.995597	-2.24797	-1.80463	0.631412	0.723981	-0.612854
PI(16:0/17:2)/PI(15:0/18:2)/PI(16:1/17:1)	Phosphatidylinositol	Glycerophospholipid	Negative	0.00566807	0.00566807	0.00714585	1.55418	0.541006	0.628749	-0.912266	-1.46697	-0.928057	0.546246	0.0816813	-0.0445755
PI(16:0/18:2)	Phosphatidylinositol	Glycerophospholipid	Negative	0.0746391	0.0746391	0.656365	3.54362	0.542198	0.747025	-0.527823	-0.649138	-1.03805	-0.570522	-0.714858	-1.33244
PI(16:0/18:3)	Phosphatidylinositol	Glycerophospholipid	Negative	0.00436048	0.00436048	0.0783317	3.29355	1.49685	1.45866	-1.45071	-1.66495	-1.32913	-0.257067	-0.223838	-1.32336
PI(16:1/16:1)	Phosphatidylinositol	Glycerophospholipid	Negative	0.00158069	0.00158069	0.0313266	1.98379	1.0817	0.911878	-1.26854	-1.91049	-1.5667	0.981444	0.572264	-0.785351
PI(16:1/18:1)	Phosphatidylinositol	Glycerophospholipid	Negative	0.0746391	0.0746391	0.656365	3.54362	0.542198	0.747025	-0.527823	-0.649138	-1.03805	-0.570522	-0.714858	-1.33244
PI(16:1/18:2)	Phosphatidylinositol	Glycerophospholipid	Negative	0.00436048	0.00436048	0.0783317	3.29355	1.49685	1.45866	-1.45071	-1.66495	-1.32913	-0.257067	-0.223838	-1.32336
PI(16:1/18:3)	Phosphatidylinositol	Glycerophospholipid	Negative	0.00706056	0.00706056	0.188875	1.52516	1.79207	1.3361	-2.21671	-1.49868	-0.31678	0.703007	-0.75512	-0.56906
PI(17:1/18:2)	Phosphatidylinositol	Glycerophospholipid	Negative	0.389737	0.389737	0.00120765	-1.53275	-0.166674	-1.04181	-0.21093	-0.78292	-0.497482	1.60711	1.54059	1.08487
PI(18:1/18:3)/PI(18:2/18:2)	Phosphatidylinositol	Glycerophospholipid	Negative	0.0325239	0.0325239	0.849523	1.13444	1.13257	0.154886	-0.500807	-0.590536	-0.0375041	-0.0711627	-0.425765	-0.796118
PI(18:2/18:3)	Phosphatidylinositol	Glycerophospholipid	Negative	0.0111766	0.0111766	0.100876	0.909483	2.23654	0.882899	-1.71333	-1.09126	-0.579214	0.27003	-0.222831	-0.692316
PS(15:0/18:1)/PS(16:0/17:1)	Phosphatidylserine	Glycerophospholipid	Positive	0.00387168	0.00387168	0.0305904	-1.11588	-3.28629	-2.57712	1.29838	2.01867	2.11722	0.447405	0.0327677	1.06485
PS(16:0/16:1)	Phosphatidylserine	Glycerophospholipid	Positive	0.796557	0.796557	0.437592	2.22838	-4.78195	0.660824	0.490526	0.0331541	-0.63969	1.40718	1.43958	-0.838003
PS(16:0/17:1)	Phosphatidylserine	Glycerophospholipid	Negative	0.00887871	0.00887871	0.106498	-0.502954	-2.55785	-2.25899	1.00339	2.01116	2.03136	-0.205291	-0.922195	1.40138
PS(16:0/18:1)	Phosphatidylserine	Glycerophospholipid	Positive	0.214153	0.214153	0.153573	0.8158	-5.58708	-0.446724	1.62617	1.38885	0.552503	0.754432	0.664769	0.231286
PS(16:0/18:2)/PS(16:1/18:1)	Phosphatidylserine	Glycerophospholipid	Positive	0.469959	0.469959	0.729659	1.68484	-5.10566	0.24125	0.953365	0.623928	0.209666	0.926541	0.512395	-0.0463287
PS(16:1/18:2)	Phosphatidylserine	Glycerophospholipid	Positive	0.5945	0.5945	0.530191	2.99413	-2.99162	1.59547	-0.171864	-0.227584	-1.18659	1.10449	0.153207	-1.26965
PS(17:1/18:1)	Phosphatidylserine	Glycerophospholipid	Positive	0.0221839	0.0221839	0.0213152	-1.6526	-0.470843	-4.04593	1.30924	2.07793	2.54161	0.81989	-0.324062	-0.255232
PS(18:0/18:1)	Phosphatidylserine	Glycerophospholipid	Positive	0.0431047	0.0431047	0.411017	-0.45462	-4.4431	-1.80238	1.90733	1.37944	0.718886	1.51706	0.787783	0.3896
PS(18:1/18:1)	Phosphatidylserine	Glycerophospholipid	Positive	0.224576	0.224576	0.14983	1.04725	-5.2769	-0.515399	1.55915	1.30971	0.656078	1.06771	0.195382	-0.0429843
DG(14:0/18:1/0:0)/DG(15:0/17:1/0:0)DG(16:0/16:1/0:0)	Diacylglycerol	Glycerolipid	Positive	0.0104996	0.0104996	0.0406907	0.202365	1.03549	0.759242	-1.51537	-0.884581	-0.592325	0.283942	0.965593	-0.254355
DG(15:0/18:1/0:0)/DG(16:0/17:1/0:0)	Diacylglycerol	Glycerolipid	Positive	0.158976	0.158976	0.00310553	-0.583816	-0.205624	-0.606765	-1.46929	-0.700075	-0.710031	1.43663	1.89391	0.945066
DG(16:0/0:0/16:0)	Diacylglycerol	Glycerolipid	Positive	0.560262	0.560262	0.30202	-0.766373	0.680096	0.356599	-0.152701	-0.589325	0.0952715	-0.0195179	0.534277	-0.138327
DG(16:0/18:0/0:0)	Diacylglycerol	Glycerolipid	Positive	0.295926	0.295926	0.0003289	-0.745912	0.565296	0.330043	0.452809	0.506771	0.661743	-0.438289	-0.660667	-0.671795
DG(16:0/18:1/0:0)	Diacylglycerol	Glycerolipid	Positive	0.392045	0.392045	0.475061	-0.317379	0.575277	0.080021	-0.540285	-0.208372	0.149032	-0.174136	0.696193	-0.260351
DG(16:0/18:2/0:0)/DG(16:1/18:1/0:0)	Diacylglycerol	Glycerolipid	Positive	0.130018	0.130018	0.255739	-0.376184	1.1953	0.87747	-0.490616	-0.12099	-0.526361	-0.059603	-0.285799	-0.21322
DG(16:0/18:3/0:0)/DG(16:1/18:2/0:0)	Diacylglycerol	Glycerolipid	Positive	0.0352863	0.0352863	0.594429	0.260594	1.00373	0.607901	-0.601317	-0.0196511	-0.127096	-0.185109	-0.605603	-0.333445
DG(16:1/17:1/0:0)	Diacylglycerol	Glycerolipid	Positive	0.633229	0.633229	0.000380004	-1.19501	-0.22254	-0.742529	-0.980669	-1.05104	-0.611524	1.95228	1.47911	1.37192
DG(16:1/18:3/0:0)	Diacylglycerol	Glycerolipid	Positive	0.0006273	0.0006273	0.0112748	1.78684	2.97634	2.24653	-2.28783	-1.45875	-1.67278	-0.69741	-0.244179	-0.648754
DG(17:0/18:1/0:0)	Diacylglycerol	Glycerolipid	Positive	0.252322	0.252322	0.0255254	-0.769766	-0.466775	-1.02257	-0.517867	-0.665374	0.359655	0.96993	1.39141	0.72136
DG(17:0/18:2/0:0)/DG(17:1/18:1/0:0)	Diacylglycerol	Glycerolipid	Positive	0.00670982	0.00670982	0.0080468	-1.16957	-1.23974	-1.46346	-0.420311	-0.272499	0.249497	1.72972	0.936544	1.64982
DG(18:0/0:0/18:0)	Diacylglycerol	Glycerolipid	Positive	0.105819	0.105819	0.00173526	-0.611292	0.667979	0.00719996	0.553717	1.11284	0.92131	-1.10354	-0.993247	-0.554964
DG(18:0/18:1/0:0)	Diacylglycerol	Glycerolipid	Positive	0.198886	0.198886	0.473483	-0.817736	0.17888	-0.224439	-0.0377293	0.16344	0.620667	-0.0255158	0.378496	-0.236063
DG(18:0/18:2/0:0)/DG(18:1/0:0/18:1)	Diacylglycerol	Glycerolipid	Positive	0.00444782	0.00444782	0.0415754	-0.637514	-0.331985	-0.417922	0.309092	0.393777	0.75426	0.142792	-0.216549	0.00404747
DG(18:0/18:3/0:0)/DG(18:1/18:2/0:0)	Diacylglycerol	Glycerolipid	Positive	0.477991	0.477991	0.0124861	0.107207	0.333664	0.194017	0.022792	0.487637	0.539812	-0.475595	-0.822265	-0.387268
DG(18:1/18:3/0:0)/DG(18:2/0:0/18:2)	Diacylglycerol	Glycerolipid	Positive	0.00288389	0.00288389	0.808893	1.0273	1.40774	1.33499	-1.21907	-0.353223	-0.454682	-0.237604	-0.452538	-1.05291
DG(18:2/18:3/0:0)	Diacylglycerol	Glycerolipid	Positive	0.00170879	0.00170879	0.387715	1.62724	2.81235	2.4051	-1.53484	-0.772027	-0.695791	-1.33222	-1.07274	-1.43707
TG(12:0/16:0/18:2)/TG(12:0/16:1/18:1)/TG(14:0/16:1/16:1)/TG(14:1/16:0/16:1)	Triacylglycerol	Glycerolipid	Positive	0.000727167	0.000727167	0.646737	0.848446	1.27335	0.824149	-0.761521	-0.45449	-0.633971	-0.0570088	0.304687	-1.34364
TG(12:0/18:1/18:1)/TG(14:0/16:1/18:1)/TG(14:1/16:0/18:1)/TG(16:0/16:1/16:1)	Triacylglycerol	Glycerolipid	Positive	0.00223349	0.00223349	0.0029587	0.675274	1.74122	1.07668	-1.05019	-1.01301	-0.96091	-0.375111	0.0724358	-0.166393
TG(12:0/18:1/18:2)/TG(14:0/16:1/18:2)/TG(14:1/16:1/18:1)/TG(16:1/16:1/16:1)	Triacylglycerol	Glycerolipid	Positive	0.000621682	0.000621682	0.00218363	1.10242	2.31135	1.77841	-1.71524	-1.62822	-1.8304	0.111042	0.335157	-0.464503
TG(14:0/14:0/18:1)/TG(14:0/14:1/18:0)/TG(14:0/16:0/16:1)	Triacylglycerol	Glycerolipid	Positive	0.0133614	0.0133614	0.621602	0.415065	1.25945	0.476911	-0.481243	-0.428406	-0.400923	-0.412626	0.278891	-0.70712
TG(14:0/14:0/20:0)/TG(14:0/16:0/18:0)/TG(15:0/16:0/17:0)/TG(16:0/16:0/16:0)	Triacylglycerol	Glycerolipid	Positive	0.981326	0.981326	0.206787	-0.919999	0.693727	0.761199	0.0188546	0.108964	0.365333	-0.613769	-0.710303	0.295993
TG(14:0/14:0/20:1)/TG(14:0/16:0/18:1)/TG(14:0/16:1/18:0)/TG(14:1/16:0/18:0)/TG(16:0/16:0/16:1)	Triacylglycerol	Glycerolipid	Positive	0.157843	0.157843	0.975122	-0.00897141	1.20432	0.169921	-0.41253	-0.266439	-0.0144495	-0.558277	0.0713063	-0.184885
TG(14:0/15:0/18:1)/TG(14:0/16:0/17:1)/TG(14:0/16:1/17:0)/TG(15:0/16:0/16:1)	Triacylglycerol	Glycerolipid	Positive	0.420823	0.420823	0.00829029	-0.343134	-0.26133	-0.495671	-0.654567	-0.66728	-0.216986	0.671488	1.3688	0.598677
TG(14:0/16:1/17:1)/TG(14:1/15:0/18:1)/TG(14:1/16:0/17:1)/TG(15:0/16:1/16:1)	Triacylglycerol	Glycerolipid	Positive	0.105546	0.105546	0.000580172	-0.0206707	0.504105	-0.700595	-0.583249	-1.10955	-0.905725	0.91049	1.12088	0.784312
TG(14:0/17:1/18:1)/TG(15:0/16:1/18:1)/TG(15:0/17:1/17:1)/TG(16:0/16:1/17:1)/TG(16:1/16:1/17:0)	Triacylglycerol	Glycerolipid	Positive	0.26186	0.26186	0.00490593	-0.498342	0.214153	-0.376663	-0.466487	-1.0191	-0.354127	0.524813	0.999812	0.975942
TG(14:0/17:1/18:2)/TG(15:0/16:1/18:2)/TG(15:1/16:1/18:1)/TG(16:1/16:1/17:1)	Triacylglycerol	Glycerolipid	Positive	0.0254676	0.0254676	0.00343585	0.00896081	1.09759	0.00816893	-0.711556	-1.79037	-1.39437	0.708931	0.806563	1.26609
TG(14:0/18:0/22:0)/TG(16:0/18:0/20:0)/TG(17:0/18:0/19:0)/TG(18:0/18:0/18:0)/TG(17:0/18:0/19:0)/TG(18:0/18:0/18:0)	Triacylglycerol	Glycerolipid	Positive	0.824474	0.824474	0.144613	-0.814775	1.75608	0.669501	0.714516	0.663427	0.762477	-0.699646	-3.34331	0.291726
TG(14:0/18:1/18:1)/TG(16:0/16:0/18:2)/TG(16:0/16:1/18:1)/TG(16:1/16:1/18:0)	Triacylglycerol	Glycerolipid	Positive	0.0499708	0.0499708	0.310399	0.138133	1.46071	0.861174	-0.242856	-0.345771	-0.166111	-1.05152	-0.528093	-0.125672
TG(14:0/18:2/18:3)/TG(14:1/18:2/18:2)/TG(16:1/16:1/18:3)/TG(16:2/16:2/18:1)	Triacylglycerol	Glycerolipid	Positive	0.000199214	0.000199214	0.0030784	2.12636	3.1468	2.57711	-2.61605	-2.95387	-2.05259	-0.270932	0.480424	-0.43725
TG(14:1/16:1/18:2)	Triacylglycerol	Glycerolipid	Positive	0.000293982	0.000293982	0.0341332	2.17029	3.59035	2.78388	-2.29274	-2.38558	-1.98082	-0.492281	0.140767	-1.53387
TG(15:0/16:0/18:1)	Triacylglycerol	Glycerolipid	Positive	0.282441	0.282441	0.139485	-0.511309	-0.0751083	-0.593397	-0.126452	-0.378	0.148783	-0.0119985	1.05058	0.496905
TG(15:0/18:0/18:1)/TG(16:0/16:0/19:1)/TG(16:0/17:1/18:0)/TG(16:1/17:0/18:0)/TG(17:0/17:0/17:1)	Triacylglycerol	Glycerolipid	Positive	0.0496098	0.0496098	0.975278	-0.84621	-0.0449542	-0.684098	0.151935	0.0886561	0.533203	-0.211038	0.58049	0.432016
TG(15:0/18:1/18:1)/TG(16:0/17:1/18:1)/TG(16:1/17:0/18:1)/TG(17:0/17:1/17:1)	Triacylglycerol	Glycerolipid	Positive	0.602421	0.602421	0.210029	-0.401187	0.158987	-0.549612	-0.133694	-0.287709	0.0260337	-0.187316	0.378113	0.996386
TG(15:0/18:1/18:2)/TG(15:1/18:1/18:1)/TG(16:0/17:1/18:2)/TG(16:1/17:1/18:1)/TG(17:1/17:1/17:1)	Triacylglycerol	Glycerolipid	Positive	0.12902	0.12902	0.0370689	-0.252395	0.965842	-0.169483	-0.484482	-0.887134	-0.467209	0.367569	-0.0714922	0.998785
TG(15:0/18:2/18:3)/TG(16:0/17:2/18:3)/TG(16:1/17:1/18:3)/TG(16:1/17:2/18:2)/TG(17:1/17:2/17:2)	Triacylglycerol	Glycerolipid	Positive	0.000321739	0.000321739	4.34346e-05	1.19534	2.35949	1.63121	-2.23726	-2.62825	-2.36471	0.463213	0.839236	0.741724
TG(16:0/16:0/18:0)	Triacylglycerol	Glycerolipid	Positive	0.792699	0.792699	0.601174	-1.40502	0.347889	1.01768	-0.622392	-0.347655	1.82233	-0.433377	-1.22123	0.841776
TG(16:0/16:0/18:1)	Triacylglycerol	Glycerolipid	Positive	0.155494	0.155494	0.0496509	-0.765119	0.43782	-0.150007	0.234394	0.465414	0.970881	-0.927585	-0.108935	-0.156864
TG(16:0/16:1/18:2)/TG(16:1/16:1/18:1)	Triacylglycerol	Glycerolipid	Positive	0.00917174	0.00917174	0.0618517	0.448247	1.84309	1.27244	-0.700443	-1.02609	-0.667325	-0.46768	-0.529027	-0.173221
TG(16:0/17:2/18:2)/TG(16:1/17:1/18:2)	Triacylglycerol	Glycerolipid	Positive	0.00379213	0.00379213	0.00662164	0.526259	1.73015	0.981322	-1.09	-1.60615	-1.11519	-0.0197762	-0.0513098	0.644695
TG(16:0/18:0/18:0)	Triacylglycerol	Glycerolipid	Positive	0.815874	0.815874	0.514397	-0.765743	0.976085	0.186245	0.0213556	0.193733	0.576559	-0.208161	-2.05599	1.07592
TG(16:0/18:0/18:1)	Triacylglycerol	Glycerolipid	Positive	0.0638848	0.0638848	0.00830536	-0.631366	0.409488	-0.128614	0.690339	0.515153	0.852975	-1.04797	-0.343846	-0.31616
TG(16:0/18:1/18:1)	Triacylglycerol	Glycerolipid	Positive	0.497746	0.497746	0.0986124	-0.113656	1.12784	0.650268	-0.0416912	0.127315	0.647467	-1.32104	-1.15246	0.0759645
TG(16:0/18:1/18:2)/TG(16:1/18:1/18:1)	Triacylglycerol	Glycerolipid	Positive	0.119426	0.119426	0.279245	-0.0324919	1.70716	0.909833	0.00506462	-0.268843	-0.168798	-1.11594	-1.21917	0.183192
TG(16:0/18:1/19:0)/TG(16:1/18:0/19:0)/TG(17:0/17:1/19:0)/TG(17:0/18:0/18:1)/TG(17:1/18:0/18:0)	Triacylglycerol	Glycerolipid	Positive	0.237356	0.237356	0.242057	-0.345596	0.206769	-0.420002	0.532724	-0.290628	0.772872	-0.436744	-0.116903	0.0975074
TG(16:0/18:1/21:0)/TG(16:1/17:0/22:0)/TG(17:0/18:1/20:0)/TG(18:0/18:1/19:0)	Triacylglycerol	Glycerolipid	Positive	0.743928	0.743928	0.0192206	0.576132	0.713289	0.0639265	0.56472	-0.237314	0.661789	-0.66708	-0.900848	-0.774614
TG(16:0/18:1/22:0)/TG(16:1/18:0/22:0)/TG(18:0/18:0/20:1)/TG(18:0/18:1/20:0)	Triacylglycerol	Glycerolipid	Positive	0.844707	0.844707	0.0378557	-0.226033	0.693022	-0.138346	0.44579	-0.0404261	0.127431	-0.228587	-0.239734	-0.393118
TG(16:0/18:1/22:1)/TG(16:1/18:1/22:0)/TG(16:1/20:0/20:1)/TG(18:1/18:1/20:0)	Triacylglycerol	Glycerolipid	Positive	0.0699183	0.0699183	0.214909	-0.351006	0.290367	-0.570849	0.492929	0.33201	0.487027	-0.173208	-1.02819	0.520921
TG(16:0/18:2/18:2)/TG(16:1/18:1/18:2)	Triacylglycerol	Glycerolipid	Positive	0.0225287	0.0225287	0.23808	0.386153	1.87593	1.37615	-0.280842	-0.416163	-0.437043	-1.01782	-1.28497	-0.201393
TG(16:0/18:2/18:3)/TG(16:1/18:1/18:3)/TG(16:1/18:2/18:2)	Triacylglycerol	Glycerolipid	Positive	0.00313144	0.00313144	0.00757598	1.01488	2.7264	2.08727	-1.28123	-1.33457	-1.14471	-0.862912	-0.681668	-0.523471
TG(16:0/22:0/22:0)/TG(18:0/20:0/22:0)/TG(19:0/20:0/21:0)/TG(20:0/20:0/20:0)	Triacylglycerol	Glycerolipid	Positive	0.295709	0.295709	0.235768	-0.745636	0.619825	0.54667	0.391224	1.0726	0.706457	-0.0644626	-3.07814	0.551469
TG(16:1/16:1/18:2)	Triacylglycerol	Glycerolipid	Positive	0.00185148	0.00185148	0.0133548	1.20164	2.67074	2.07128	-1.13943	-1.77432	-1.36219	-0.717917	-0.418316	-0.531483
TG(16:1/18:2/18:3)	Triacylglycerol	Glycerolipid	Positive	0.000403384	0.000403384	0.0517063	2.09838	3.37322	3.03998	-2.3814	-1.99592	-1.5999	-1.43176	-0.214034	-0.88857
TG(16:1/20:1/22:0)/TG(18:0/18:1/22:1)/TG(18:0/18:2/22:0)/TG(18:1/18:1/22:0)/TG(18:1/20:0/20:1)	Triacylglycerol	Glycerolipid	Positive	0.877398	0.877398	0.00494335	-0.151686	0.918586	-0.0845165	0.263721	0.0698401	0.175913	-0.486048	-0.47646	-0.229349
TG(16:1/20:1/22:1)/TG(16:1/20:2/22:0)/TG(18:1/18:1/22:1)/TG(18:1/18:2/22:0)/TG(18:1/20:0/20:2)	Triacylglycerol	Glycerolipid	Positive	0.0116817	0.0116817	0.45509	0.910241	1.49312	0.628315	-0.633106	-0.541212	-0.0133582	-0.464317	-0.40435	-0.975332
TG(16:2/16:2/18:2)	Triacylglycerol	Glycerolipid	Positive	4.28003e-05	4.28003e-05	6.68003e-05	3.26116	4.60064	4.18309	-3.60773	-3.60773	-3.60773	-0.777571	-0.193347	-0.250788
TG(16:2/18:2/18:3)	Triacylglycerol	Glycerolipid	Positive	0.000192809	0.000192809	0.00948222	2.9234	4.29562	4.17624	-3.83899	-3.20758	-2.77012	-1.37455	0.352403	-0.556407
TG(16:3/18:2/18:3)	Triacylglycerol	Glycerolipid	Positive	0.000272267	0.000272267	0.0417801	3.1292	5.12281	4.51244	-2.84963	-2.84963	-2.84963	-2.37533	-1.02574	-0.814493
TG(17:0/18:0/18:0)	Triacylglycerol	Glycerolipid	Positive	0.808873	0.808873	0.559426	-0.475427	0.528028	0.364824	-0.00824553	0.146724	0.552546	0.248099	-2.19473	0.838186
TG(17:0/18:1/18:1)	Triacylglycerol	Glycerolipid	Positive	0.260545	0.260545	0.709375	-0.428774	0.287821	-0.3798	0.214394	-0.0713152	0.382813	-0.421046	-0.426035	0.841943
TG(17:0/18:2/18:2)/TG(17:1/18:1/18:2)	Triacylglycerol	Glycerolipid	Positive	0.945621	0.945621	0.612793	-0.316625	0.251532	-0.241109	0.0305149	-0.513616	0.118939	-0.0559323	-0.642719	1.36902
TG(17:1/18:0/18:2)/TG(17:1/18:1/18:1)	Triacylglycerol	Glycerolipid	Positive	0.262643	0.262643	0.868657	-0.608984	0.18762	-0.409687	0.316269	-0.190305	0.144115	-0.0260185	-0.605158	1.19215
TG(17:1/18:2/18:2)	Triacylglycerol	Glycerolipid	Positive	0.00460842	0.00460842	0.0403674	0.414937	1.07753	0.575689	-1.12697	-1.30606	-0.579861	0.460772	-0.410086	0.89405
TG(17:1/18:2/18:3)	Triacylglycerol	Glycerolipid	Positive	0.000971297	0.000971297	0.0049563	1.16118	2.12642	1.82054	-2.25964	-1.60179	-1.33419	-0.10943	-0.134537	0.33144
TG(17:1/19:0/19:1)/TG(18:1/18:1/19:0)	Triacylglycerol	Glycerolipid	Positive	0.161835	0.161835	0.0732053	0.751823	1.27343	0.56121	0.668511	-0.329332	0.37355	-1.1686	-1.87402	-0.256573
TG(17:2/18:2/18:3)	Triacylglycerol	Glycerolipid	Positive	0.000981483	0.000981483	0.00699133	2.26635	3.52102	2.87548	-4.22668	-3.00035	-2.18071	-0.328025	0.648303	0.424608
TG(18:0/18:0/18:1)	Triacylglycerol	Glycerolipid	Positive	0.0149328	0.0149328	0.00215333	-0.447768	0.184786	-0.268694	0.852685	0.572336	1.16303	-0.788149	-0.85802	-0.41021
TG(18:0/18:0/18:2)/TG(18:0/18:1/18:1)	Triacylglycerol	Glycerolipid	Positive	0.886906	0.886906	0.0699636	-0.259342	0.954897	0.405627	0.57521	0.188235	0.506248	-1.19415	-1.34153	0.164807
TG(18:0/18:1/18:2)/TG(18:1/18:1/18:1)	Triacylglycerol	Glycerolipid	Positive	0.87119	0.87119	0.0614633	-0.108388	0.943959	0.669188	0.396699	0.3504	0.949054	-1.36449	-1.9309	0.0944793
TG(18:0/18:2/18:2)/TG(18:1/18:1/18:2)	Triacylglycerol	Glycerolipid	Positive	0.897168	0.897168	0.0796371	-0.0485968	1.17308	0.604371	0.615513	0.311481	0.649509	-1.41112	-2.10821	0.213967
TG(18:0/22:0/22:0)	Triacylglycerol	Glycerolipid	Positive	0.497092	0.497092	0.0304208	-0.0131073	0.956199	0.920386	0.630618	0.854621	1.17006	-1.47052	-2.75601	-0.292249
TG(18:1/18:1/18:3)/TG(18:1/18:2/18:2)	Triacylglycerol	Glycerolipid	Positive	0.0299369	0.0299369	0.0441859	0.361938	1.33807	1.19585	-0.208421	0.017653	-0.00898602	-1.00484	-1.31843	-0.372825
TG(18:1/18:1/19:1)/TG(18:1/18:2/19:0)	Triacylglycerol	Glycerolipid	Positive	0.0186384	0.0186384	0.0538485	1.02116	1.68107	0.913525	0.193668	-0.169439	0.337015	-1.22243	-2.26138	-0.493192
TG(18:1/18:1/20:1)/TG(18:1/18:2/20:0)	Triacylglycerol	Glycerolipid	Positive	0.246661	0.246661	0.0135892	-0.31534	1.03469	0.30988	1.03819	0.969087	0.672721	-1.0485	-2.16921	-0.491519
TG(18:1/18:2/18:3)/TG(18:2/18:2/18:2)	Triacylglycerol	Glycerolipid	Positive	0.00305899	0.00305899	0.133141	1.32657	2.63948	1.91248	-0.927765	-0.685487	-0.389367	-1.50235	-1.66084	-0.71272
TG(18:2/18:2/18:3)	Triacylglycerol	Glycerolipid	Positive	0.000734507	0.000734507	0.29137	2.31365	3.66295	3.30329	-2.40845	-1.82973	-1.23375	-1.87402	-0.886239	-1.04771
TG(18:2/18:2/19:0)	Triacylglycerol	Glycerolipid	Positive	0.00150783	0.00150783	0.076768	1.52594	2.16153	1.64373	-0.462399	-0.449495	0.084091	-1.10156	-2.46532	-0.936511
TG(18:2/18:3/18:3)	Triacylglycerol	Glycerolipid	Positive	0.000452866	0.000452866	0.0493742	2.77633	4.40567	3.97099	-3.25415	-2.73833	-2.02084	-1.9662	-0.595931	-0.577538
TG(18:3/18:3/18:3)	Triacylglycerol	Glycerolipid	Positive	0.000455492	0.000455492	0.0256807	3.46252	5.15674	5.11923	-4.30824	-4.30824	-2.63615	-1.97266	0.211558	-0.724766
