# Supplementary material for: Multi-omics Signature of Candida auris, an Emerging and Multidrug-Resistant Pathogen
Source: mSystems. 2019 Jun 11;4(4):e00257-19. doi: 10.1128/mSystems.00257-19 (PMC6561322; doi:10.1128/mSystems.00257-19)
Supplement: TABLE S6 [file mSystems.00257-19-st006.xlsx]

## Sheet: Table S6
Supplemental Table S6 - Comparative analysis of proteins from C. albicans strain 90028 and C. auris isolates involved with biofilm. Protein abundances were normalized into relative copies numbers. Then values were divided by the average of the between all samples and transformed into Log2 scale (see material and methods for details).
				T.test p-value			Log2 (Intesity/Average)
Protein Groups	Main_IDs	Protein names	Gene names	90028_vs_MMC1	90028_vs_MMC2	MMC1_vs_MMC2	C.albicans_90028_1	C.albicans_90028_2	C.albicans_90028_3	C.auris_MMC1_01	C.auris_MMC1_02	C.auris_MMC1_03	C.auris_MMC2_01	C.auris_MMC2_02	C.auris_MMC2_03
A0A1D8PC76	Aldehyde dehydrogenase	orf19.6066 CAALFM_C100410CA	A0A0L0P5F1	8.12194e-06	0.000792568	0.593609	-5.09006	-5.11589	-6.43824	0.569761	0.569741	0.712225	0.480405	0.26164	0.790298
A0A1D8PSH3	Citrate synthase	CIT1 CAALFM_CR03500WA orf19.4393	A0A0L0NQY0	0.00380255	0.00300935	0.341459	-0.801032	-1.22936	-0.987975	-0.0566397	0.346136	0.331294	0.341606	0.653032	0.220257
A0A1D8PDD1	Lipid-binding protein	PIL1 orf19.778 CAALFM_C104680WA	A0A0L0NUK9	0.003636	0.109129	0.067685	-0.403698	-0.618023	-0.558624	0.633744	0.280947	0.361431	-0.122341	-0.390574	0.239728
A0A1D8PN90	Hsp90 cochaperone	STI1 orf19.3192 CAALFM_C501820WA	A0A0L0NRM9	0.000142351	0.00688664	0.454884	-1.19115	-1.07093	-1.38834	0.369722	0.553991	0.370163	-0.0198783	0.585825	0.21918
A0A1D8PPG7	Ketol-acid reductoisomerase, mitochondrial (EC 1.1.1.86) (Acetohydroxy-acid reductoisomerase) (Alpha-keto-beta-hydroxylacyl reductoisomerase)	ILV5 orf19.88 CAALFM_C600870CA	A0A0L0P3K0	0.185176	0.0393369	0.00139381	-0.473107	0.352952	0.293794	0.269448	0.632956	0.537334	-1.18872	-0.779903	-0.867526
P83775	Putative NADPH-dependent methylglyoxal reductase GRP2 (EC 1.1.1.283) (Cytoplasmic antigenic protein 2)	GRP2 GRE22 CAALFM_C502860CA CaO19.11785 CaO19.4309	A0A0L0NV17	3.36116e-05	3.38642e-05	0.270145	1.51035	1.45113	1.67987	-5.29984	-4.61279	-5.03968	-4.86653	-4.56603	-4.6492
Q5A017	Transaldolase (EC 2.2.1.2)	TAL1 CAALFM_CR03720WA orf19.4371	A0A0L0P5W8	0.0236207	0.946811	0.0874244	-0.270641	-0.448691	-0.0549449	0.135271	0.480199	0.585729	-0.666626	0.268293	-0.627454
O42766	14-3-3 protein homolog	BMH1 BMH CAALFM_C103220CA CaO19.10532 CaO19.3014	A0A0L0NV08	0.0457995	0.00419369	0.00819553	-0.348203	-0.833285	-0.280135	-0.12736	-0.0254557	0.0625147	0.430281	0.432753	0.251048
Q59M70	NADH-cytochrome b5 reductase 2 (EC 1.6.2.2) (Mitochondrial cytochrome b reductase)	MCR1 CAALFM_C602040WA CaO19.11001 CaO19.3507	A0A0L0NWY0	0.00298592	0.00445702	0.0424146	-0.89636	-1.00204	-0.783932	0.387812	0.807362	0.423767	0.187709	-0.173887	-0.0627497
Q9Y7F0	Peroxiredoxin TSA1-A (EC 1.11.1.15) (Thiol-specific antioxidant protein) (Thioredoxin peroxidase)	TSA1 TSA1A CAALFM_C306180CA CaO19.7417	A0A0L0P0E1	1.94886e-05	0.620362	0.0356115	0.511548	0.417533	0.493007	-1.248	-1.70532	-1.38514	0.454847	-0.496791	0.715057
Q59TU0	Nascent polypeptide-associated complex subunit beta (NAC-beta) (Beta-NAC)	EGD1 CAALFM_C111650WA CaO19.1154 CaO19.8746	A0A0L0NTE0	0.487471	0.000625678	0.0667067	-1.01265	-0.813379	-0.859149	0.540123	-1.01426	-1.22424	0.551532	0.749225	0.89554
P22011	Peptidyl-prolyl cis-trans isomerase (PPIase) (EC 5.2.1.8) (Cyclophilin) (CPH) (Cyclosporin A-binding protein) (Rotamase)	CYP1 CAALFM_C702380CA CaJ7.0279 CaO19.13826 CaO19.6472	A0A0L0P8F4	0.00468995	0.00399057	0.425009	0.644263	0.443556	0.703432	-0.145569	-1.06219	-0.644606	-0.0243912	-0.463385	-0.478709
Q5AG68	Nucleoside diphosphate kinase (EC 2.7.4.6)	YNK1 orf19.4311 CAALFM_C502890WA	A0A0L0P1F5	0.0024278	0.317773	0.0451445	-0.242775	-0.358914	-0.806016	0.498429	0.361922	0.425232	-0.0597467	-0.609457	0.19874
